# Supplementary material for: Comparison of fractionation proteomics for local SWATH library building
Source: Proteomics. 2017 Aug 22;17(15-16):1700052. doi: 10.1002/pmic.201700052 (PMC5601298; doi:10.1002/pmic.201700052)
Supplement: Supplementary file 1 — Supplementary Table 1. Determination of m/z ranges for GP fractionation based on replicate DDA injection runs. [file PMIC-17-na-s001.xlsx]

## Sheet: GP mz ranges
Supplementary Table 1. Determination of m/z ranges for GP fractionation based on replicate DDA injection runs.
	Undiff						Diff
	DDA Replicate 1	DDA Replicate 2	DDA Replicate 3	DDA Replicate 4	DDA Replicate 5		DDA Replicate 1	DDA Replicate 2	DDA Replicate 3	DDA Replicate 4	DDA Replicate 5
Fraction	Range	Range	Range	Range	Range		Range	Range	Range	Range	Range
1	299-409	300-411	300-415	299-410	299-409		299-414	300-407	300-407	299-409	299-408
2	409-489	411-491	415-498	410-491	409-488		414-494	407-485	407-487	409-487	408-487
3	489-584	491-585	498-590	491-586	488-579		494-582	485-572	487-574	487-574	487-578
4	584-705	585-704	590-709	586-705	579-701		582-696	572-685	574-690	574-695	578-699
5	705-1250	704-1250	709-1250	705-1250	701-1250		696-1250	685-1250	690-1250	695-1250	699-1250
Consensus	Fraction 1	300-410
	Fraction 2	410-490
	Fraction 3	490-580
	Fraction 4	580-700
	Fraction 5	700-1250
