# Supplementary material for: Comparison of fractionation proteomics for local SWATH library building
Source: Proteomics. 2017 Aug 22;17(15-16):1700052. doi: 10.1002/pmic.201700052 (PMC5601298; doi:10.1002/pmic.201700052)
Supplement: Supplementary file 2 — Supplementary Table 2. Variable windows calculated using the SWATH Variable Window Calculator (Sciex). No manual intervention. [file PMIC-17-na-s002.xlsx]

## Sheet: Variable windows
Supplementary Table 2. Variable windows calculated using the SWATH Variable Window Calculator (Sciex). No manual intervention.
SWATH Exp Index:	Start Mass (Da)	Stop Mass (Da)
SWATH Exp 1:	299.50	302.50
SWATH Exp 2:	301.50	304.50
SWATH Exp 3:	303.50	306.50
SWATH Exp 4:	305.50	308.50
SWATH Exp 5:	307.50	310.50
SWATH Exp 6:	309.50	312.50
SWATH Exp 7:	311.50	314.50
SWATH Exp 8:	312.80	315.80
SWATH Exp 9:	314.20	317.20
SWATH Exp 10:	315.70	318.70
SWATH Exp 11:	317.60	320.60
SWATH Exp 12:	319.50	322.80
SWATH Exp 13:	321.80	325.20
SWATH Exp 14:	324.20	327.60
SWATH Exp 15:	326.60	330.00
SWATH Exp 16:	329.00	332.80
SWATH Exp 17:	331.80	335.70
SWATH Exp 18:	334.70	339.50
SWATH Exp 19:	338.50	343.30
SWATH Exp 20:	342.30	348.00
SWATH Exp 21:	347.00	354.20
SWATH Exp 22:	353.20	360.40
SWATH Exp 23:	359.40	366.10
SWATH Exp 24:	365.10	371.80
SWATH Exp 25:	370.80	377.50
SWATH Exp 26:	376.50	382.70
SWATH Exp 27:	381.70	387.90
SWATH Exp 28:	386.90	393.60
SWATH Exp 29:	392.60	399.30
SWATH Exp 30:	398.30	405.00
SWATH Exp 31:	404.00	410.20
SWATH Exp 32:	409.20	415.50
SWATH Exp 33:	414.50	420.70
SWATH Exp 34:	419.70	425.40
SWATH Exp 35:	424.40	430.70
SWATH Exp 36:	429.70	435.90
SWATH Exp 37:	434.90	441.10
SWATH Exp 38:	440.10	446.30
SWATH Exp 39:	445.30	451.60
SWATH Exp 40:	450.60	456.80
SWATH Exp 41:	455.80	462.00
SWATH Exp 42:	461.00	467.20
SWATH Exp 43:	466.20	472.90
SWATH Exp 44:	471.90	478.20
SWATH Exp 45:	477.20	483.90
SWATH Exp 46:	482.90	490.00
SWATH Exp 47:	489.00	496.20
SWATH Exp 48:	495.20	502.40
SWATH Exp 49:	501.40	509.00
SWATH Exp 50:	508.00	515.20
SWATH Exp 51:	514.20	521.40
SWATH Exp 52:	520.40	528.00
SWATH Exp 53:	527.00	534.70
SWATH Exp 54:	533.70	541.30
SWATH Exp 55:	540.30	548.00
SWATH Exp 56:	547.00	554.60
SWATH Exp 57:	553.60	561.80
SWATH Exp 58:	560.80	568.90
SWATH Exp 59:	567.90	576.00
SWATH Exp 60:	575.00	583.10
SWATH Exp 61:	582.10	590.70
SWATH Exp 62:	589.70	598.80
SWATH Exp 63:	597.80	606.40
SWATH Exp 64:	605.40	615.00
SWATH Exp 65:	614.00	623.00
SWATH Exp 66:	622.00	631.10
SWATH Exp 67:	630.10	639.70
SWATH Exp 68:	638.70	648.20
SWATH Exp 69:	647.20	656.80
SWATH Exp 70:	655.80	665.80
SWATH Exp 71:	664.80	674.80
SWATH Exp 72:	673.80	684.80
SWATH Exp 73:	683.80	695.20
SWATH Exp 74:	694.20	706.60
SWATH Exp 75:	705.60	718.50
SWATH Exp 76:	717.50	730.90
SWATH Exp 77:	729.90	743.20
SWATH Exp 78:	742.20	756.50
SWATH Exp 79:	755.50	770.80
SWATH Exp 80:	769.80	786.00
SWATH Exp 81:	785.00	802.10
SWATH Exp 82:	801.10	820.60
SWATH Exp 83:	819.60	840.10
SWATH Exp 84:	839.10	860.50
SWATH Exp 85:	859.50	881.40
SWATH Exp 86:	880.40	903.80
SWATH Exp 87:	902.80	928.00
SWATH Exp 88:	927.00	952.70
SWATH Exp 89:	951.70	977.40
SWATH Exp 90:	976.40	1003.50
SWATH Exp 91:	1002.50	1032.00
SWATH Exp 92:	1031.00	1064.30
SWATH Exp 93:	1063.30	1100.90
SWATH Exp 94:	1099.90	1145.10
SWATH Exp 95:	1144.10	1202.50
SWATH Exp 96:	1201.50	1250.00
