# Supplementary material for: Comparison of fractionation proteomics for local SWATH library building
Source: Proteomics. 2017 Aug 22;17(15-16):1700052. doi: 10.1002/pmic.201700052 (PMC5601298; doi:10.1002/pmic.201700052)
Supplement: Supplementary file 3 — Supplementary Material [file PMIC-17-na-s003.xlsx]

## Sheet: Optimization of process sett
Supplementary Table 3. Optimization of processing parameters.
Processing parameters PeakView
(optimization based on DDA library)
Peptides per protein	Ions per peptide	Peptide confidence (*)	FDR	Exclude modified peptides	XIC RT (min)	XIC Mass (ppm)	Peptides Extracted	Proteins Extracted
10	6	20	0.01	no	5	50	1725	758
10	12	20	0.01	no	5	50	1630	734
100	6	20	0.01	no	5	50	1868	758
10	6	20	0.01	no	10	50	1733	761
10	6	20	0.01	no	5	75	1737	760
10	6	20	0.01	yes	5	50	1622	756
(*) Mascot Score instead of Peptide Confidence Threshold
