# Supplementary material for: Comparison of fractionation proteomics for local SWATH library building
Source: Proteomics. 2017 Aug 22;17(15-16):1700052. doi: 10.1002/pmic.201700052 (PMC5601298; doi:10.1002/pmic.201700052)
Supplement: Supplementary file 4 — Supplementary Table 4. Proteins identified per reference library. [file PMIC-17-na-s004.xlsx]

## Sheet: prot per library
Supplementary Table 4. Proteins identified per reference library.
Lib_DDA	Lib_GP	Lib_RPRP	Lib_Gel
P02769	P02769	P02769	P02769
P05787	P02768	P02768	P02768
P04264	P05787	P00489	P04264
P35908	P04264	P00722	P35908
P35579	P35908	Biognosys	P05787
P35580	P08729	P05787	P13647
P08238	P04259	P04264	P02538
P07900	P13647	P08729	P04259
Q58FG1	P06733	P35908	P08729
P14625	P09104	P13647	P19013
P60709	P13645	P00761	Q7Z794
P62736	P08727	P08238	P08670
Q09666	P05783	P07900	Q8N1N4
P14618	P08779	P14625	Q9NY12
P49321	P02533	Q58FG1	A0AVT1
P08727	P35527	P00924	P52732
P05783	P35579	Q00000	P35527
P13645	P35580	P60709	P13645
Q16777	P60174	Q09666	P02533
Q8IUE6	P62258	P00330	P08779
P16104	P63104	P14618	P08727
P0C0S5	P27348	P35580	P05783
P07195	P61981	P35579	P13646
P09211	P31946	Q5QNW6	Q14980
P08133	Q04917	P06899	Q04695
P61978	P06748	P49321	P68036
P21333	Q5QNW6	P21333	P60510
O75369	P21333	O75369	Q15020
P06748	O75369	Q14315	Q6IBS0
P50990	Q14315	P06748	P67775
P00338	P60709	P60174	P00761
P60174	P62736	P50990	P07477
P06733	P08238	P05783	P06733
O43175	P07900	P08727	P13929
P13639	P14625	P13645	P09104
Q15029	Q58FG1	P19338	P21333
P05387	P14618	O43707	Q14315
P13796	P13796	P12814	O75369
O43707	P13797	P09211	P11142
P12814	P08133	P08133	P11021
P19338	O43707	P06454	P0DMV8
Q01105	P12814	P0CG47	P38646
Q5QNW6	P09651	P61978	O43707
P04075	P22626	P29966	P12814
P09874	P07195	P22314	Biognosys
P63104	P00338	P43243	P60174
P62258	P11142	O43175	P29401
P27348	P11021	P62805	P62258
P61981	P0DMV8	P22626	P63104
P31946	P09211	P09651	P27348
Q96KP4	P61978	P13796	P61981
Q9Y696	Q13813	P35527	Q04917
P12277	P12277	Q16777	P31946
Biognosys	P49321	P16104	Q13813
P13010	P07355	P0C0S5	P13639
P30101	Q16777	Q02952	Q15029
P23528	P16104	P07195	P08238
P15311	P0C0S5	P09874	P07900
P60981	P13010	Q96AE4	P14625
P29401	P00761	Q92945	Q58FF6
P22626	P19338	P06733	P09211
P09651	P18669	P04075	P60709
P23396	P00558	P07737	P68032
P49006	Q99497	P12277	P18669
P43243	P62937	P18206	Q5QNW6
P62701	P23284	P29692	P06899
B2RPK0	P07910	P52272	P13796
P18206	Q01105	P67809	P13797
P27797	P05455	P05387	P06744
O60506	P29401	Q5VTE0	P35579
O43390	P04075	P62258	P35580
P08865	P52272	P04406	P18206
P09493	Q9Y490	P16949	P08758
P67936	Q01518	P24534	P09651
P06753	P15924	P08865	P50395
P62937	P04083	Q9Y490	P31150
P24534	Q09666	Q9Y6M1	P14618
P0CG47	P55072	O60264	P04075
P12268	P49327	P00338	P09972
P08729	P13639	P13010	P15924
Q96AE4	Q92945	P55072	P62805
Q92945	P26599	Q00839	P05455
P29762	P27797	Q96KP4	P62937
P29373	Q12906	P29401	P23284
P00489	P20700	P46940	O43447
P11216	Q03252	Q13576	P07355
P16949	P12956	P13639	P22314
Q13263	O43175	Q15029	P30101
Q15366	Q15084	P07910	P50453
Q15365	P04406	P50453	P35237
P49327	P18206	O60506	P30740
P12956	P07237	O43390	P07737
P55072	P31943	P34932	P08133
Q00839	P52597	P12429	P12429
Q99536	P30101	P11021	Q16851
P04406	P0CG47	P11142	P19338
P05455	P31949	P0DMV8	P00558
P04083	Q14103	Q01105	P0C0S8
P11021	Q99729	P23528	P16104
P11142	O14979	P23396	P0C0S5
P0DMV8	P15311	P09455	P09874
P51532	P26038	P67936	P12277
P62805	P32119	P09493	P46940
P42166	Q06830	P06753	P26599
P22314	Q13162	P27797	P12956
Q00000	P46940	P36578	P27695
Q14008	P29966	P62937	P04083
Q5VTE0	P07737	Q15084	P06748
P50914	P24534	P49327	P22626
Q99873	O60506	P05455	Q14103
Q96K17	O43390	P49006	O14979
Q07020	Q14980	P51858	Q99729
O60264	P62805	P07437	O60506
P62263	Q00839	Q9BUF5	O43390
Q01518	P22314	P04083	P68363
Q8N1G4	Q9BVA1	Q92841	Q71U36
P10809	Q13126	P17844	Q9NPH2
P30041	P67809	O00571	Q13200
P29966	Q01082	Q9Y2W1	P50990
P08708	P30041	P42166	P49327
Q14152	Biognosys	P07305	P07195
Q9NPA8	P00441	P61981	P00338
Q15084	P43243	P63104	P61978
P15924	Q9NPH2	P30101	P07910
P09455	P63241	P15924	Q9UKM9
Q12906	P60900	Q8NC51	P23381
Q06830	P14866	Q00610	Q06830
P32119	P08758	Q15008	P32119
P17096	P67936	Q15366	Q13162
Q13435	P09493	Q15365	P30041
P16401	P06753	Q02790	P04406
P16402	P52209	Q13283	Q9Y617
P37837	P50990	P07355	Q99523
P06454	P00924	Q13263	P52209
P00722	P09429	Q99536	Q14974
O15347	Q08211	O75367	Q01518
Q13813	Q13200	P29762	P25787
Q8WUM4	P35221	P29373	Q15393
Q15274	Q16630	Q07020	Q15084
Q9NPH2	P12429	P12956	P26639
P35527	P09874	Q9H361	Q16658
P35637	P08865	P32119	P22234
P26599	P60660	Q06830	P20618
P67809	P68363	Q13162	Q16531
P55786	P68366	P06744	Q00610
P31943	Q9Y6M1	Q9BTT0	P49588
P27824	P99999	Q01082	P09525
Q12905	P09455	P20962	P52907
P43487	P00722	Q9H9Z2	P47755
P54819	P23528	P52907	P0CG47
P10599	P06454	Q12906	Q01105
Q9BYT8	Q71DI3	P14174	P01857
Q8NHW5	P84243	P80723	P01860
P08758	O00299	P62701	P01859
Q9NZI8	P05387	P00558	P31943
P23246	P29692	P27824	P52597
Q15233	P68036	P16401	P55795
A6NMY6	P42166	P17096	P31942
P20073	P37108	Q96K17	Q12906
Q14195	Q15274	P31943	Q96SI9
P15531	P52907	P52597	Q01082
O60361	P47755	P51532	O15020
P26038	P49588	Q14974	P02774
P49736	Q00000	Q07065	O14818
P49368	P16949	Q13813	P00491
Q16555	P11940	Q92922	P60900
O43583	Q13310	P30041	P26641
Q9Y6M1	Q9BTT0	P39687	P01834
P26583	Q15365	Q9BQE3	P09936
Q9Y230	Q15366	Q15293	Q08945
Q9P0M6	P50502	Q9NQG5	Q9Y490
O95865	P07814	Q9UKK9	P28070
Q13126	P30086	P62269	P17844
P14866	Q9P0M6	P63208	Q92841
P62753	O75367	Q8N1G4	O00571
P00441	Q96KP4	P27348	P40926
Q14566	P16401	P54578	P27797
Q8NC51	P16403	P62263	P13010
P29692	P60981	P33993	P51991
P52209	Q16851	Q9NPH2	Q12905
P60983	P51991	P49736	P14866
O60841	P38159	O60841	Q8WVV9
P36578	P06744	Q8WUM4	O75083
Q99460	P35637	P37837	Q96KP4
Q8WU90	P10599	Q9Y696	P55786
Q7Z4V5	P80723	P55786	P15311
Q16531	O75643	Q99541	P26038
Q14315	P07602	Q16851	P35241
Q99497	P62310	Q15637	P30086
P20700	P12268	Q9Y617	P49720
Q9UKK9	Q92841	P55884	P55072
Q02790	O00571	P08758	P25788
P36954	P17844	P27816	P28066
P07910	Q16658	P62913	P28074
O15371	P29762	Q12905	Q9Y5B9
P00761	P29373	P49588	P37837
P51991	P26641	P25705	Q99497
P46776	Q07020	P23246	P52272
Q9BQE3	P78527	Q15233	P31939
P62241	Q99536	Q16630	P34932
P50395	Q02952	P78527	O75643
Q92616	Q9NZI8	P54819	P37802
P46940	Q00610	P14866	P17174
P37108	Q8WUM4	Q14566	O43175
Q15008	P26583	P51991	O00299
P18621	P46782	Q16531	P49721
Q02952	Q8TAQ2	Q15393	Q96FW1
Q15843	P51114	P62753	P39687
Q14103	Q02790	O43852	Q92688
P78527	Q5VTE0	P20700	P07339
Q15393	Q07021	P02545	P14550
Q16851	P23246	Q03252	P15121
Q14204	Q9Y4Y9	Q13200	P08195
P62269	P23381	Q00341	Q02790
P49189	P37837	O60664	P25789
P52272	P27695	P60900	Q08211
P07305	O14818	Q9Y230	P63244
Q96AC1	P17096	P55060	P53621
O14579	Q14974	P27695	Q02878
Q9Y295	Q9UKK9	P45974	P07237
O95232	P20073	Q13126	P54819
O14950	P33176	Q9NQ29	Q15365
O75367	P31939	Q9Y383	Q15366
P62750	Q9Y696	P33176	P68400
Q15637	Q14444	P35221	P27694
P49588	Q9Y224	P05198	Q92820
P61758	Q86VP6	Q9UJU6	P11940
P48681	Q92688	Q8IZP2	Q13310
P16615	P39687	P25786	P25786
O00299	O14950	P48681	P07437
P11586	P61758	Q04917	Q13838
Q9Y266	P34932	O00592	O75367
P20020	P28066	P04843	Q9P0M6
Q9NR30	O75874	B2RPK0	P63241
Q9BVA1	P05388	O95747	P15252
P12429	Q96AE4	Q9UHD8	P14923
Q5JXB2	P14174	Q92598	P35222
P28074	P08670	P26599	P60660
P00558	P15531	P62158	Q86YZ3
Q9NQP4	P11047	P07814	P40925
P07737	Q15717	Q14008	P50995
P52907	O43396	Q86VP6	P20073
P00330	Q8NC51	Q16543	P37108
Q92841	Q12905	Q13435	P61970
O00571	P43487	P31946	P35221
Q00610	P46776	P07237	P98160
P55209	O95232	Q99497	P35606
Q9Y570	Q08623	P00441	P13667
O75874	P43246	O15347	Q15075
Q13442	Q16629	P26583	P11766
Q07065	P84103	P12268	P78371
O60664	Q9Y266	P47756	P20700
P35268	P05023	P41250	Q07955
P52655	P62263	Q14103	P62316
O76021	P10809	P10809	P63010
P25205	Q16531	Q8NHW5	Q10567
Q15293	Q13561	P05023	P12081
O14818	P31948	P20042	P40121
O95394	P13667	Q9NQC3	P14678
A6NHG4	P54727	P09936	P11047
P13667	P49736	P23526	Q9BTT0
P80723	P62753	O76070	P09455
Q00341	P40925	O60216	Q15631
O75223	O60264	P35637	Q01469
Q96CN7	P23396	P49756	P15531
P62333	P63208	Q9BQL6	P22392
Q9UQ80	P51858	Q8WU90	O14579
Q92598	Q02818	Q14240	Q01995
Q10570	Q9Y383	P60842	Q15717
Q13200	Q14126	Q71DI3	P23528
Q9UHD8	Q8NEV1	P13667	Q9Y281
Q8IZP2	Q96AC1	Q9NZI8	P61204
P50453	P50914	P31942	P84085
P20042	P50395	Q15274	P18085
P35659	Q86UP2	Q00688	O14950
Q7L5D6	P60983	O00231	Q93009
Q9NQC3	P55209	P05114	Q9NY33
P25788	O00303	P02792	O43684
Q13618	P36578	P50991	Q09028
Q9NYL9	P12270	P50914	Q16576
Q02878	Q96AG4	Q9UHX1	Q9Y266
P50991	Q09028	Q99873	Q13126
P28070	P30153	P08621	P55884
Q14444	Q9Y333	P18669	P99999
P17987	Q96FW1	Q06323	O95336
Q9UHX1	P00330	Q15424	Q9HC38
Q9H2H8	P26639	Q14204	Q14204
Q14839	P62857	P62942	P29373
P28066	P35659	O75643	P29762
Q06323	P62241	P62750	P52292
Q9NYJ1	Q07666	P35268	P30043
Q09028	P27694	P46776	P47756
P07237	P20618	Q09028	Q86VP6
P14868	O14745	Q14696	Q14240
P63208	Q99439	Q9NR30	P60842
P10768	P62328	P16402	P38919
Q14980	P07305	Q9NYL9	P15927
P68036	Q15393	P52209	Q03252
Q86VP6	O95777	O00273	P38159
P55060	Q9BW30	P20073	P54577
O43143	P30050	P15880	P00441
Q07666	O75506	Q9P0M6	P29692
Q13867	Q8N1G4	Q96P70	P24534
P55884	Q08945	Q14980	P50502
Q9Y383	Q14839	Q52LJ0	P58546
P13798	P02647	O00425	P62333
P45974	Q13263	P62333	Q99832
Q96P70	P51532	P50395	O43809
Q9HC38	Q14566	P31150	P10599
P04844	O60841	Q9BT78	P0CG05
Q9H9Z2	Q01469	P35237	P35520
Q99436	P62158	P40121	P11717
P49721	Q15785	P62195	P55209
P62942	P45973	P49368	Q99733
P38159	Q99873	Q00534	O95865
P41091	Q13409	Q14195	O94760
Q16543	P18621	Q13409	P62314
Q15436	Q9UQ80	Q7Z4V5	Q9HB71
P54578	P78417	P49721	Q96M27
Q9BZZ5	P26368	Q08211	P67936
P52292	Q07065	O43143	P09493
O00425	Q14011	Q05682	P06753
Q9NUU7	Q9Y4L1	Q9UQ80	P00352
P53985	P17174	Q13557	P42785
P23526	O60763	O14907	P30040
P16220	O15347	O75223	Q9NZI8
O14737	P54819	Q8WXX5	Q9Y6M1
P27816	Q13618	P60981	O00425
Q9Y617	P55957	P11586	P35080
Q00688	P02774	Q6UX04	P68402
P54727	P30044	Q9BYT8	P43246
P15880	Q8N684	P11387	Q1KMD3
P12081	P50991	P01857	P02792
P18085	Q13442	P53999	Q15185
Q9UJU6	P53999	P27708	Q12765
Q9UBT2	Q16204	Q13428	P62820
P53999	Q9BRP8	P23634	Q9H0U4
P30153	Q14240	Q16643	P61106
Q9NTK5	P49006	P36954	P61026
P36405	Q15459	O14950	P20338
P18669	P40121	Q8N163	Q9H0D6
P31150	Q99460	P17174	P30153
Q9BTT0	Q9ULZ3	P84098	Q04637
P15252	P22234	P35249	Q9P258
Q08211	P42785	P09661	P28072
Q99459	P25205	Q16881	P00918
P50454	P54687	Q9UPN3	P53634
P11766	P62314	O15371	P31153
P05023	Q13576	P78417	Q9GZS3
P62328	O15514	P15531	Q15008
P25786	P55060	P83916	P51149
P26196	P25786	Q9Y5P4	Q14444
P40121	Q15233	Q1KMD3	Q71DI3
O75475	Q86U86	A8MWD9	P84243
Q13153	P46939	P53618	P68431
Q9Y2W1	Q15008	P41227	P19367
A2A3N6	P08621	O95865	Q01130
P12270	P83916	Q9UBE0	Q9UJ70
P62913	P45974	P14923	P35637
P60900	P09936	Q96IZ0	Q92804
P43034	Q14195	Q86UP2	P07858
Q9Y490	P23588	Q9UNH7	P11388
Q13547	P14923	P37108	Q02880
P42224	P58546	P55957	O00764
P41250	Q16643	O43583	P02788
P50995	P28070	Q7Z3B4	P31948
Q92820	Q13151	Q13442	O75531
Q86XP3	A8MWD9	Q96CN7	P78417
P62266	Q01995	Q8IYB3	P49419
P09622	P14868	Q01518	P02794
Q32MZ4	Q9Y2V2	P35659	E9PAV3
P46779	P12081	Q3LXA3	Q5VTE0
Q71DI3	P38646	Q99460	Q14019
Q00534	Q9P1F3	P62241	Q9NTK5
P28072	O95865	Q5JXB2	O75368
P24928	Q92616	P46777	P51665
P47756	Q9Y5S9	Q9Y266	P43243
P05198	Q15181	Q14444	Q7KZF4
P53618	O95747	Q8IY81	P56537
Q99541	Q04760	A6NHG4	P07942
P14923	Q15185	P43246	P31949
P20810	P78371	Q08J23	P46108
O75940	Q9P2E9	Q9Y2X3	P53396
O43852	P54578	Q9H2H8	Q8TEA8
O95881	P48643	Q9H910	Q9BRA2
P78417	Q9UI30	O14818	Q15274
P62081	P00167	P08708	Q9UHX1
Q04637	P58107	Q5T7N2	P23246
P46782	Q9NY33	O95373	Q15233
Q13523	P08123	Q9NYJ1	P04843
Q13409	Q9UK45	Q9UEY8	Q92499
P43246	Q96K17	P11166	Q00839
P27695	Q13283	O60716	P12955
P23588	Q92499	Q02878	Q14112
P00924	O60256	P43034	P50991
Q96HY6	Q99471	Q9NY33	P61224
P09661	Q15907	P49189	Q9UNZ2
Q15459	Q9Y3D6	P12270	Q9UQ80
P47897	Q6IBS0	O00299	Q9HB07
Q53EL6	Q9C0B1	Q9GZM7	P61916
Q9H361	P05386	Q9GZS3	P28161
P35221	P30085	Q13153	P09488
P02452	P37802	O14745	P48643
P23284	Q9UHD1	P48643	Q9Y333
P06744	Q5T7N2	O75874	Q13185
P52926	Q15056	P10599	P83916
P46777	Q14008	O43768	P45973
P62424	Q12765	P35222	Q9BUJ2
Q9Y262	Q2TAY7	Q7L5D6	P26583
Q9Y2X3	P23526	P28370	P09429
Q9UKV3	P62333	P15252	P16930
Q6P2E9	P38606	Q96HY6	Q6BCY4
P48643	Q9UNZ2	O15355	P04080
P33176	P25391	Q13308	P48147
Q9Y333	O15371	O95394	P16278
P62917	P52565	Q16555	Q9BYT8
P63241	Q14697	P46781	P46926
Q96AG4	Q16555	O60888	P62136
Q5T7N2	Q07955	P26368	Q13347
Q01995	P61088	O43242	Q9Y696
O15514	P14678	O75175	P43034
Q15185	P17858	A0AVT1	Q15257
Q9UBE0	Q9UBT2	P54577	Q8WUM4
P63244	Q15029	Q9Y5B9	Q9BS26
Q13283	P84098	Q9BRP8	Q9Y2Z0
Q8N8S7	P42212	P52292	Q16629
Q9Y265	Q13867	P61204	P84103
Q9UHA4	Q8WXX5	O15198	Q14683
Q9Y5B9	P40926	Q9BZZ5	Q6P2Q9
P31942	O75531	P69905	P53041
O43242	P25787	P23284	O75223
P27694	P51149	Q9Y6G9	Q9BUT1
Q12888	Q15637	O76021	Q99460
P22102	O14519	P60660	Q92878
P41227	O60664	O14618	Q16881
P55145	O00151	Q9P2E9	P45974
P30050	Q9BT78	P46926	Q15691
O60701	Q06323	P11766	Q92896
Q9BQL6	Q9H3G5	Q13618	P14174
Q16643	Q92598	P47897	P52758
Q92922	O75223	Q9UBT2	P61758
Q14240	E9PAV3	Q8TDB8	Q9UMS4
P60842	P31942	P61604	Q9HC35
P62826	P11766	P10768	O00442
O43399	Q6EEV6	P52655	P81605
P62841	Q9NPA8	O60701	P26368
P39019	P31153	Q9UQN3	P13473
O15511	Q8WXF1	P25788	Q99536
O15372	Q9Y5Z4	Q14839	P12268
P58107	P14314	Q13363	Q15181
Q9BY32	P49720	A2A3N6	P52434
Q71UM5	Q7L190	O14737	Q9Y224
O14618	P35080	Q8TD47	Q15102
Q9P0K7	Q9Y5B9	P61758	O95747
P07814	P36873	P62899	P06132
Q99584	P62140	Q9Y263	P13693
Q01082	O00425	Q4G0J3	Q9UPN3
Q9NRV9	O00273	Q13547	Q13151
P08237	O60701	P02452	P06396
O00592	P10155	O95425	P52565
P62136	P48444	P51570	Q8NCW5
Q05682	P36405	O60684	Q15435
P26368	P53985	P12081	P26196
P61289	Q9GZS3	O94979	P61086
P62829	O15372	Q9Y333	Q96EP5
P42677	P62316	P60983	P23526
Q9P2I0	Q8NE71	Q9NSD9	Q15369
O95747	P47897	P17987	Q96FV2
P26373	Q9H008	P35611	Q04760
P40227	Q15424	Q9BXP5	Q14498
Q9Y5L0	P62081	Q04637	Q9BZZ5
P78371	Q52LJ0	P08579	Q13867
Q9H1E3	O60869	Q14152	Q5SZK8
Q9UFG5	P21283	O14579	P62993
P54577	O14907	Q92820	P22102
P42285	P56537	P22234	P08865
Q14126	Q00341	P35998	P02545
Q9Y3I0	P08195	O75821	Q06323
P05114	P50454	Q9NQP4	P62495
P37198	Q14019	P18754	O14907
P27708	O75347	P30153	Q15785
P48147	P14550	Q13523	Q6EEV6
Q13404	P15121	Q14011	Q8NHP8
O76003	P47756	P30876	Q9BT78
Q6NVV1	Q15691	Q9Y3D0	P23396
P08243	P19388	Q08945	P36639
Q7Z6Z7	Q8WU90	Q9UQE7	P02452
Q9P1U1	P55786	Q9NUU7	P53999
Q9Y4Z0	P30040	P62306	O00151
Q05086	P13473	P49591	P30046
Q13616	P16930	Q15785	P63279
P30876	O00148	P50995	P61923
O14617	Q7Z4V5	Q9Y5S9	P11279
O14745	P55327	Q99426	P55010
O14980	Q9Y285	O95232	P35244
P53621	Q9Y2W1	P55209	Q9UBQ7
Q99426	P49591	Q07021	Q13011
Q96TC7	P48147	P49419	Q2Q1W2
Q14690	P53041	Q9H2J4	P07814
P17980	Q02880	Q15436	P49321
Q7Z3B4	Q16890	P53621	P16401
P30086	O43598	P36639	P10412
P33991	O14974	P11047	O15042
Q13838	O75821	O43719	P05388
P28482	P49458	P52701	Q9Y3B4
Q01469	O75533	P18085	P04632
Q9Y2V2	Q9P258	P68871	O75436
P62316	P52758	O94874	A8MWD9
Q92878	Q9UN86	P29218	Q92673
P78344	Q9BUT1	Q08257	Q9NTZ6
Q14696	Q9P0L0	P61160	Q8IV08
Q99598	P00352	P62304	P07305
P55010	P28074	P38159	P62942
P39687	O60888	P78371	Q9UBR2
O76070	Q9Y2B0	P46782	Q6PKG0
Q15424	O43290	Q99848	O60888
P12004	O00178	Q12904	P46782
P20591	Q9H9Z2	P62917	O00232
Q9Y6G9	P50453	Q9NP97	P49591
P31948	Q9UHX1	P31948	P19784
P46926	P13693	P63165	Q9Y2B0
Q15019	Q9BYT8	Q5SZK8	P10768
Q12765	Q9UBE0	B5ME19	P42212
O15198	Q00005	P14868	Q92890
Q9Y2Z0	O43399	Q15750	P36405
Q9BT78	P49368	P0CG05	O00629
O94979	Q9UBC3	Q9Y265	Q9Y3E1
Q99439	Q8IVD9	E9PRG8	Q7Z4V5
Q99986	Q96M27	Q8N7H5	P51858
P62158	P02788	Q6P2E9	O75475
P28370	P08397	P50579	Q9P035
O43148	P46109	Q32MZ4	Q9Y5X3
Q8IY81	Q15833	Q02750	Q9UNH7
P60866	Q9UHV9	O43396	P78527
Q8NE71	P61604	Q9Y262	P49458
Q96QK1	B5ME19	O00115	Q07666
Q01581	O76070	P20591	P00505
Q9UBC2	Q86YZ3	P62328	P30048
P51858	P10768	O60925	P19388
O75533	O43823	Q9HC35	Q07020
P40925	Q02878	O94855	P67809
O75643	Q6P2Q9	P27694	Q9BSJ8
P30626	Q9BUJ2	P18615	P13489
Q7L9L4	Q9UN81	P52926	Q01085
P35222	Q969G3	P17980	P31483
P52565	Q99832	P55145	P47897
P25705	Q13148	P07686	P53618
Q14974	Q15843	P49792	O75390
P31689	P00492	P28482	Q15427
A6NHQ2	P25789	Q96A49	Q15046
P49915	P62266	Q07666	P35268
Q9Y3T9	P54577	P82970	O00592
Q00796	Q8WXC6	P28070	P39656
P50579	Q9HB71	P16220	Q99426
O60763	P62942	P36405	P16233
O60826	O94979	Q12955	P30044
Q92667	P11169	Q9P2I0	O00231
P62861	Q1KMD3	P50552	P62318
Q9UNZ2	P50579	P49915	O75608
Q969Q0	Q9UNP9	Q8NHS0	P21266
Q9UPY3	P62495	Q7L9L4	Q9P1F3
Q13148	Q13435	Q99439	Q9NUQ9
Q16881	Q96EP5	P25205	Q9NRV9
O00505	O14737	Q9NPA8	O15347
P07858	P78344	Q07866	Q9UHY7
P51149	Q8NCW5	Q9NVP1	Q9ULV4
P11388	P52655	Q07157	P51114
P41567	P39019	Q15121	Q08623
Q96PU8	P02753	Q96HE7	Q9H2H8
P46063	Q12792	P49589	P62995
P09936	P27708	O15511	Q13595
Q15046	Q9P0K7	Q14683	Q00688
P18754	Q9Y3I0	Q9H4A4	Q14697
P60468	O00231	Q15020	Q05048
Q08945	P55884	Q13404	P05161
Q14847	P27824	O95336	P14868
P31949	P62269	P52565	P17987
P56537	P04080	P07858	P60981
Q02750	P49419	P62081	Q07954
Q16401	P04844	P28072	Q99856
P17858	Q01844	P13861	P61019
Q14011	Q14204	Q9C0C9	Q9UKK9
Q13363	P56192	P48506	P63151
Q8N7H5	Q15388	Q9UJ70	P00390
Q86YM7	P07858	Q7Z2W4	Q9Y547
Q9NVA2	P12109	P00492	Q7L2H7
Q9Y3B4	Q10570	Q92616	P07384
P09496	P18085	Q12765	Q13283
P48739	P17987	O15372	Q08170
P30520	Q9UHB6	Q14498	P48444
P61247	Q9UKF6	P62424	Q9BQ04
P22234	P60468	Q15843	Q5D862
P22681	P09525	P37840	P25398
P62195	P09417	P04844	Q8N8S7
P45973	P07108	P52434	P01008
Q92734	O95394	P23193	P61088
O00410	Q12904	O00151	P07686
Q1KMD3	P49189	O95881	Q12907
P49848	Q15102	P25685	Q9UJC5
Q9UBC3	P02452	P62851	Q6FI81
O00429	Q9NVJ2	Q15019	Q12904
Q02543	Q9UMS4	Q13123	Q99436
Q9Y263	O14579	Q92973	Q99439
Q96A72	O00629	Q9H3P7	P84090
Q99729	P47914	Q66PJ3	Q96EK6
P13984	P05198	Q12888	O15145
Q9P258	Q86V81	O60763	Q15363
Q9BXP5	P00491	O75940	P13798
Q9GZS3	O15212	Q15459	P41250
P62714	P62826	Q9NR28	P17980
P62899	P30043	P16989	P49189
Q13151	Q9BY32	Q02543	Q13523
O75390	Q9H0U4	P46779	Q9BW30
P35520	Q9NVE7	P45973	Q15907
P62191	P62861	P84085	Q9Y3C6
Q16630	Q16181	P61970	Q96P70
Q9H4E5	Q9Y265	P54727	Q9H0W9
Q9Y3D6	Q99959	O43148	Q9NYU2
P30044	P36543	O14980	P11216
P26639	P22102	Q9BRJ6	P11217
P18077	Q7KZF4	P39019	Q9NQG5
Q9UMS4	P25398	P26196	Q14839
P35611	Q9UHA4	Q53EL6	Q07812
Q9GZZ1	P62993	O75506	P62857
Q9NSD9	O15355	Q9P2D1	P30419
P36507	O43143	O15143	P62081
Q9NR28	P42285	O43818	Q9UK22
B5MCN3	O75832	P35269	Q9Y5Z4
P14550	Q15435	O60502	Q15819
Q969G3	Q13404	P63241	Q13404
P61011	O00592	Q9H3S7	P62306
P35998	Q07812	Q96RS6	O43242
O00244	O94903	P63220	Q9NZJ9
P05976	Q99584	Q99584	Q8NFP7
Q86X55	P50995	Q9HC38	P07108
O95425	Q14677	Q16401	P55145
Q92541	P23193	P62140	P21283
Q93034	P02662	Q96FW1	Q9Y295
A0MZ66	P50552	Q9UJX4	O95347
Q9NR31	O00244	Q86XP3	Q14677
Q96RS6	P55010	P22102	P07602
Q16822	P40227	O75436	O15355
P49419	Q9UBQ0	P61289	Q9UBC3
Q96M27	Q13177	Q92734	P35030
O43681	P32969	P17858	P05386
P00918	P61313	P62826	Q9P0L0
P84085	P09661	Q9UBC2	Q15459
O00487	Q96CX2	P23588	Q9Y5S9
P51970	P26885	Q15257	Q13148
Q8WXF1	Q15257	Q99459	O43776
O43396	Q9Y570	Q92878	P46777
P56192	P10253	Q9Y2J2	Q13557
Q14108	Q9Y5X3	Q14126	P08473
Q9UEE9	P62995	P12004	P08123
Q92499	Q15417	Q92499	Q13492
P63165	O00410	Q9NRN7	O95777
Q9Y2H0	P08237	Q9NTK5	O94973
P56747	P15880	P55010	Q9UI30
P08670	Q96C90	P31939	P55263
Q7KZF4	Q14152	Q13310	P61020
Q9C0C9	Q8IX12	P28066	P01620
P53396	P28482	Q08752	Q96AE4
Q9Y281	P54136	Q01085	P35659
P49589	Q9UHY7	P30043	P09417
Q9P2M7	P07942	O43395	P61964
Q15785	Q13153	Q8NFH4	Q9UK45
Q1ED39	Q9NVA2	Q9UBQ0	O15511
O60502	O15116	P30566	O95881
P84098	Q9UBI1	Q9BQG0	O43488
P37802	Q15019	P56192	Q96CN7
P00492	P22676	O76003	P33176
Q8N684	Q9HC35	Q14254	P50897
P28340	O00487	P05204	P63208
O60493	P20042	P26373	Q9UBT2
O60216	O95373	P50454	Q14914
Q8IZQ5	Q13523	Q9BY32	O14493
P39023	Q9NQC3	Q15428	O95433
Q9NWH9	O43681	Q9BQ04	Q9UHD9
Q15370	Q9C005	P35080	O95861
Q9UHV9	P46777	P54136	O95782
Q8IYD1	O60884	Q14694	P09661
Q8IV08	P25685	A6NHQ2	Q99829
P30043	Q71UM5	Q9Y2Z0	O43143
Q14558	Q14919	P22681	P54578
Q13177	Q9BPX5	Q8NEV1	P12111
Q9H910	Q99829	Q9UHJ6	Q9H299
Q9ULV4	P61086	Q9UHA4	Q14011
Q13428	P11586	O75083	Q08380
P49591	P62917	P35606	Q8NBS9
P31153	P42574	P51665	Q8WXF1
P28838	Q07866	O75937	Q01970
Q04837	Q86U42	Q71UM5	Q9NR30
Q9H0U4	Q9Y3D0	Q05086	P02662
P49720	Q5TDH0	P60468	P07451
Q9P2E9	Q9BZZ5	P11388	P62888
P49916	O75083	Q01469	Q9H008
P63279	Q00534	P62136	P33992
P23193	Q13185	Q86X55	P30626
Q9BQG0	Q53EL6	Q9NRV9	P67870
O00422	P08708	Q7Z460	P10253
P62280	Q9BUL8	Q5T5P2	P54687
P51572	Q9NQG5	Q8IXQ4	Q99873
Q9H9S3	Q16543	Q15555	Q16543
P52306	P00489	P26639	Q92973
P83916	Q14498	Q96N67	P78344
Q9UKF6	P55145	Q03701	P36551
P55327	Q9Y237	O15231	O14745
Q9H6S3	P61106	P36507	Q9Y3D6
P11387	A6NKF2	P63173	Q2TAY7
Q16658	Q9BRX8	P01834	Q9NRN7
P43686	Q9BRP4	Q16186	P26640
P52701	Q00688	O95347	P78347
P63173	Q9H444	Q8N684	P27708
Q05397	O14497	Q9NUQ9	P27824
Q99832	Q92734	P62316	P04844
P51114	Q9NP97	Q9Y3I0	Q96K17
P42566	P49721	Q99436	Q9UHV9
P30048	Q7L9L4	Q9H1E3	Q96QK1
P36871	Q9H4E5	Q02880	O75400
Q03252	P63279	P18621	P12109
P81605	P62829	P62861	P41091
P46778	Q15942	P31949	Q86U42
P62244	Q9Y617	P50851	Q08257
P61204	Q13616	P41091	O43813
Q8WW12	O75940	Q9Y2V2	Q7L5N1
P14174	Q15293	Q07955	Q5JPE7
Q96L46	P49756	Q13148	P25685
Q92973	Q9NYJ1	Q9H3N1	O00462
O60437	A0AVT1	P55265	P05156
P08579	Q14696	P55327	P00492
P55263	P67870	P78344	P15880
Q8TEX9	O95336	P08670	O60832
P20290	Q8IV08	Q9BUT1	P25205
P61313	B5MCN3	P30050	O75533
Q07021	P33993	P30086	Q99471
Q9UBQ0	Q6NVV1	P13984	P33316
Q96S59	P35244	Q5TDH0	O75494
P58546	P11413	P60228	Q15056
P22676	P41250	Q9H9T3	Q13242
Q15691	Q9H0R4	Q14690	Q9Y265
P04080	O00764	Q96HN2	P62277
O95433	P13984	Q9P2M7	O43396
P61604	Q9C0C9	O00429	Q9H9S4
P63220	A6NHQ2	Q96SQ9	Q9Y376
P33993	Q9BRA2	P36873	P49902
P48506	Q15631	Q9UNZ2	P62158
Q7L190	O75368	P01008	Q15417
P00966	Q13242	O15394	Q12955
P00352	O00233	P62266	Q02413
Q14157	P46977	Q9Y2H0	O00423
Q14978	Q9UNF1	O15269	P46109
O95817	P48681	P53396	Q9UHL4
P11908	Q9H3N1	Q99733	O00303
O14776	P32929	Q5H9L2	O43765
Q9C005	P61916	P43487	Q7LBC6
P62249	Q9NTZ6	Q9Y2L1	Q96C23
Q13247	P53621	P20810	Q8N543
P20339	P62701	P02787	P55212
Q9UKM9	P35611	Q9UNX3	P42574
Q9BRP8	P49773	Q9BV38	O75131
Q709C8	Q9Y3E1	Q15185	P83876
Q08170	Q9Y263	Q9NR45	P07311
Q9UNM6	P11908	Q7Z6Z7	O15212
Q9Y2S6	Q7L5D6	Q9NQ48	Q9UL46
Q9BUL8	Q9ULV4	P43490	O94903
P46821	P31483	Q99729	P10155
P14314	Q16186	P61247	P28482
P06703	P62424	P28838	Q13576
Q86TP1	Q05397	Q01658	P47813
P07741	P26373	Q05209	P01625
P18124	Q8IXT5	Q9UHC6	Q96A72
P07686	P15252	O75475	Q7L5D6
O15078	P37198	P37198	P54619
P17812	O14602	Q96A72	P46976
P25398	Q9Y4Z0	O15498	Q9Y285
P63313	O43242	Q15370	Q9NTJ3
	P19387	P28340	Q8WYA6
	Q15020	P42224	Q53FA7
	O15511	P52788	P09012
	Q12874	O75533	P61803
	Q9BPX3	P62829	P30520
	Q99426	Q96I25	Q9NRX4
	Q13492	P26641	O14980
	Q9UNX3	P35520	P16422
	P84090	P46821	P14324
	P17980	Q9H0L4	O14618
	Q16401	P07311	Q9Y263
	A6NIZ1	Q00796	Q07021
	P52926	P11233	Q9H4A4
	P24666	P62841	P11166
	P16615	P54920	Q6P1N9
	Q96JQ0	Q9BPX5	P55769
	Q15149	Q99623	P01766
	P62913	Q08623	P08621
	Q9UL46	P09496	P49755
	P42766	P61457	O15371
	P62195	O95777	Q9UBE0
	O75400	P10644	Q06330
	P61247	P40926	Q92734
	Q04837	P19525	P11233
	P22681	P38919	Q9NRR5
	O14980	Q15907	P62312
	P07686	O60832	P62304
	Q13428	Q9UH65	Q92769
	P62906	Q9C0J8	P51610
	P33991	Q06787	P40227
	Q92973	P08195	Q14CX7
	O43684	Q12824	Q9UBQ5
	P07339	Q7Z2T5	P04216
	P41252	Q01995	Q8WVY7
	A2A3N6	P62906	P50454
	Q92890	Q9H4E5	P98164
	Q99961	P15311	Q7Z3B4
	P30626	Q13177	Q96AT9
	P10619	P62314	O75179
	O43237	O14683	Q9Y259
	O75312	P30044	Q15370
	P82979	Q16658	Q15121
	Q7Z3B4	P49257	Q6DKJ4
	P27816	P40925	Q12792
	Q99541	Q8TE73	P54727
	P30520	Q15102	P54725
	P46781	Q08380	Q9NZL9
	P49755	P08243	P49368
	Q9UHD9	Q96LJ7	P11908
	Q00796	P26038	Q00341
	P62318	Q9BS26	Q96C19
	O43809	Q8N8S7	Q92945
	Q9NQW7	Q9Y3D6	P18124
	A6NFN3	P06396	P28838
	P46926	Q9NWB1	Q9NP79
	Q9H1E3	P23921	Q92542
	Q15750	P13798	Q5TFE4
	Q9NTK5	Q9Y6K1	Q8N684
	P20020	O43684	P01614
	P25705	Q86V81	O43924
	P57735	P22061	P62191
	O75475	Q05397	Q15291
	Q53FA7	P14324	Q96CX2
	P84085	Q16822	P53004
	Q9NR45	P20339	Q9H3G5
	P62191	O75368	Q9UHD1
	A6NHG4	P62714	P62249
	O75534	P61011	O15067
	P51665	Q9Y4E8	Q9BXR0
	P02649	P62310	P40692
	P62851	Q9UKM9	Q96FJ2
	P42681	P22676	Q9H9Z2
	P46108	P42677	Q9UNM6
	P61970	P18077	P22061
	Q99436	Q15046	Q14126
	Q9UKM9	P16930	P31944
	Q9Y2S6	P00403	O75821
	P09012	P29590	Q96DH6
	P22061	Q13247	O43602
	P52292	Q9UEE9	Q15024
	P36871	O95453	Q15019
	Q92820	P06730	Q9BRG1
	Q9NY12	Q9UBS4	P55735
	P27635	P63313	O75347
	Q6PKG0	P53985	P12270
	Q13347	P68036	P34949
	P53618	Q14157	O95456
	P68402	P01111	Q9UHD8
	Q14203	Q9H0U4	O43324
	P62312	O75347	Q9UHJ6
	P62841	Q15075	O94979
	Q9UMY4	P53992	Q3ZCW2
	Q9Y230	O14617	Q13685
	P00918	Q14966	Q9Y624
	Q9UHD8	P26640	P41252
	P42677	Q9UHV9	Q9P2K5
	P60866	P62191	O94888
	Q9UM54	P35241	Q92522
	P09960	Q7L190	Q6P4A8
		Q9H0D6	Q9H773
		P29144	O75396
		P37802	Q13510
		Q16181	Q9NWV4
		Q96K76	Q96RS6
		P00918	Q8IYB3
		Q99856	Q7Z4H8
		O43681	O95394
		Q96BM9	P78406
		P46060	P15289
		P11172	Q16630
		Q96JB1	O75937
		Q15181	P59998
		P83731	O75190
		P33992	P30050
		O75976	P41567
		O60547	P61081
		P40227	P60228
		Q9BRP4	P11413
		Q9ULW0	O60341
		P19367	P63172
		P56537	Q9Y2Q5
		Q8WXF1	Q07075
		Q9UMY4	P52888
		Q13043	Q9C0K3
		Q9UJQ4	P78330
		Q86WR0	Q96C90
		Q9Y224	Q14331
		Q6NVV1	P26885
		O94776	P05023
		Q9P1U1	Q14165
		Q9UKG1	P62851
		P05386	P53582
		P49411	Q9HAV0
		P43686	P14314
		O60437	Q9H074
			O15116
			Q9Y3I0
			Q9Y262
			Q6NVY1
			Q00526
			P00813
			O60869
			P61247
			Q92922
			Q16181
			Q5T4S7
			Q86U70
			Q14061
			P17655
			P49354
			Q9GZZ1
			P31689
			Q9NR28
			Q4VC31
			P02462
			P50552
			P49959
			P62826
			P02787
			Q14108
			Q9BVG4
			P11387
			P62269
			P62701
			P06576
			P15848
			P48637
			P55060
			O00233
			Q9UBB4
			Q07157
			Q13363
			P36578
			P15309
			P19387
			P06865
			P49773
			P58107
			Q9NYL9
			Q9BTW9
			Q13610
			Q14919
			P53992
			P62241
			Q9UHA4
			Q9UIG0
			Q9HBK9
			P17050
			P10644
			Q9H0L4
			Q969H8
			Q8IY67
			P35998
			Q9H201
			P06280
			P06730
			P10619
			P39748
			P15153
			Q9HAB8
			Q9NQP4
			Q92882
			P25391
			Q01844
			Q9BUL8
			O60701
			P09543
			Q14247
			P17096
			Q92598
			Q15637
			P61626
			Q00169
			Q6NXG1
			Q96Q11
			P07741
			Q15293
			P62244
			Q9BRX8
			O15144
			Q53EL6
			P05937
			P00387
			Q13409
			Q4G0F5
			Q9UN86
			Q9H9A6
			O00560
			P35613
			P62753
			Q9Y4Z0
			Q8TDB8
			P15104
			Q6GMV3
			Q5VSP4
			Q8TD19
			Q16539
			Q86V81
			Q5T8P6
			Q9GZL7
			P60520
			P02753
			P49589
			P38606
			A6NHQ2
			O14737
			Q9UDY2
			Q8IXT5
			P08237
			P17858
			P17612
			P35251
			P09038
			Q9UM54
			Q96HE7
			Q9H0R4
			Q9UNF0
			Q9GZP4
			P23921
			P49916
			Q13616
			Q9BWG4
			Q9NVP1
			Q96PU8
			P52701
			Q9NZL4
			Q9NX46
			Q68CZ2
			P06702
			O75822
			P61077
			P98179
			O00267
			Q14152
			Q16799
			Q9BT73
			Q06265
			P08572
			Q13740
			Q04828
			P54136
			Q02383
			P13716
			O15230
			Q06124
			P00568
			P51784
			P12110
			Q9C0B1
			Q99584
			Q8NFH3
			O60884
			P01876
			Q9NQ29
			P15586
			Q15758
			Q16643
			P23588
			P62913
			Q7Z2W4
			Q15063
			Q9BR76
			Q6GMV2
			P98082
			P12273
			Q9BY32
			Q68CP9
			Q9UBQ0
			Q8NI36
			P61160
			P32321
			Q13263
			P15170
			Q92900
			Q6UWP2
			P17931
			Q96GM5
			Q8NFH4
			O14776
			Q8IWA5
			Q8WVJ2
			P60953
			O00244
			P05089
			O00505
			O14617
			O95373
			Q9Y3C4
			Q8TCD5
			Q9Y3P9
			P19623
			Q8IVW6
			Q9BRP4
			Q5JWF2
			Q8WUA2
			Q9H2J4
			O75340
			Q86X76
			O75477
			Q96PU5
			P62280
			Q96AC1
			Q9BTC8
			P09960
			Q8IZQ5
			P62633
			Q9NR31
			Q8N163
			Q10570
			Q9Y2V2
			Q9NTJ4
			P62847
			P31151
			Q9UJU6
			Q9Y6A4
			P51884
			O00567
			Q15149
			O00584
			Q9UBC2
			O75874
			Q12959
			Q9Y3F4
			Q8WXX5
			P51659
			Q92879
			Q9BS40
			Q9NR45
			P16152
			Q9UNN5
			O43670
			Q9H0E2
			P42126
			Q9GZM3
			O75832
			Q8N8N7
			Q9Y230
			P53680
			P61201
			Q9NVT9
			Q8IZP0
			P49736
			Q13596
			Q9BRT3
			P01700
			Q9Y3B8
			P05198
			Q9NQX3
			Q13308
			P09601
			Q9NPA8
			Q9BZE9
			Q9H4M9
			Q03181
			Q96DE0
			Q9BTM9
			P61604
			Q96HN2
			Q9P016
			Q15843
			P48163
			P01040
			P41240
			P46781
			P08962
			P48556
			O60841
			P33991
			Q9Y2J2
			P62263
			O60925
			Q02543
			Q13439
			O15198
			Q96C86
			O43719
			P49756
			Q96AG4
			P50479
			O75607
			P11586
			Q9UNS2
			Q96I24
			P55196
			Q9Y4L1
			Q9ULZ3
			Q8NAV1
			O76003
			Q13257
			P05109
			Q5TDH0
			Q99986
			Q08209
			Q69YN2
			Q00577
			Q04837
			Q13451
			Q7Z4W1
			O00264
			Q12888
			Q9BTV4
			O00139
			Q8TEM1
			Q06203
			P53602
			Q07960
			Q9H6Z4
			Q9NVE7
			P12004
			Q14566
			O15498
			P05549
			P62195
			Q9NP77
			O43633
			Q8NCA5
			Q14690
			P22676
			P30085
			P48739
			Q86UP2
			P01605
			P08243
			Q9H814
			P61960
			O75694
			Q15642
			O96019
			P49915
			Q7Z739
			Q6P9B6
			Q9P2T1
			P18887
			Q86YS3
			Q7L9L4
			P62424
			Q96AY3
			P51531
			Q15582
			Q9NVG8
			P17900
			Q15404
			Q9UBV8
			Q16595
			Q5T7N2
			Q9ULC3
			Q7RTV2
			O43818
			Q96EE3
			P16083
			O43660
			Q9BRF8
			O43148
			P52657
			O00273
			P20933
			Q68DN1
			Q14031
			Q96PK6
			Q9Y3A3
			O00410
			Q9Y365
			P61221
			P80748
			P16949
			O14917
			P00374
			P61457
			Q9BV86
			Q14008
			Q53H82
			Q92520
			Q8TF72
			Q92600
			O60264
			Q8N6T3
			Q9UHY1
