# Supplementary material for: Comparison of fractionation proteomics for local SWATH library building
Source: Proteomics. 2017 Aug 22;17(15-16):1700052. doi: 10.1002/pmic.201700052 (PMC5601298; doi:10.1002/pmic.201700052)
Supplement: Supplementary file 5 — Supplementary Table 5. SWATH scores of the targeted peptides for each library in all samples. [file PMIC-17-na-s005.xlsx]

## Sheet: Table heading
Supplementary Table 5. SWATH scores of the targeted peptides for each library in all samples.

## Sheet: Lib_DDA
Protein	Peptide	Precursor MZ	Precursor Charge	RT	Decoy	Undiff_R1	Undiff_R2	Undiff_R3	Undiff_R4	Undiff_R5	Diff_R1	Diff_R2	Diff_R3	Diff_R4	Diff_R5
P02769|ALBU_BOVIN	AEFVEVTKLVTDLTK	564.985	3	77.2228	False	1.80922	2.66758	0.588201	5.39363	4.0092	3.07867	3.70301	2.94521	3.96578	5.30085
P02769|ALBU_BOVIN	LGEYGFQNALIVR	740.401	2	64.7856	False	6.28005	5.3801	7.13471	6.10794	4.75574	4.72247	7.14857	6.3046	6.77699	7.14715
P02769|ALBU_BOVIN	VPQVSTPTLVEVSR	756.425	2	51.5759	False	6.12311	8.91569	4.39914	6.46673	5.60003	6.80721	7.24377	6.13849	8.21102	9.11469
P02769|ALBU_BOVIN	KVPQVSTPTLVEVSR	547.317	3	46.321	False	2.96551	7.18746	5.67012	5.97928	5.74641	7.49065	7.00239	8.49227	3.61054	7.94403
P02769|ALBU_BOVIN	KVPQVSTPTLVEVSRSLGK	675.728	3	56.382	False	-2.24497	-1.94403	-5.18344	1.58527	2.56356	-1.17832	-2.87038	1.9851	1.85863	0.323469
P02769|ALBU_BOVIN	TC[MSH]VADESHAGC[MSH]EK	481.179	3	31.8835	False	4.02202	4.15201	5.91745	5.15619	3.19605	4.64829	5.96859	3.28144	3.32336	3.7933
P02769|ALBU_BOVIN	EC[MSH]C[MSH]DKPLLEK	635.271	2	44.3257	False	6.43635	4.636	5.46517	5.64489	6.72323	4.03009	5.30562	5.25242	4.79977	6.11408
P02769|ALBU_BOVIN	LKPDPNTLC[MSH]DEFK	783.371	2	61.2057	False	4.71602	6.01951	4.62331	2.08236	2.90863	2.92368	6.28823	6.66186	2.04601	6.09235
P02769|ALBU_BOVIN	QTALVELLKHKPK	502.312	3	43.8753	False	-2.0633	-2.94674	0.56187	-3.22569	0.178497	-0.291638	1.30697	-2.84483	-0.142614	-4.25501
P02769|ALBU_BOVIN	DAFLGSFLYEYSR	784.375	2	79.5865	False	6.7428	0.226895	3.27621	3.40324	3.90556	3.97871	4.23403	0.230584	5.93918	5.53877
P05787|K2C8_HUMAN	LEAELGNMQGLVEDFK	896.943	2	71.8101	False	-2.22204	6.14111	7.61005	7.71738	5.91139	7.2566	6.30363	6.88191	0.500822	6.72629
P05787|K2C8_HUMAN	LEAELGNM[Oxi]QGLVEDFK	904.94	2	59.4871	False	7.0743	4.74989	-1.33702	6.12625	3.72816	5.07219	6.83962	7.23934	8.6743	6.0177
P05787|K2C8_HUMAN	LEAELGNMQGLVEDFKNK	679.01	3	65.0731	False	-0.642199	-2.09541	-0.349239	1.42516	-2.62864	4.44907	2.7218	4.06874	-1.11123	3.32463
P05787|K2C8_HUMAN	ASLEAAIADAEQRGELAIK	652.685	3	70.8628	False	-2.62092	-0.755763	-1.81171	-5.08397	-4.14165	3.77512	2.24404	4.18075	1.28485	-0.209999
P05787|K2C8_HUMAN	SLDMDSIIAEVK	660.839	2	70.9815	False	4.3778	3.80615	5.80807	5.40006	5.06241	5.31023	5.27374	7.55261	6.49417	5.37646
P05787|K2C8_HUMAN	ASLEAAIADAEQR	672.841	2	58.0933	False	6.45198	4.75453	5.12234	6.46567	6.96602	4.84675	8.56554	7.79072	8.04533	6.85632
P05787|K2C8_HUMAN	LEGLTDEINFLR	710.378	2	71.6097	False	5.47623	6.51091	6.77561	3.29845	7.09949	7.51231	8.53671	6.7619	8.41938	8.21441
P05787|K2C8_HUMAN	SLDM[Oxi]DSIIAEVK	668.837	2	54.5001	False	5.84795	3.66421	-3.72607	1.49699	4.73207	4.33706	3.78302	4.40146	5.85872	5.59642
P05787|K2C8_HUMAN	LVSESSDVLPK	587.322	2	39.8844	False	6.77973	3.29274	4.10097	4.08227	4.13436	6.837	6.44422	7.14457	7.84168	8.5868
P05787|K2C8_HUMAN	LQAEIEGLKGQR	671.378	2	35.3896	False	-2.42809	-2.55363	-1.96599	-4.077	-1.41671	1.48991	2.15674	0.391565	0.293958	1.8653
P04264|K2C1_HUMAN	LNDLEDALQQAK	679.352	2	54.4025	False	5.65986	5.56427	5.54484	6.3584	4.51967	1.91855	4.97408	5.53586	6.74792	3.89019
P04264|K2C1_HUMAN	SLDLDSIIAEVK	651.861	2	77.6536	False	6.49361	6.99649	6.54324	7.90703	4.11524	7.65523	7.91381	6.30028	7.99556	8.33148
P04264|K2C1_HUMAN	GSGGGSSGGSIGGR	546.755	2	14.0373	False	3.27885	6.56711	7.79262	6.36557	5.12497	5.04833	6.48789	3.96508	8.14857	1.23095
P04264|K2C1_HUMAN	SLVNLGGSK	437.753	2	38.3872	False	2.68299	1.21274	4.74407	5.10622	0.755063	4.09058	3.6042	4.19214	3.3915	2.33132
P04264|K2C1_HUMAN	AQYEDIAQK	533.264	2	29.4118	False	5.16271	5.14796	5.89208	5.53249	5.51216	6.58946	4.32699	4.80009	4.98403	3.12375
P04264|K2C1_HUMAN	YEELQITAGR	590.304	2	43.2845	False	5.90035	4.90261	5.91359	3.02447	6.43734	6.91293	3.75916	4.45812	6.93589	5.17139
P35908|K22E_HUMAN	VDLLNQEIEFLK	730.903	2	75.4683	False	5.78536	2.96406	5.60671	3.38336	4.63835	4.02154	5.75823	1.52568	5.51043	2.8633
P35908|K22E_HUMAN	NLDLDSIIAEVK	665.367	2	76.7861	False	-1.67198	2.99318	5.67604	3.48898	4.86574	6.78622	5.32191	4.92116	6.00941	4.70456
P35908|K22E_HUMAN	NVQDAIADAEQR	665.323	2	45.012	False	4.81701	2.7176	4.52713	1.07839	0.295986	0.426155	0.855187	1.19448	0.646684	-0.526781
P35908|K22E_HUMAN	LNDLEEALQQAK	686.359	2	57.7079	False	4.72326	4.29591	4.24713	3.91281	-1.9165	2.4826	2.22322	0.361568	-0.694802	-1.20213
P35908|K22E_HUMAN	GGSISGGGYGSGGGK	599.278	2	22.8667	False	2.69544	1.04406	2.94958	1.98145	3.35247	1.16149	-0.690384	-0.463617	2.75842	-1.45501
P35908|K22E_HUMAN	SLVGLGGTK	416.25	2	37.0089	False	4.02947	1.51002	1.34374	3.14451	4.44946	6.61383	0.849871	2.74362	3.74616	4.19482
P35579|MYH9_HUMAN	TELEDTLDSTAAQQELR	960.463	2	55.1876	False	0.596525	-2.00771	-1.10228	1.18778	0.102911	4.41222	4.18573	3.18968	5.86206	4.9934
P35579|MYH9_HUMAN	LEGDSTDLSDQIAELQAQIAELK	1244.13	2	85.2225	False	-2.23487	1.60932	5.16457	1.49374	-3.93108	0.781284	2.12031	-1.15299	0.0960228	0.067432
P35579|MYH9_HUMAN	EEVGEEAIVELVENGK	872.436	2	75.3488	False	-1.34469	-2.1302	-1.69618	-0.299226	0.31212	5.07586	-2.5397	3.12077	1.22452	2.80229
P35579|MYH9_HUMAN	M[Oxi]QQNIQELEEQLEEEESAR	1175.03	2	61.5362	False	-2.60808	-1.9875	-0.482247	-0.716519	-0.645441	0.467533	4.38636	4.40783	0.7016	5.98343
P35579|MYH9_HUMAN	MQQNIQELEEQLEEEESAR	1167.03	2	65.929	False	-2.31717	-1.20177	-1.55314	1.31433	2.52604	1.56268	2.07903	4.64317	5.28419	5.96255
P35579|MYH9_HUMAN	SMEAEMIQLQEELAAAER	1024.98	2	81.6859	False	-1.9951	-1.03027	-0.749761	0.496426	2.29032	-1.85224	-3.88351	-3.71194	-1.39429	0.800156
P35579|MYH9_HUMAN	LQQELDDLLVDLDHQR	650.669	3	75.631	False	4.6118	4.97364	5.97398	6.52523	5.17353	6.78041	6.88403	5.87586	5.86426	5.97924
P35579|MYH9_HUMAN	TRLQQELDDLLVDLDHQR	736.385	3	81.3239	False	-2.21942	-1.03972	-1.64176	-0.83222	-0.202429	0.793382	-0.669065	3.97703	-2.91892	0.398947
P35579|MYH9_HUMAN	ELESQISELQEDLESER	1017.48	2	70.7542	False	5.74735	4.83147	6.61169	4.08066	4.87045	4.1816	5.21617	5.3464	4.215	3.8544
P35579|MYH9_HUMAN	IRELESQISELQEDLESER	768.384	3	66.1385	False	-3.36862	1.83044	-1.31787	-2.22161	-2.88823	1.40314	3.65088	2.96928	-0.622914	4.3418
P35580|MYH10_HUMAN	TELEDTLDTTAAQQELR	967.471	2	55.6359	False	3.92622	0.063482	-0.252653	1.99454	1.13845	4.79051	3.9673	3.95758	4.38204	4.85026
P35580|MYH10_HUMAN	VDDDLGTIESLEEAK	817.394	2	59.4169	False	-0.556419	0.0629464	-0.760771	4.52701	6.49474	4.63284	3.45153	3.5043	4.17071	6.45589
P35580|MYH10_HUMAN	LQQELDDLTVDLDHQR	646.657	3	58.8914	False	3.49674	5.28556	2.3967	3.49857	5.27348	4.85805	4.07036	5.01132	4.62887	5.27906
P35580|MYH10_HUMAN	LQNELDNVSTLLEEAEK	972.992	2	74.7528	False	2.07451	2.28558	-0.2007	1.79725	-0.668208	4.10222	0.49384	2.93015	-1.08927	3.52979
P35580|MYH10_HUMAN	QELEEILHDLESR	805.905	2	75.7578	False	-1.15328	-1.44328	0.321671	-1.45857	-1.65712	3.59381	-1.31005	-2.28425	-0.738764	1.08602
P35580|MYH10_HUMAN	ELQAQIAELQEDFESEK	1003.98	2	73.8192	False	1.86828	-0.489065	-0.394504	2.47316	-3.93834	4.44257	8.09258	0.38193	3.0639	6.85076
P35580|MYH10_HUMAN	HATALEELSEQLEQAK	599.639	3	67.3262	False	-0.969445	1.21776	-0.436454	0.387415	-2.94063	3.48795	4.92812	3.1019	-6.18746	4.00679
P35580|MYH10_HUMAN	IGQLEEQLEQEAK	757.888	2	52.6596	False	4.8567	-1.1813	2.4782	1.26886	3.99318	5.32647	0.683539	2.0064	2.91214	4.04644
P35580|MYH10_HUMAN	ELDDATEANEGLSR	760.347	2	36.53	False	3.06657	1.08613	3.4751	4.27361	4.02389	4.08233	2.67277	4.42421	3.43341	4.74961
P35580|MYH10_HUMAN	NSLQEQQEEEEEARK	616.285	3	27.6217	False	-1.92756	-4.15938	0.968776	-1.61857	1.45859	2.7222	4.29823	3.0139	1.36428	3.50511
P08238|HS90B_HUMAN	HLEINPDHPIVETLR	594.988	3	48.5915	False	7.83214	6.18939	3.50358	5.43958	4.0172	6.2595	5.45068	4.64248	5.59332	6.67254
P08238|HS90B_HUMAN	TLTLVDTGIGMTK	675.371	2	57.1459	False	6.73356	-0.0871987	4.8766	3.89044	3.87626	3.43214	0.654596	5.89364	6.97519	5.6934
P08238|HS90B_HUMAN	TLTLVDTGIGM[Oxi]TK	683.368	2	52.0385	False	4.99829	7.15017	4.72834	4.50683	5.98098	3.94243	6.74801	9.05177	7.65788	8.4236
P08238|HS90B_HUMAN	ADHGEPIGR	476.236	2	16.8383	False	9.16169	7.07655	5.07015	7.66967	6.8289	6.06985	2.73728	4.74143	5.46692	4.23678
P08238|HS90B_HUMAN	LGIHEDSTNR	381.191	3	23.8877	False	5.63923	4.06697	5.14693	3.42677	6.59442	5.70018	5.22508	4.78925	5.56233	5.50766
P08238|HS90B_HUMAN	IDIIPNPQER	597.828	2	49.6752	False	-0.780809	6.33588	6.94505	7.66603	3.41239	4.41034	5.26776	6.6054	8.68584	5.09497
P08238|HS90B_HUMAN	LGIHEDSTNR	571.283	2	23.899	False	4.97177	7.81586	5.07144	3.99933	4.16291	6.28578	4.6821	3.19673	3.78816	3.35234
P08238|HS90B_HUMAN	SLVSVTK	367.226	2	31.5583	False	-0.11149	-3.57139	-1.08051	0.447552	0.327803	-2.72628	0.627642	-0.315031	-0.280419	-1.87047
P07900|HS90A_HUMAN	HLEINPDHSIIETLR	596.32	3	54.0656	False	0.107479	0.521528	3.53621	-0.327163	3.32348	4.43517	1.26106	2.71704	1.63262	2.55111
P07900|HS90A_HUMAN	ELISNSSDALDK	646.322	2	38.7961	False	6.54195	6.16025	5.91593	6.35991	5.46094	6.23732	7.49499	6.74779	6.4305	7.52194
P07900|HS90A_HUMAN	HLEINPDHSIIETLR	447.492	4	54.0907	False	3.15882	5.10068	-0.77472	2.52005	3.03563	4.75618	0.0184197	3.07447	2.92781	2.02624
P07900|HS90A_HUMAN	LGIHEDSQNR	390.195	3	22.8057	False	7.13301	4.51954	5.0028	5.17117	8.75404	5.44974	7.14217	4.80913	5.16459	4.31722
P07900|HS90A_HUMAN	LGIHEDSQNRK	432.893	3	16.7328	False	-0.697861	-1.36599	0.977104	1.03771	0.516899	-1.1584	-0.833863	-2.21207	1.29068	-0.135973
P07900|HS90A_HUMAN	ELHINLIPNK	595.848	2	51.1926	False	0.924946	-0.437437	3.6287	1.08791	4.16988	6.18853	2.17027	3.31686	1.27215	3.05912
P07900|HS90A_HUMAN	LGIHEDSQNR	584.789	2	22.8175	False	3.86267	2.87123	0.396645	3.04481	3.82542	1.64527	2.16163	0.433087	5.85511	2.51791
P07900|HS90A_HUMAN	LGIHEDSQNRK	324.922	4	18.5312	False	0.121763	-0.176187	NaN	NaN	#NAME?	1.81132	0.398173	-0.764896	3.86837	0.799251
Q58FG1|HS904_HUMAN	ESLTDPSK	438.719	2	23.923	False	6.64267	5.85397	3.72644	3.94319	4.03178	2.60256	6.44453	5.26112	5.09752	5.51189
P14625|ENPL_HUMAN	TETVEEPMEEEEAAK	861.375	2	38.7972	False	0.111731	-2.33606	-2.32013	2.51043	4.89325	3.74785	2.64025	3.03691	2.86397	2.92289
P14625|ENPL_HUMAN	LGVIEDHSNR	570.294	2	27.3274	False	2.06817	1.07734	1.63797	0.912259	1.4455	1.56566	3.27237	-0.424845	2.59117	3.06368
P60709|ACTB_HUMAN	QEYDESGPSIVHR	758.855	2	34.0044	False	1.49569	0.479135	0.560701	5.41549	3.44999	6.77808	4.09672	4.65958	4.55727	5.00061
P60709|ACTB_HUMAN	QEYDESGPSIVHR	506.239	3	34.0094	False	4.89105	3.2715	6.26366	5.99482	5.75474	4.70446	5.97392	5.91254	5.40161	4.50137
P60709|ACTB_HUMAN	QEYDESGPSIVHRK	548.937	3	26.5325	False	-1.74931	-4.72852	-4.77375	#NAME?	-1.12472	0.822451	1.62544	0.188131	4.02367	0.500941
P62736|ACTA_HUMAN	YPIEHGIITNWDDMEK	654.308	3	57.6869	False	5.57118	-1.9024	0.955132	2.97566	2.2543	5.099	-0.863509	4.1297	5.55131	2.9806
Q09666|AHNK_HUMAN	VDIEGPDVNIEGPEGK	834.41	2	50.881	False	2.67772	-0.158937	4.08589	0.641686	0.859733	5.72777	3.06199	2.45629	4.0211	6.79412
Q09666|AHNK_HUMAN	VDVDVPDVNIEGPDAK	841.418	2	54.6458	False	1.35017	-0.518439	-0.599186	0.668918	1.21977	-2.90753	2.49047	5.61498	2.58633	2.75441
Q09666|AHNK_HUMAN	VDVEVPDVSLEGPEGK	834.92	2	56.8599	False	3.3998	2.96349	3.53007	-3.85099	-0.269852	6.6339	8.39914	5.37117	7.34799	6.38987
Q09666|AHNK_HUMAN	VDIETPNLEGTLTGPR	856.447	2	59.0721	False	4.01808	-3.35632	0.742289	-3.32964	0.12268	3.10112	3.30218	3.37351	1.36495	3.64265
Q09666|AHNK_HUMAN	VGVEVPDVNIEGPEGK	819.423	2	55.5913	False	2.72721	-0.507541	-1.34712	-0.275637	-0.690034	-1.18133	-0.0540725	0.0139795	-0.938961	1.85741
Q09666|AHNK_HUMAN	VDIDTPDINIEGSEGK	851.413	2	51.6927	False	0.659994	-1.49944	-3.1598	-1.73245	-0.320677	-0.140013	0.546043	-1.11472	-1.53898	0.992856
Q09666|AHNK_HUMAN	ISIPDVDLDLKGPK	503.956	3	58.7711	False	-2.63583	NaN	-2.8263	#NAME?	-4.61537	-1.54331	-3.89557	-1.97944	-3.33712	0.368973
Q09666|AHNK_HUMAN	IDVTAPDVSIEEPEGK	849.925	2	50.5877	False	-1.2284	1.48379	0.145623	-0.162751	2.19549	2.58349	2.83493	4.79545	0.286057	2.13533
Q09666|AHNK_HUMAN	VDIDVPDVNLEAPEGK	855.433	2	58.5394	False	-1.61573	-1.22965	-0.813861	0.267951	-2.4384	1.71957	-1.4975	0.183809	0.850097	1.80678
Q09666|AHNK_HUMAN	AEGPEVDVNLPK	634.33	2	45.4502	False	3.81904	3.7897	3.26945	2.20096	6.82291	3.16489	6.27763	5.21859	5.0166	4.17719
P14618|KPYM_HUMAN	GVNLPGAAVDLPAVSEK	818.949	2	59.2073	False	7.48872	7.13998	6.58029	7.91517	6.24854	7.25494	7.90176	5.74184	6.42514	8.46531
P14618|KPYM_HUMAN	KGVNLPGAAVDLPAVSEK	589	3	53.9365	False	7.82863	7.25734	5.82609	6.31765	6.03038	7.09482	8.89503	6.95172	8.46326	6.32629
P14618|KPYM_HUMAN	GSGTAEVELK	495.759	2	29.3438	False	5.51082	7.00471	5.43498	-0.538912	6.0439	4.46302	4.53492	7.54213	4.94262	5.52835
P14618|KPYM_HUMAN	GSGTAEVELKK	559.806	2	23.5955	False	-1.30965	3.22366	-1.60726	0.958656	2.77328	4.11759	5.64111	4.49369	4.25717	5.3384
P14618|KPYM_HUMAN	LDIDSPPITAR	599.327	2	46.6769	False	8.16247	4.44614	6.07942	5.31174	7.11304	5.31791	5.40143	7.53879	6.03034	6.41615
P14618|KPYM_HUMAN	ASDVHEVR	456.73	2	13.3602	False	4.21239	-0.115317	0.940152	1.71027	4.0766	4.91763	4.82217	3.45455	7.6278	5.02418
P14618|KPYM_HUMAN	APIIAVTR	420.769	2	37.7154	False	6.10246	1.20516	-2.92024	2.21175	-1.47774	6.94721	-2.79309	6.76865	6.50555	7.15055
P14618|KPYM_HUMAN	GDLGIEIPAEK	571.309	2	51.3888	False	9.53669	9.30271	6.991	8.52275	9.55042	8.20214	9.76965	8.07576	8.48663	8.97262
P14618|KPYM_HUMAN	IENHEGVR	477.244	2	13.6256	False	5.06582	5.15515	0.138398	3.16702	4.82822	5.1813	2.5593	4.97822	4.23833	3.96687
P14618|KPYM_HUMAN	SAHQVAR	384.709	2	6.53728	False	Infinity	Infinity	Infinity	Infinity	Infinity	2.52967	3.70863	6.64327	2.56353	5.21784
P49321|NASP_HUMAN	LSVEESEAAGDGVDTK	803.876	2	37.8944	False	7.31996	5.11525	3.61658	3.61931	5.77728	3.69751	4.65498	5.46312	3.69394	5.01659
P49321|NASP_HUMAN	QGTAVEVEAESLDPTVKPVDVGGDEPEEK	1008.82	3	56.4083	False	4.57854	-0.307518	-5.3208	3.35042	-1.11802	4.18337	1.30386	3.51822	3.40117	1.58978
P49321|NASP_HUMAN	TEDESLVENNDNIDEEAREELR	873.727	3	53.5711	False	-3.87517	0.939788	-0.172849	-5.46631	-2.45974	3.76352	-2.81328	2.96381	4.19311	4.41285
P49321|NASP_HUMAN	GGAAPEGPNEAEVTSGKPEQEVPDAEEEK	984.451	3	39.7664	False	7.14728	3.7976	3.351	-1.33532	4.37079	5.02292	6.81637	5.28401	8.141	4.62338
P49321|NASP_HUMAN	QGEVIVSIEEKPK	485.94	3	39.9959	False	2.33974	-0.884051	-1.14369	1.21285	-1.56315	1.30905	0.316471	0.243373	1.95776	1.64969
P49321|NASP_HUMAN	EVSEEQPVVTLEK	743.885	2	42.9254	False	5.31225	2.08229	3.36284	5.86105	4.32989	7.01688	0.526765	4.88185	5.60819	7.38838
P49321|NASP_HUMAN	SLAKPETDKEQDSEMEK	491.983	4	25.202	False	-1.67682	-2.11353	1.29871	-1.96589	0.308584	-1.3374	-3.60286	-1.49212	-1.59906	-4.11341
P49321|NASP_HUMAN	VQIAANEETQER	694.344	2	29.3414	False	6.48701	4.49039	5.25234	5.12896	4.40923	4.84627	3.54041	5.68945	5.14998	4.13258
P49321|NASP_HUMAN	VQIAANEETQEREEQMK	678.325	3	33.3574	False	-2.88005	-0.172259	-2.13202	-1.22059	1.32308	1.56262	-1.60439	1.27497	-0.541631	1.09518
P49321|NASP_HUMAN	MENGVLGNALEGVHVEEEEGEK	790.369	3	56.4363	False	-1.80799	-4.61365	0.024073	-3.97655	-0.599542	3.42426	-3.60919	4.11346	4.20729	4.5136
P08727|K1C19_HUMAN	AALEDTLAETEAR	695.346	2	46.9389	False	6.27662	7.40241	5.70903	4.21438	6.86095	8.34962	7.60055	7.08315	9.22215	8.83097
P08727|K1C19_HUMAN	ALEAANGELEVK	622.33	2	40.7337	False	3.56464	3.90017	-0.790036	1.63844	0.402967	8.30928	5.30934	7.09439	4.01813	7.76482
P08727|K1C19_HUMAN	TDLEMQIEGLK	638.826	2	59.2464	False	5.49138	3.50825	4.6508	4.12628	4.33299	4.37008	3.33446	5.05027	4.97323	4.8986
P08727|K1C19_HUMAN	TDLEM[Oxi]QIEGLK	646.824	2	57.1571	False	3.63595	4.15431	-0.335025	3.19095	0.800613	7.23427	5.46921	7.1525	5.05	6.13066
P08727|K1C19_HUMAN	ALEAAN[Dea]GELEVK	622.822	2	40.4212	False	5.48932	5.19294	4.50835	6.34839	5.13972	6.7061	6.32364	4.79251	6.77556	5.70397
P08727|K1C19_HUMAN	ILGATIENSR	537.301	2	37.9902	False	6.81247	6.93255	5.85341	5.18244	7.72591	9.05	7.67443	8.68493	7.86108	8.05003
P08727|K1C19_HUMAN	LTM[Oxi]QNLNDR	560.774	2	22.7169	False	-2.23675	0.51178	-2.78293	-0.113952	1.97123	6.14541	2.58394	6.55431	6.15638	5.02146
P08727|K1C19_HUMAN	NHEEEISTLR	614.302	2	30.531	False	1.88412	-0.247904	-1.77317	-0.194185	2.86198	1.88712	1.56665	2.69451	3.44011	4.72857
P08727|K1C19_HUMAN	VLDELTLARTDLEMQIEGLK	763.079	3	78.4145	False	-2.22296	-3.52248	0.0775744	-0.786284	-2.38731	-4.2291	-3.20313	-5.31649	-0.0638995	-1.64868
P08727|K1C19_HUMAN	TLQGLEIELQSQLSM[Oxi]K	917.485	2	71.0169	False	-0.764915	1.27349	-1.67054	2.09116	2.0118	4.86334	4.09035	4.80002	0.656177	4.13645
P05783|K1C18_HUMAN	TVQSLEIDLDSM[Oxi]R	761.875	2	55.4415	False	2.19719	1.47307	-2.12994	1.36356	-2.19583	6.48751	4.84037	4.13448	4.90311	7.25085
P05783|K1C18_HUMAN	TVQSLEIDLDSMR	753.877	2	66.512	False	4.42916	-2.00511	5.68607	5.46123	4.83828	5.13711	3.5996	7.38485	6.87965	6.63231
P05783|K1C18_HUMAN	LQLETEIEALK	643.864	2	64.7439	False	6.54757	5.86144	4.00837	4.8868	3.31347	5.89313	6.38809	3.95126	5.94347	4.74066
P05783|K1C18_HUMAN	VIDDTNITR	523.777	2	31.4999	False	7.60131	8.63199	8.37348	4.95287	7.45777	8.24232	9.12956	6.58489	7.00423	6.08034
P05783|K1C18_HUMAN	VVSETNDTK	496.748	2	0	False	NaN	-5.4033	2.53661	0.477012	-0.835758	5.01627	-0.414527	6.24991	2.77159	1.62368
P05783|K1C18_HUMAN	ETM[Oxi]QSLNDR	555.248	2	18.8041	False	-2.0167	-2.0613	#NAME?	-0.500101	0.243693	3.91843	3.671	5.50271	6.9884	5.35038
P05783|K1C18_HUMAN	ASLENSLR	445.241	2	34.3737	False	6.32796	4.39698	-0.945801	3.64047	5.22635	4.03121	6.13267	6.62761	4.6877	6.0233
P05783|K1C18_HUMAN	QSVENDIHGLR	423.218	3	37.3326	False	4.83644	1.43052	3.00265	3.60693	2.95624	5.59499	4.55898	5.10875	5.92882	5.38249
P05783|K1C18_HUMAN	QSVENDIHGLRK	465.916	3	31.4864	False	-0.0203233	-0.626702	-3.11429	-1.23094	-3.65715	6.16255	6.38829	6.13408	4.99191	5.73406
P05783|K1C18_HUMAN	VIDDTNITRLQLETEIEALK	772.088	3	74.3642	False	-2.83198	-3.01378	-2.62885	-5.34698	1.31026	-3.47992	-3.4193	-1.40811	-3.05579	-1.37708
P13645|K1C10_HUMAN	YENEVALR	497.254	2	34.1206	False	6.94282	5.31418	6.19689	5.88945	4.42934	4.56557	6.35211	5.10043	5.47827	6.68675
Q16777|H2A2C_HUMAN	VGAGAPVYMAAVLEYLTAEILELAGNAARDNK	1097.57	3	124.625	False	1.16988	0.510635	4.61026	-0.524571	0.892571	2.57134	-1.38029	2.05869	0.82899	1.13669
Q16777|H2A2C_HUMAN	VGAGAPVYMAAVLEYLTAEILELAGNAARDNKK	855.456	4	119.605	False	0.354788	0.938181	1.71154	0.812723	-2.34722	1.07822	0.851801	-0.449798	1.30192	-0.0939393
Q16777|H2A2C_HUMAN	VTIAQGGVLPNIQAVLLPK	966.088	2	79.882	False	6.69776	-2.3116	2.9937	3.10333	7.81168	6.6992	3.15835	7.33165	7.6935	7.35553
Q8IUE6|H2A2B_HUMAN	GNYAERVGAGAPVYLAAVLEYLTAEILELAGNAAR	1202.64	3	124.121	False	2.43487	-1.92719	2.10231	-0.781309	-0.572126	3.72266	-1.34958	1.15638	3.23061	3.67211
P16104|H2AX_HUMAN	TSATVGPK	380.714	2	13.8329	False	-0.377065	0.383083	2.30855	0.284917	3.16796	4.06589	1.62117	3.32597	3.89313	5.24718
P0C0S5|H2AZ_HUMAN	GDEELDSLIK	559.782	2	54.3498	False	7.38505	6.43929	7.32014	8.35948	5.79782	6.58031	6.25934	7.49941	7.61391	4.42976
P07195|LDHB_HUMAN	SLADELALVDVLEDK	815.433	2	84.6696	False	7.22595	5.77625	6.6145	7.33606	6.87682	6.20431	6.83837	7.74642	8.43282	7.17996
P07195|LDHB_HUMAN	SLADELALVDVLEDKLK	624.351	3	84.7751	False	1.41518	-1.08541	-1.89714	2.60316	-1.42615	6.55764	7.08759	7.83941	8.34913	7.45103
P07195|LDHB_HUMAN	LIAPVAEEEATVPNNK	847.952	2	45.5875	False	5.20842	5.73248	4.94272	6.06381	5.06591	5.29474	5.4701	6.58239	6.53224	6.37231
P07195|LDHB_HUMAN	GLTSVINQK	480.28	2	37.9326	False	2.93382	1.7693	4.852	5.34867	4.00709	6.71994	3.96143	5.36945	7.65041	5.96361
P07195|LDHB_HUMAN	IVVVTAGVR	457.295	2	39.0071	False	5.8817	5.83632	-2.78969	8.70871	7.54405	7.8675	6.17413	6.14648	8.20751	7.22893
P09211|GSTP1_HUMAN	DQQEAALVDMVNDGVEDLR	1058.99	2	76.5187	False	1.88613	6.39959	5.92413	5.66154	5.41492	5.2933	3.66797	4.50682	0.0608916	3.28173
P09211|GSTP1_HUMAN	DQQEAALVDM[Oxi]VNDGVEDLR	1066.99	2	65.3697	False	4.60957	6.51001	6.29258	6.25379	4.35651	5.27313	6.98186	5.72576	5.3849	4.57189
P09211|GSTP1_HUMAN	ALPGQLKPFETLLSQNQGGK	709.392	3	67.351	False	4.02465	4.14505	4.28546	3.68477	4.04034	5.70948	6.13893	4.16421	6.58087	5.31746
P08133|ANXA6_HUMAN	GLGTDEDTIIDIITHR	590.307	3	76.7184	False	-2.63389	4.44447	4.95471	4.98865	3.97766	8.8189	8.10756	6.48483	-1.9816	1.95558
P08133|ANXA6_HUMAN	EDAQVAAEILEIADTPSGDK	1036.51	2	72.2435	False	-1.35973	4.27229	3.98798	3.14919	3.11092	5.97566	5.86289	5.185	5.92623	4.70006
P08133|ANXA6_HUMAN	SLHQAIEGDTSGDFLK	573.285	3	48.5925	False	4.45581	3.88066	3.19589	1.18064	2.96707	5.28222	5.33189	3.36299	5.06841	4.47379
P08133|ANXA6_HUMAN	GTVRPANDFNPDADAK	563.273	3	32.4347	False	1.62062	3.2867	4.06127	4.99669	3.74114	7.30746	6.52032	6.96019	8.18018	8.21849
P08133|ANXA6_HUMAN	DLEADIIGDTSGHFQK	873.421	2	63.9762	False	2.03094	2.56559	2.96059	2.08298	1.77564	5.48358	4.99433	5.64569	4.70728	4.90081
P08133|ANXA6_HUMAN	EAILDIITSR	565.824	2	68.0421	False	7.85788	5.8365	6.98011	4.44108	7.63567	7.60245	8.74277	7.67146	7.92789	8.07896
P08133|ANXA6_HUMAN	TTGKPIEASIR	391.559	3	27.6965	False	2.23993	2.59122	2.36913	1.39913	-2.05488	4.2647	5.09073	3.77614	4.57587	1.69619
P08133|ANXA6_HUMAN	DAISGIGTDEK	553.272	2	34.8422	False	0.302643	3.38548	3.51075	-0.380509	3.21147	3.80294	5.55555	4.72007	5.97604	3.21477
P08133|ANXA6_HUMAN	GELSGDFEK	491.23	2	34.1248	False	-2.53405	-0.501063	-1.2002	-2.67217	-1.97236	3.61912	2.89594	-0.0644467	-0.144584	0.36682
P08133|ANXA6_HUMAN	ALIEILATR	500.314	2	62.9192	False	3.09266	2.73861	4.29731	0.103366	2.34951	6.3626	6.32551	3.91383	5.69353	4.6405
P61978|HNRPK_HUMAN	GSYGDLGGPIITTQVTIPK	959.02	2	64.1912	False	3.54834	-1.44969	-3.40858	1.50218	-0.61826	5.03128	3.08058	4.31159	5.32872	6.18722
P61978|HNRPK_HUMAN	ILSISADIETIGEILK	857.995	2	94.2852	False	-2.08137	0.240136	0.106859	5.61366	-0.870969	3.88638	-0.187411	-2.95166	-0.974996	0.892412
P61978|HNRPK_HUMAN	IILDLISESPIK	670.905	2	73.174	False	6.54943	6.88358	6.16616	7.17512	6.2014	6.0177	8.74396	7.11207	6.75456	5.13519
P61978|HNRPK_HUMAN	IDEPLEGSEDR	630.291	2	34.7465	False	4.59028	5.8286	4.29757	5.02062	4.16292	7.27735	6.13955	6.60426	8.12045	7.03722
P61978|HNRPK_HUMAN	IILDLISESPIKGR	518.647	3	64.9038	False	0.0229003	-3.36906	-1.67849	-2.69847	-3.04932	1.33518	-0.900297	-2.4621	-0.313774	2.48326
P61978|HNRPK_HUMAN	NTDEMVELR	553.761	2	41.0418	False	3.46975	0.390637	5.0298	5.65223	5.75366	3.38848	-0.543333	4.85592	4.93853	2.91348
P61978|HNRPK_HUMAN	NLPLPPPPPPR	597.853	2	45.178	False	-0.768044	-2.30074	1.22325	0.0301371	-0.665267	3.68761	-0.243469	3.45279	-0.0791096	0.147505
P61978|HNRPK_HUMAN	NTDEM[Oxi]VELR	561.758	2	29.1554	False	-2.91559	1.03875	-0.308378	1.75278	1.16931	2.16833	1.84037	3.143	4.24188	2.78957
P61978|HNRPK_HUMAN	N[Dea]LPLPPPPPPR	598.345	2	46.7236	False	0.587597	1.56626	1.40841	-1.73485	-0.111322	2.76093	1.68913	2.1053	1.92462	2.86856
P61978|HNRPK_HUMAN	DLAGSIIGK	437.256	2	47.4401	False	6.08879	5.63612	4.80116	4.40295	5.68714	5.15455	6.5158	3.06073	3.19922	7.75832
P21333|FLNA_HUMAN	VTAQGPGLEPSGNIANK	826.934	2	37.2771	False	5.91723	5.35674	3.46829	5.30055	4.7573	6.42253	5.17328	5.52676	5.22746	5.72845
P21333|FLNA_HUMAN	IANLQTDLSDGLR	708.378	2	56.5995	False	4.63179	5.12651	4.61626	4.71491	4.21566	3.04446	4.19668	4.12578	4.7168	3.8132
P21333|FLNA_HUMAN	GAGTGGLGLAVEGPSEAK	785.907	2	45.7248	False	3.37904	4.57749	3.78797	6.02168	4.10613	6.07868	4.63324	3.03307	5.32592	6.41948
P21333|FLNA_HUMAN	VEPGLGADNSVVR	656.846	2	39.3436	False	5.82254	4.40149	5.76804	5.62931	5.87739	5.38689	6.25607	4.1223	5.21228	4.77213
P21333|FLNA_HUMAN	VAQPTITDNK	543.793	2	26.506	False	7.3691	4.71058	8.24052	6.33594	5.39936	6.34882	7.26377	7.51124	2.66576	4.02322
P21333|FLNA_HUMAN	AWGPGLEGGVVGK	613.83	2	51.2984	False	6.67518	3.18451	5.16561	6.09408	4.51752	4.36365	2.06725	-0.867829	5.38306	4.54625
P21333|FLNA_HUMAN	VNVGAGSHPNK	540.283	2	14.7296	False	5.41256	3.63591	7.71091	5.34671	2.74403	5.67262	1.97961	2.13826	4.4495	1.70196
P21333|FLNA_HUMAN	EAGAGGLAIAVEGPSK	713.88	2	46.3673	False	5.43392	1.91376	2.58551	4.19579	4.82064	4.47974	3.37441	6.7169	4.91011	6.03054
P21333|FLNA_HUMAN	DAPQDFHPDR	599.268	2	27.4257	False	1.4459	1.80653	1.99518	3.05854	1.84089	2.71745	-0.244309	1.22318	1.84497	0.0504196
P21333|FLNA_HUMAN	VQVQDNEGC[MSH]PVEALVK	887.429	2	63.0182	False	-1.36746	1.08719	-0.102609	-0.359278	2.00689	-0.231396	-1.06315	-4.40838	-1.87202	-2.26667
O75369|FLNB_HUMAN	GAGIGGLGITVEGPSESK	814.928	2	55.9904	False	4.84779	4.99635	5.45956	4.65116	3.29411	1.17217	4.28895	4.08253	3.98178	4.83156
O75369|FLNB_HUMAN	IGNLQTDLSDGLR	701.37	2	55.9686	False	4.23292	2.34387	3.09418	4.89992	3.47917	1.51952	0.321177	1.58453	2.97408	1.14081
O75369|FLNB_HUMAN	VVASGPGLEHGK	384.212	3	22.8483	False	2.10752	2.83219	4.69956	3.91002	0.982513	3.57678	2.25982	2.38488	4.08559	3.35425
O75369|FLNB_HUMAN	ADIEMPFDPSK	625.292	2	56.2153	False	-2.60606	1.87306	2.61406	0.180955	3.62335	0.385787	-1.67553	-2.99341	0.0566114	0.108321
O75369|FLNB_HUMAN	VNIGQGSHPQK	582.81	2	19.1053	False	0.68355	-1.73273	-1.67257	3.4343	4.254	-0.944056	-0.329672	-2.92691	1.61585	-0.188691
O75369|FLNB_HUMAN	IAGPGLGSGVR	492.285	2	35.4142	False	3.22605	3.97316	0.557131	0.251029	3.01592	1.9854	2.16082	3.15411	3.33351	3.80839
O75369|FLNB_HUMAN	YGGELVPHFPAR	448.235	3	50.7257	False	7.15164	6.06052	2.96872	5.55249	5.69614	4.40384	1.33305	4.98865	0.376977	2.30074
O75369|FLNB_HUMAN	VEPAVDTSR	487.251	2	23.0314	False	4.08892	3.82058	1.1989	1.78323	0.930379	3.95872	1.42371	2.90811	1.7621	2.46679
O75369|FLNB_HUMAN	VNIGQGSHPQK	388.876	3	19.1519	False	3.22166	5.44434	3.2404	-1.62872	4.03519	-3.09346	-1.56711	-0.714578	0.949181	-0.942523
P06748|NPM_HUMAN	LAADEDDDDDDEEDDDEDDDDDDFDDEEAEEKAPVKK	1062.39	4	38.0762	False	3.45547	4.8693	3.6643	2.49141	4.52307	3.26148	3.50796	2.38514	5.42434	3.07754
P06748|NPM_HUMAN	MSVQPTVSLGGFEITPPVVLR	1114.11	2	81.0724	False	7.811	4.07891	5.52286	7.50772	7.98266	5.55054	1.55809	5.74247	5.91672	4.95056
P06748|NPM_HUMAN	MSVQPTVSLGGFEITPPVVLRLK	823.47	3	80.1088	False	-1.94963	-4.16125	1.07266	-1.14853	-3.3589	-1.50547	-1.83988	-5.1974	-2.45964	-4.8016
P06748|NPM_HUMAN	M[Oxi]SVQPTVSLGGFEITPPVVLR	1122.11	2	78.7868	False	7.86923	5.66516	4.0386	6.78957	7.00273	5.83991	4.30512	6.92226	6.32535	6.14873
P06748|NPM_HUMAN	DELHIVEAEAM[Oxi]NYEGSPIK	721.009	3	66.4523	False	4.1846	6.02733	2.62992	-1.91512	4.04512	3.85267	3.75794	4.20932	3.85367	5.12737
P06748|NPM_HUMAN	DELHIVEAEAMNYEGSPIK	715.677	3	70.4906	False	3.4173	1.82483	6.2148	-0.73783	1.39279	7.36184	4.59642	4.07444	7.18045	7.50648
P06748|NPM_HUMAN	GPSSVEDIK	466.24	2	28.709	False	5.2411	7.12	5.35329	6.5173	6.53688	5.86954	7.25997	6.13141	6.16623	7.52984
P06748|NPM_HUMAN	DSKPSSTPR	487.749	2	9.47862	False	-3.69646	7.57303	3.45805	3.86604	0.49983	-0.817384	8.18417	10.1074	3.8361	4.10684
P06748|NPM_HUMAN	TVSLGAGAK	402.235	2	26.787	False	1.08252	-0.267304	4.0884	-1.61232	-1.14985	-1.12614	-1.81813	0.952995	-1.55194	1.6378
P06748|NPM_HUMAN	VTLATLK	373.245	2	39.2346	False	8.50994	7.9371	1.36767	8.14325	-0.404263	8.87603	-0.530672	7.72493	6.1362	7.81899
P50990|TCPQ_HUMAN	AIADTGANVVVTGGK	686.875	2	38.8254	False	6.09659	5.65409	5.45323	3.69116	4.72044	6.06087	4.88561	5.49474	6.65549	4.62489
P50990|TCPQ_HUMAN	LVPGGGATEIELAK	677.882	2	47.1832	False	4.01562	3.16768	2.14847	0.650277	0.925254	3.18856	3.52204	3.439	1.44752	3.15384
P50990|TCPQ_HUMAN	NVGLDIEAEVPAVK	727.398	2	60.4447	False	4.95967	4.58381	3.65787	4.31575	-0.761514	3.84696	5.41903	3.85717	4.26666	2.07976
P50990|TCPQ_HUMAN	GSTDNLMDDIER	683.301	2	53.9224	False	3.92816	2.34961	5.77216	1.99468	3.64918	0.376445	-4.79702	3.92697	3.81295	0.818151
P50990|TCPQ_HUMAN	KETEGDVTSVK	596.806	2	20.8683	False	2.85977	8.29142	1.14485	5.95678	2.41299	5.55917	7.45009	2.84558	1.89372	3.2577
P50990|TCPQ_HUMAN	ANEVISK	380.714	2	17.5724	False	-2.28653	-0.10547	0.0861645	-3.7294	1.02608	-0.680161	-2.14772	-1.75318	1.20684	-0.39384
P50990|TCPQ_HUMAN	GEENLM[Oxi]DAQVK	625.29	2	29.363	False	-1.15161	0.641853	-3.27903	-1.0954	-1.78106	3.35856	2.31604	4.06944	3.24426	0.23135
P50990|TCPQ_HUMAN	ETEGDVTSVK	532.759	2	24.6134	False	0.472513	1.35735	-2.26229	-4.54009	1.90308	0.428013	2.06996	-1.365	-0.0971138	-0.890334
P00338|LDHA_HUMAN	DLADELALVDVIEDK	829.43	2	85.2225	False	7.45778	5.71855	6.88536	5.273	5.30025	6.95337	5.31084	6.73073	6.75321	8.03766
P00338|LDHA_HUMAN	DLADELALVDVIEDKLK	633.682	3	88.7232	False	-1.32845	-0.0999104	-2.82742	0.949689	-4.58999	-1.6071	-1.7257	0.980059	2.24675	-1.10551
P00338|LDHA_HUMAN	TLHPDLGTDK	548.785	2	28.3533	False	5.40731	6.14913	4.89861	3.06911	6.09032	3.69965	4.12544	4.42613	7.36021	3.59533
P00338|LDHA_HUMAN	TLHPDLGTDKDK	447.233	3	25.0605	False	-0.311255	-0.86352	-1.23852	2.42325	5.00175	2.79109	1.82582	3.38886	-0.710395	-0.294779
P00338|LDHA_HUMAN	DLADELALVDVIEDKLK	950.02	2	89.5856	False	-1.18857	-2.7238	-3.65787	0.0518978	1.65808	3.21886	5.73376	6.23581	6.60519	3.60022
P00338|LDHA_HUMAN	TLHPDLGTDK	366.193	3	28.3583	False	3.69981	2.31681	5.70277	4.75897	3.68196	2.76841	5.7623	5.91826	6.00322	3.04107
P00338|LDHA_HUMAN	VTLTSEEEAR	567.786	2	31.5695	False	5.98576	6.05958	4.03685	3.27566	4.04421	6.6931	4.44409	4.51875	4.30619	4.70631
P00338|LDHA_HUMAN	DYNVTANSK	506.241	2	24.5955	False	3.471	-0.084506	2.57771	0.208686	5.07721	5.82519	0.905969	4.81408	4.93111	5.98397
P60174|TPIS_HUMAN	VTNGAFTGEISPGMIK	811.416	2	56.8371	False	6.48072	5.50994	6.04701	6.16202	5.04043	5.19059	3.82058	3.54534	5.35346	6.24726
P60174|TPIS_HUMAN	TATPQQAQEVHEK	489.579	3	20.2964	False	6.03369	5.85165	0.0343742	7.70461	5.14686	6.6791	4.5584	6.49979	6.46238	5.58177
P60174|TPIS_HUMAN	VTN[Dea]GAFTGEISPGMIK	811.908	2	56.8331	False	5.22108	5.23747	5.7641	6.3531	5.07032	4.85265	3.29701	4.01173	5.07294	6.79303
P60174|TPIS_HUMAN	VVLAYEPVWAIGTGK	801.948	2	71.4699	False	6.46938	5.00739	7.91893	6.31905	4.92999	4.43478	5.44051	5.98329	7.09561	6.35557
P60174|TPIS_HUMAN	RHVFGESDELIGQK	538.946	3	36.2501	False	1.19193	-2.29023	-2.54927	-2.3229	-1.58234	2.31298	2.67188	-0.862458	-0.208504	-5.32813
P60174|TPIS_HUMAN	HVFGESDELIGQK	729.865	2	42.6557	False	5.30769	3.93201	4.32808	6.4861	4.00494	5.70295	5.72879	5.99491	6.58291	6.26886
P60174|TPIS_HUMAN	ELASQPDVDGFLVGGASLKPEFVDIINAK	1010.53	3	81.2574	False	4.6765	5.08338	4.46963	5.53802	3.67979	3.82048	4.1279	3.55127	5.39736	5.16839
P60174|TPIS_HUMAN	VTNGAFTGEISPGM[Oxi]IK	819.414	2	50.8369	False	5.83926	5.99143	2.56306	5.67092	4.16379	4.51153	4.99408	5.44468	3.34227	6.51628
P60174|TPIS_HUMAN	SNVSDAVAQSTR	617.805	2	30.2699	False	7.86403	6.72777	7.11056	7.76157	7.60629	7.38197	6.86215	7.65778	6.74705	6.78051
P60174|TPIS_HUMAN	VAHALAEGLGVIAC[MSH]IGEK	599.651	3	73.9294	False	-0.761532	6.629	6.56894	4.72286	3.79697	2.8209	5.1036	5.43813	2.52495	2.94323
P06733|ENOA_HUMAN	FTASAGIQVVGDDLTVTNPK	1017.03	2	62.8091	False	3.69356	4.70539	6.43661	3.58471	3.38348	5.18476	4.99255	5.32107	5.56554	5.62467
P06733|ENOA_HUMAN	DATNVGDEGGFAPNILENK	980.966	2	57.8382	False	7.22869	6.73648	7.00828	5.77686	6.47329	3.69653	7.48981	7.05782	7.59793	9.06942
P06733|ENOA_HUMAN	VNQIGSVTESLQAC[MSH]K	811.897	2	60.4915	False	6.75922	6.05269	6.12175	6.87898	4.90392	6.13157	6.46977	5.67751	5.11092	5.38517
P06733|ENOA_HUMAN	LM[Oxi]IEM[Oxi]DGTENK	656.792	2	29.583	False	1.81377	2.12042	-0.91859	1.23835	1.42449	2.82073	5.36989	3.10874	4.06414	5.04845
P06733|ENOA_HUMAN	LMIEMDGTENK	640.797	2	45.4655	False	4.89244	0.359209	4.40688	6.11324	5.52906	2.28067	-0.524213	1.83466	5.10003	-1.10589
P06733|ENOA_HUMAN	LMIEM[Oxi]DGTENK	648.794	2	33.712	False	3.38778	4.23838	4.76116	2.65638	3.3887	4.18269	3.2784	4.40239	5.33412	3.29004
P06733|ENOA_HUMAN	LM[Oxi]IEMDGTENK	648.794	2	40.8586	False	7.60518	5.57901	5.59239	5.73502	8.38661	7.28696	6.54635	7.14975	8.32192	7.25505
P06733|ENOA_HUMAN	TIAPALVSK	450.282	2	37.1202	False	7.09678	0.169235	0.184523	1.38894	-0.956134	9.34872	1.6815	7.03425	5.00832	6.8064
P06733|ENOA_HUMAN	LNVTEQEK	480.753	2	24.9215	False	5.36288	5.30666	7.53114	6.39057	7.76192	6.19203	7.46034	7.87091	6.54683	6.90081
P06733|ENOA_HUMAN	YNQLLR	403.73	2	33.8029	False	6.9412	7.06457	7.87004	3.52869	5.25808	7.48732	6.99375	5.8358	3.79214	6.01772
O43175|SERA_HUMAN	AGTGVDNVDLEAATR	744.868	2	43.4555	False	6.40039	6.97911	5.56809	6.04415	5.74668	5.97983	6.4998	5.14161	6.7386	7.76881
O43175|SERA_HUMAN	ILQDGGLQVVEK	649.869	2	45.413	False	7.28884	5.55661	5.97548	6.65033	6.05622	6.07496	7.13093	7.01611	5.76898	5.7334
O43175|SERA_HUMAN	ALVDHENVISC[MSH]PHLGASTK	510.003	4	52.7998	False	1.51016	4.20472	3.01942	2.30831	1.66818	2.57788	4.15181	3.69467	4.95611	5.56353
O43175|SERA_HUMAN	GTIQVITQGTSLK	673.388	2	47.5435	False	-2.0695	-0.190802	-0.779447	1.22626	-1.67862	4.78745	-2.00931	2.52732	5.71433	6.56426
O43175|SERA_HUMAN	VTADVINAAEK	565.806	2	36.7909	False	7.09088	7.61566	-0.758639	-3.85585	6.87922	8.35163	6.28363	7.34062	7.96211	8.60411
P13639|EF2_HUMAN	ARPFPDGLAEDIDK	515.263	3	52.495	False	2.1805	0.783901	3.82784	0.595154	3.4908	7.58756	2.35259	5.70457	6.33844	3.80082
P13639|EF2_HUMAN	EGIPALDNFLDKL	722.888	2	87.9675	False	-0.213079	8.47468	-0.34951	6.01654	6.29793	4.58473	2.26001	3.26577	1.87034	0.421751
P13639|EF2_HUMAN	DLEEDHAC[MSH]IPIK	714.828	2	51.8999	False	1.28111	3.26855	2.27076	-0.105974	2.47125	1.8734	-3.40599	1.02736	0.234314	1.2389
P13639|EF2_HUMAN	EGIPALDNFLDK	666.346	2	72.402	False	0.635619	3.93771	2.27389	1.95449	-0.688335	1.58575	2.17929	0.0192438	2.46129	-3.6594
P13639|EF2_HUMAN	IM[Oxi]GPNYTPGK	547.271	2	29.9794	False	0.363589	3.42948	0.377638	3.72645	1.46751	2.03805	2.78041	5.53558	2.07241	4.24497
P13639|EF2_HUMAN	YEWDVAEAR	569.762	2	46.3161	False	1.23086	7.29426	3.44249	1.62887	6.15333	3.8495	3.86047	4.38565	1.0545	-1.23397
P13639|EF2_HUMAN	IMGPNYTPGK	539.273	2	35.0448	False	3.90871	-1.96748	-2.93507	4.70181	5.64007	-0.0724038	0.171191	-3.42694	1.01004	-2.17122
P13639|EF2_HUMAN	EGIPALDN[Dea]FLDKL	723.38	2	82.3807	False	-0.134072	0.348751	0.0498063	-3.07951	-1.38108	0.345825	-0.956441	-2.17853	-2.42272	0.768797
P13639|EF2_HUMAN	GEGQLGPAER	507.254	2	25.4173	False	3.19163	3.0218	6.14977	2.79754	2.81253	3.58081	0.853349	4.53533	7.47726	3.51303
P13639|EF2_HUMAN	NPADLPK	377.708	2	24.8597	False	1.06007	3.39024	-2.68997	-1.98273	1.95399	3.19064	3.95776	1.72802	4.94188	3.95514
Q15029|U5S1_HUMAN	ILAQVVGDVDTSLPR	791.944	2	62.67	False	4.81632	-1.5598	1.18603	4.05809	1.06941	4.19434	3.6478	3.03017	4.09965	4.08608
Q15029|U5S1_HUMAN	STPVTVVLPDTK	628.858	2	47.1094	False	2.93995	2.58005	-0.878073	3.01159	0.23681	4.16797	2.53974	2.74818	4.08837	2.98724
Q15029|U5S1_HUMAN	IAVEPVNPSELPK	696.89	2	51.3016	False	3.5762	2.19203	-2.37759	-2.33221	0.793248	6.05363	4.09642	4.96489	4.64676	4.20261
Q15029|U5S1_HUMAN	ILAQ[Dea]VVGDVDTSLPR	792.436	2	61.1372	False	-0.0471182	-0.146003	4.43551	4.88871	3.42861	4.12706	4.09835	0.787758	5.7157	3.05969
P05387|RLA2_HUMAN	ILDSVGIEADDDR	709.344	2	45.4025	False	7.99473	6.86686	7.22656	7.74002	7.36268	5.84671	6.10311	8.1923	7.24512	7.86836
P05387|RLA2_HUMAN	ILDSVGIEADDDRLNK	591.639	3	46.0505	False	5.51715	3.65114	2.81644	5.1869	2.09056	4.92024	5.34629	5.00197	5.43656	5.66355
P05387|RLA2_HUMAN	NIEDVIAQGIGK	628.846	2	64.2179	False	6.15709	9.458	7.39871	8.04523	9.38671	6.61987	7.9652	7.64532	9.27349	8.82315
P13796|PLSL_HUMAN	FSLVGIGGQDLNEGNR	838.424	2	60.6303	False	2.1326	-1.99721	0.701496	-5.82989	0.498719	5.44254	8.00092	7.90162	7.99883	7.07343
P13796|PLSL_HUMAN	GSVSDEEMMELR	691.8	2	49.9395	False	-0.515766	2.40792	-0.217053	0.72988	0.483564	1.19176	1.49699	-0.783573	0.543497	-2.13887
P13796|PLSL_HUMAN	GDEEGVPAVVIDMSGLR	872.433	2	71.665	False	-1.05297	-0.452213	-0.892146	-1.06531	-0.954629	4.19869	-2.74658	2.28156	5.29072	3.22808
P13796|PLSL_HUMAN	M[Oxi]INLSVPDTIDER	759.877	2	55.5782	False	3.4393	3.17517	-0.757091	0.702971	1.34319	5.8144	7.21398	3.95522	3.62318	6.89695
P13796|PLSL_HUMAN	MINLSVPDTIDER	751.88	2	59.4495	False	4.03715	-4.78398	6.31672	0.872164	5.04171	3.67525	4.85094	7.84628	6.1953	6.24405
P13796|PLSL_HUMAN	ALENDPDC[MSH]R	539.718	2	33.1658	False	3.46045	2.27387	1.57606	-0.221279	0.0385385	4.94175	5.04408	7.2192	5.54876	4.97186
P13796|PLSL_HUMAN	GDEEGVPAVVIDM[Oxi]SGLR	880.43	2	59.5674	False	-1.73127	-0.327284	-0.331145	-2.58156	-1.93444	2.68101	5.81357	5.80617	-0.463774	4.02943
P13796|PLSL_HUMAN	LSPEELLLR	535.316	2	66.1327	False	5.02114	5.4215	4.55322	3.67131	3.64049	4.96972	6.14882	5.88399	6.9059	5.46571
P13796|PLSL_HUMAN	ISFDEFIK	499.763	2	62.6262	False	-0.399418	-1.42144	0.219355	0.00524676	-0.337514	6.59367	6.8377	7.3514	6.28712	5.93068
P13796|PLSL_HUMAN	GSVSDEEM[Oxi]M[Oxi]ELR	707.795	2	32.2905	False	-1.05488	-0.157243	-2.34971	0.611794	-4.54325	1.7754	2.31726	2.79444	3.54486	2.97848
O43707|ACTN4_HUMAN	ISIEMNGTLEDQLSHLK	643.331	3	67.4004	False	-2.01892	-0.141588	-1.83488	0.783853	-0.852868	0.0140427	-1.52502	-0.8854	-0.569571	0.0358596
O43707|ACTN4_HUMAN	MLDAEDIVNTARPDEK	606.296	3	53.9679	False	3.14244	-2.79215	3.514	-1.68847	0.310998	-2.3761	-1.12609	-0.619793	-2.26882	-2.07044
O43707|ACTN4_HUMAN	DDPVTNLNNAFEVAEK	888.426	2	63.3888	False	2.59567	-0.581461	3.12648	-4.10823	0.127475	2.75723	-1.23328	3.89459	3.13068	5.01423
O43707|ACTN4_HUMAN	LVSIGAEEIVDGNAK	757.907	2	53.8329	False	3.14337	5.03845	0.832202	0.86501	3.042	3.3948	4.36382	2.53784	3.99757	2.10798
O43707|ACTN4_HUMAN	AGTQIENIDEDFR	754.355	2	53.5599	False	3.68178	4.50228	0.0657819	5.88872	4.63596	3.65926	2.87006	0.943041	3.26075	0.742467
O43707|ACTN4_HUMAN	DHGGALGPEEFK	628.799	2	33.5416	False	-1.90789	-2.31143	-2.52253	-1.18841	-1.3936	3.17069	-1.55792	1.43532	1.18647	0.858764
O43707|ACTN4_HUMAN	AGTQIENIDEDFRDGLK	640.981	3	55.6204	False	-0.520646	0.757135	0.238081	-3.83794	-0.667145	2.83206	2.51349	2.74997	3.52963	3.60081
O43707|ACTN4_HUMAN	ISIEM[Oxi]NGTLEDQLSHLK	648.663	3	59.4648	False	-0.536889	-0.377656	-2.03967	-2.23757	-3.31095	-0.205975	0.290659	-3.12343	-1.30234	-0.740343
O43707|ACTN4_HUMAN	VQQLVPK	406.255	2	28.752	False	5.3148	6.12697	5.13975	3.43861	3.43057	6.27726	6.01462	6.44582	4.82459	4.57489
O43707|ACTN4_HUMAN	IAESNHIK	456.251	2	15.4657	False	2.18695	2.74631	2.81623	1.85884	0.161039	0.54756	4.23694	2.1514	3.25734	-0.689394
P12814|ACTN1_HUMAN	AGTQIENIEEDFR	761.363	2	60.3478	False	6.7454	5.46559	3.87969	4.44455	4.18328	3.87708	0.754919	-0.978498	0.215931	2.97143
P12814|ACTN1_HUMAN	AGTQIENIEEDFRDGLK	645.653	3	63.0154	False	-3.7807	-1.10231	-2.54036	0.081669	-0.429543	2.93466	4.11024	-0.0908413	-1.49007	-2.63618
P12814|ACTN1_HUMAN	LVSIGAEEIVDGNVK	771.922	2	56.7943	False	3.3735	3.49996	1.66448	-2.16301	-0.355014	-0.0880805	-1.02203	0.111774	-2.99117	0.0378885
P12814|ACTN1_HUMAN	MLDAEDIVGTARPDEK	587.289	3	52.6229	False	-2.73647	-3.09458	1.9781	1.06244	-0.743711	-0.825154	-2.2326	-0.0681941	-2.67919	-0.547811
P12814|ACTN1_HUMAN	RDQALTEEHAR	442.557	3	17.7925	False	-0.619824	5.3211	3.29188	3.65675	2.53764	3.68617	2.00868	1.65711	2.21601	-1.91298
P19338|NUCL_HUMAN	FGYVDFESAEDLEK	824.872	2	65.048	False	3.49033	3.47312	5.32399	4.65025	5.70324	4.8786	5.94738	5.70268	6.1913	6.44708
P19338|NUCL_HUMAN	GLSEDTTEETLK	661.82	2	37.2383	False	6.84033	5.70476	6.36315	8.0018	8.09001	7.96403	5.33712	4.97721	4.89216	6.24788
P19338|NUCL_HUMAN	EAMEDGEIDGNK	654.275	2	29.5763	False	4.01294	2.20389	1.44787	3.7824	2.09942	1.79329	-0.756675	2.73131	1.2848	3.17008
P19338|NUCL_HUMAN	IVTDRETGSSK	398.21	3	0	False	NaN	-3.28937	NaN	NaN	NaN	-0.671729	-2.30399	-1.85838	-3.33388	-1.70846
P19338|NUCL_HUMAN	VTQDELKEVFEDAAEIR	664.669	3	76.1553	False	-2.13707	-4.81848	-1.46948	-1.64178	-0.603325	2.17143	1.09749	-1.65378	-1.72762	-2.12004
P19338|NUCL_HUMAN	VAVATPAK	378.734	2	20.9861	False	1.69501	3.9573	3.57164	2.58597	4.14298	6.2878	3.31872	3.86455	4.60701	4.90999
P19338|NUCL_HUMAN	NDLAVVDVR	500.775	2	43.3178	False	7.00536	6.69238	7.91025	6.86402	5.43558	5.89132	5.69536	5.87227	7.27397	5.14426
P19338|NUCL_HUMAN	EVFEDAAEIR	589.788	2	45.9648	False	7.00534	3.7481	5.66433	6.72985	6.00203	7.30182	2.80264	6.25801	5.8296	5.3838
P19338|NUCL_HUMAN	ESFDGSVR	448.709	2	29.2802	False	6.3685	5.18989	3.29973	5.56343	7.4304	6.78719	3.10262	6.8208	3.9068	5.03606
P19338|NUCL_HUMAN	ALELTGLK	422.761	2	46.6576	False	6.15981	5.92905	5.00618	5.13664	3.55166	4.61632	-1.04023	5.27683	5.46093	0.339372
Q01105|SET_HUMAN	EQQEAIEHIDEVQNEIDRLNEQASEEILK	863.172	4	75.4704	False	-1.4746	-1.42078	0.809896	0.155531	-0.817005	3.34023	-0.0571055	-1.22649	2.23835	1.56525
Q01105|SET_HUMAN	EQQEAIEHIDEVQNEIDR	732.345	3	52.9353	False	3.05755	4.17913	6.44513	5.30937	4.28586	5.53636	3.22994	5.7135	4.89964	4.12973
Q01105|SET_HUMAN	EFHLNESGDPSSK	723.828	2	33.6009	False	5.02991	1.53668	5.40466	3.88121	5.88904	4.8345	5.28853	6.46607	5.46406	5.61157
Q01105|SET_HUMAN	KKPRPPPALGPEETSASAGLPK	557.815	4	36.3498	False	1.32662	3.75422	-3.66901	0.940083	3.17167	0.844489	0.629701	0.495329	1.1333	0.474439
Q01105|SET_HUMAN	VEVTEFEDIK	604.806	2	53.3347	False	7.89686	7.11434	5.1552	6.63499	6.70692	7.50996	7.55009	7.4708	7.90676	7.07845
Q01105|SET_HUMAN	LNEQASEEILK	637.335	2	41.8776	False	5.69721	3.26543	4.63722	3.23426	5.33332	1.67154	4.16734	4.09621	4.29659	3.94546
Q01105|SET_HUMAN	EQQEAIEHIDEVQ[Dea]NEIDRLNEQASEEILK	1150.89	3	75.4878	False	-2.10147	-3.10138	-1.82157	2.07583	-0.699275	1.76729	-1.34183	-3.28596	1.12021	-0.61214
Q01105|SET_HUMAN	EQQEAIEHIDEVQ[Dea]NEIDR	1098.51	2	50.3265	False	-0.0862569	-4.13059	3.2077	0.557652	-0.308625	-1.80418	-3.34003	-0.174157	-1.60672	-0.139716
Q01105|SET_HUMAN	EQQEAIEHIDEVQN[Dea]EIDRLNEQASEEILK	1150.89	3	75.4878	False	-2.10147	-3.10138	-1.82157	2.07583	-0.699275	1.76729	-1.34183	-3.28596	1.12021	-0.61214
Q01105|SET_HUMAN	EQQEAIEHIDEVQN[Dea]EIDR	1098.51	2	50.3265	False	-0.0862569	-4.13059	3.2077	0.557652	-0.308625	-1.9602	-3.34003	-0.183399	-1.60672	-0.139716
Q5QNW6|H2B2F_HUMAN	AMGIMNSFVNDIFER	872.413	2	81.5223	False	5.18254	0.514731	5.655	7.04628	6.07222	4.95949	-0.0188052	4.82664	-0.309817	4.80388
Q5QNW6|H2B2F_HUMAN	AMGIMNSFVNDIFERIAGEASR	810.063	3	98.7689	False	1.29182	-0.701984	0.701082	0.37304	-1.94279	-0.0276874	-0.557686	-0.124747	-0.363474	-1.30386
Q5QNW6|H2B2F_HUMAN	QVHPDTGISSK	584.801	2	20.2774	False	9.99978	8.16427	6.32392	8.51045	9.58372	7.74973	7.60096	6.74671	8.93045	5.78983
Q5QNW6|H2B2F_HUMAN	QVHPDTGISSK	390.203	3	20.2518	False	9.29613	6.65	0.281604	-0.340491	6.88568	6.75169	4.89015	4.91115	6.17045	6.79725
Q5QNW6|H2B2F_HUMAN	AM[Oxi]GIM[Oxi]NSFVNDIFER	888.408	2	71.0457	False	5.11877	5.83454	4.69457	5.8593	2.93833	5.25507	6.94242	5.6594	5.30218	5.49878
Q5QNW6|H2B2F_HUMAN	Q[Dea]VHPDTGISSK	585.293	2	20.2729	False	7.96624	7.30322	6.76672	7.32118	8.82256	6.31459	6.57434	5.91345	8.33495	5.56954
Q5QNW6|H2B2F_HUMAN	EIQTAVRLLLPGELAK	584.352	3	68.147	False	-0.576002	-1.11488	-0.369531	0.620609	0.760844	-1.56482	2.17461	-1.82212	-1.32275	-4.37053
Q5QNW6|H2B2F_HUMAN	HAVSEGTK	414.714	2	6.52369	False	8.00275	9.24441	6.4773	9.02969	Infinity	9.00078	6.28552	5.91783	7.31853	5.75836
Q5QNW6|H2B2F_HUMAN	STITSR	332.685	2	12.7773	False	0	0	0	0	0	0.30103	0.30103	0.30103	0.30103	0
P04075|ALDOA_HUMAN	GILAADESTGSIAK	666.854	2	41.7316	False	8.36864	8.43676	7.62441	7.57103	8.82883	8.39179	7.55969	7.38477	9.00443	7.16967
P04075|ALDOA_HUMAN	LQSIGTENTEENR	745.858	2	29.6525	False	6.80219	6.85647	7.47473	5.92803	7.20152	5.98791	6.76705	6.543	7.64682	7.04907
P04075|ALDOA_HUMAN	ADDGRPFPQVIK	448.242	3	40.9216	False	-0.914417	-0.125667	-0.598489	-2.19875	-0.391251	-0.34945	-4.02874	-2.37731	-3.21267	-4.17292
P04075|ALDOA_HUMAN	RLQSIGTENTEENRR	601.642	3	26.2462	False	-1.6629	-2.6924	-1.38199	-5.22948	-2.50196	-2.17155	-2.22236	-2.44422	0.290821	-1.15459
P04075|ALDOA_HUMAN	KELSDIAHR	356.865	3	23.9739	False	7.13168	6.67687	9.05376	7.36732	7.47801	11.6985	8.02077	6.58163	8.76715	5.6931
P04075|ALDOA_HUMAN	KELSDIAHR	534.793	2	23.9811	False	3.84514	2.00358	-2.21605	-0.881454	1.46101	3.90213	3.19524	4.26095	3.32794	0.874199
P04075|ALDOA_HUMAN	ELSDIAHR	470.746	2	27.145	False	6.26267	5.15023	5.80644	4.67274	7.30085	4.15917	2.33572	3.25003	3.6032	4.38624
P04075|ALDOA_HUMAN	GGVVGIK	315.203	2	26.7591	False	8.21162	6.38429	8.74666	5.66325	8.15771	7.17517	8.47581	4.58934	7.18578	7.34483
P04075|ALDOA_HUMAN	AAQEEYVK	469.235	2	23.8769	False	3.95816	4.5653	3.89412	0.882786	4.23138	5.69498	5.42904	5.05087	5.32285	5.94248
P09874|PARP1_HUMAN	VVSEDFLQDVSASTK	812.907	2	60.415	False	3.85835	3.33073	0.580787	4.50241	3.35029	3.83938	3.5853	6.10518	4.03046	5.41333
P09874|PARP1_HUMAN	KGDEVDGVDEVAK	680.833	2	29.8243	False	2.00608	0.841702	0.945919	-1.2143	0.234023	1.04794	-2.09738	2.99108	0.135282	2.28232
P09874|PARP1_HUMAN	FYPLEIDYGQDEEAVK	958.452	2	65.3954	False	5.74321	0.0761779	2.11366	4.44512	3.09883	4.96925	5.33693	3.91025	4.89007	5.50963
P09874|PARP1_HUMAN	KPPLLNNADSVQAK	498.947	3	31.9483	False	5.07023	5.69696	-0.0745117	6.48791	4.48267	4.9919	5.66564	6.54433	5.06639	5.65992
P09874|PARP1_HUMAN	LQLLEDDKENR	458.24	3	38.3065	False	0.70104	-0.954959	-0.658556	-0.581865	0.976306	-0.674465	2.23681	0.968918	-0.0341019	5.56047
P09874|PARP1_HUMAN	GDEVDGVDEVAK	616.786	2	34.5637	False	2.99162	2.16292	2.408	4.09216	2.21606	-1.03683	3.25575	0.972407	1.95815	5.17219
P09874|PARP1_HUMAN	VVDRDSEEAEIIR	510.93	3	37.7642	False	3.49482	1.80641	4.03117	1.37364	3.51496	4.01563	3.62012	4.7458	3.14487	3.94913
P09874|PARP1_HUMAN	VGTVIGSNK	437.753	2	23.204	False	4.43822	5.09657	4.21387	5.97965	5.14291	1.78324	4.29297	3.90409	4.27629	1.31998
P09874|PARP1_HUMAN	AEPVEVVAPR	533.798	2	36.871	False	6.95639	4.90641	4.36495	4.93647	5.73303	6.85904	5.59273	6.8007	5.8728	5.36408
P09874|PARP1_HUMAN	TAEAGGVTGK	445.733	2	13.5538	False	3.29173	-0.795514	-3.83608	-0.490877	-0.0763026	-1.28921	0.592709	2.68394	-0.76732	2.63005
P63104|1433Z_HUMAN	TAFDEAIAELDTLSEESYK	1066.5	2	86.1833	False	-0.912429	4.80343	4.78716	6.79513	5.36347	5.75943	6.60565	4.0341	-4.03887	4.67202
P63104|1433Z_HUMAN	SVTEQGAELSNEER	774.86	2	33.1432	False	5.10167	7.06215	6.59203	5.48666	6.10519	6.98971	6.41812	7.11691	7.31136	7.33081
P63104|1433Z_HUMAN	YLAEVAAGDDK	576.283	2	34.9629	False	5.8513	6.93187	4.7275	6.44596	5.31638	5.58209	7.27815	6.47799	9.78737	5.79655
P63104|1433Z_HUMAN	IETELRDIC[MSH]NDVLSLLEKFLIPNASQAESK	859.444	4	121.637	False	-2.09151	-0.440274	1.83128	0.689805	-0.188672	1.58745	0.227664	1.21019	0.739687	4.11448
P63104|1433Z_HUMAN	FLIPNASQAESK	652.846	2	46.4873	False	8.83629	8.89526	8.08785	8.9248	8.26008	7.77699	7.85191	9.58909	8.51705	7.91668
P63104|1433Z_HUMAN	IETELRDIC[MSH]NDVLSLLEK	717.034	3	104.987	False	-0.33833	-1.25208	-0.299318	0.8249	1.14211	-1.12805	1.596	-0.680476	-0.226569	-1.0948
P63104|1433Z_HUMAN	VVSSIEQK	445.253	2	20.0858	False	-2.17537	4.25189	0.747486	3.2308	3.54524	3.67016	3.51281	3.13647	2.4709	3.36177
P62258|1433E_HUMAN	AAFDDAIAELDTLSEESYK	1044.49	2	83.0367	False	8.09759	8.01972	6.53814	7.59455	6.8519	6.02059	6.76928	8.18828	7.18037	7.26418
P62258|1433E_HUMAN	VAGM[Oxi]DVELTVEER	732.356	2	43.7707	False	3.21336	4.64988	0.700375	2.52101	0.436597	5.40607	5.24534	7.06307	6.41536	5.84729
P62258|1433E_HUMAN	LIC[MSH]C[MSH]DILDVLDK	727.842	2	97.5122	False	-2.47589	3.09999	4.52537	-0.970102	0.0215826	-2.64039	-0.412618	-0.916661	0.519607	1.6473
P62258|1433E_HUMAN	HLIPAANTGESK	619.33	2	26.6707	False	6.98647	6.96772	7.82016	7.50739	8.02347	5.65137	7.9085	5.89512	7.90445	7.6253
P62258|1433E_HUMAN	EALQDVEDENQ	645.278	2	33.8249	False	0.654125	-0.502614	-0.515075	0.0749045	0.360477	0.474051	-0.410692	-0.395524	0.050712	-0.867751
P62258|1433E_HUMAN	YDEMVESMK	566.238	2	37.5902	False	-1.7744	4.07415	-1.67185	5.98918	4.43503	4.20077	-1.96526	4.29805	3.62818	-0.737471
P62258|1433E_HUMAN	IISSIEQK	459.269	2	29.5233	False	5.18749	3.35957	6.41433	4.09094	5.62285	4.62464	5.05348	0.592676	3.6777	4.36124
P62258|1433E_HUMAN	YDEMVESM[Oxi]K	574.236	2	29.0487	False	4.46954	3.94726	4.09766	4.38725	3.73088	5.27753	1.91784	2.40906	4.30369	3.1265
P27348|1433T_HUMAN	TAFDEAIAELDTLNEDSYK	1073	2	82.8281	False	4.9264	4.97874	4.69392	4.05742	6.01898	6.0688	6.9999	6.1048	5.32664	7.26431
P27348|1433T_HUMAN	AVTEQGAELSNEER	766.863	2	31.6018	False	3.85382	5.7623	5.97773	7.58748	4.05205	6.8173	5.74395	5.51062	4.91096	6.66874
P27348|1433T_HUMAN	SIC[MSH]TTVLELLDK	690.859	2	102.141	False	4.00604	0.385664	2.47484	4.27466	1.28115	0.311086	-2.4785	-0.494951	-3.11471	-0.525482
P27348|1433T_HUMAN	YLIANATNPESK	660.843	2	39.1326	False	2.52676	3.13869	4.59171	2.46096	3.7311	5.00535	3.78629	3.93205	6.02865	6.21176
P27348|1433T_HUMAN	TAFDEAIAELDTLN[Dea]EDSYK	1073.49	2	81.5452	False	-2.07704	-0.316149	-1.86527	3.63581	1.33459	-0.313683	-0.508407	-1.18189	-1.64143	-2.57137
P61981|1433G_HUMAN	TAFDDAIAELDTLNEDSYK	1065.99	2	82.8321	False	1.08578	2.25685	1.5226	4.74312	4.04928	4.66088	4.3808	5.76182	3.8052	4.94482
P61981|1433G_HUMAN	NVTELNEPLSNEER	822.397	2	42.7192	False	6.68303	4.31025	3.93592	6.15243	3.56763	6.13898	4.64657	6.99552	5.75465	5.06934
P61981|1433G_HUMAN	AYSEAHEISK	567.775	2	22.6251	False	3.97168	3.81085	4.8771	5.03981	7.28837	4.06255	4.89623	4.8521	2.39001	3.1707
P61981|1433G_HUMAN	YLAEVATGEK	540.782	2	34.8071	False	5.46529	3.98571	5.74105	5.17435	5.8564	3.9294	4.37819	4.75849	7.50866	4.73261
P31946|1433B_HUMAN	TAFDEAIAELDTLNEESYK	1080.01	2	79.4351	False	-3.0514	-0.0950139	1.00932	4.14351	-1.54829	5.9706	0.0561909	-0.712585	-3.39777	0.346448
P31946|1433B_HUMAN	YLSEVASGDNK	591.786	2	29.4787	False	3.80189	6.03646	5.25368	3.98676	3.16546	5.95335	6.23546	4.28961	4.55068	5.92757
Q96KP4|CNDP2_HUMAN	RGNILIPGINEAVAAVTEEEHK	787.424	3	68.7232	False	-0.506724	-3.07146	0.126948	0.513096	-2.16218	5.04839	2.31656	4.97331	5.31007	2.88764
Q96KP4|CNDP2_HUMAN	RGNILIPGINEAVAAVTEEEHK	590.82	4	72.8457	False	1.96765	-2.0298	-2.66463	-3.87432	6.20764	7.33578	4.84585	6.07046	1.05502	2.42388
Q96KP4|CNDP2_HUMAN	QLGGSVELVDIGK	657.867	2	58.0043	False	-0.630524	-3.36937	0.164727	-1.44575	0.582232	4.71015	2.88394	6.27667	4.63171	4.43029
Q96KP4|CNDP2_HUMAN	GNILIPGINEAVAAVTEEEHK	735.39	3	79.2155	False	4.02483	-0.589904	1.07561	2.34276	3.18477	5.40127	5.82033	4.79103	6.46306	5.21972
Q96KP4|CNDP2_HUMAN	TGQEIPVNVR	556.807	2	37.5723	False	2.68978	4.25807	4.27054	4.81839	-1.29733	4.50703	6.27601	2.38024	4.00992	4.0949
Q9Y696|CLIC4_HUMAN	IEEFLEEVLC[MSH]PPK	796.391	2	83.2884	False	2.39444	0.76262	5.28612	7.5944	4.14741	5.46112	-1.7088	3.23972	4.95217	0.953986
Q9Y696|CLIC4_HUMAN	NSRPEANEALER	693.342	2	24.9986	False	2.57455	1.14283	3.12665	3.94599	2.49576	1.69066	0.759617	2.39966	1.22806	1.97069
Q9Y696|CLIC4_HUMAN	NSRPEANEALER	462.564	3	25.0018	False	4.72333	1.51653	3.95235	4.88823	4.22631	5.078	4.82482	5.67809	5.05908	6.30756
P12277|KCRB_HUMAN	LGFSEVELVQM[Oxi]VVDGVK	932.99	2	86.4664	False	5.04613	2.89238	1.67309	4.96769	3.60534	5.95483	6.12524	6.55384	5.89665	5.85737
P12277|KCRB_HUMAN	LEQGQAIDDLMPAQK	828.917	2	53.3578	False	5.63392	-1.8003	3.90619	3.54355	5.07436	0.36482	-0.45066	2.33475	0.542491	0.018787
P12277|KCRB_HUMAN	LEQGQAIDDLM[Oxi]PAQK	836.914	2	42.1175	False	3.13889	4.51385	0.530779	3.81701	2.28809	4.89489	4.61659	5.99448	2.97283	4.6662
P12277|KCRB_HUMAN	DLFDPIIEDR	616.812	2	67.0339	False	6.49672	8.08737	7.57321	5.57519	6.59187	7.00179	5.91491	7.50976	7.40487	7.19481
P12277|KCRB_HUMAN	HGGYKPSDEHK	418.867	3	10.7269	False	1.4665	-0.0631022	-3.5668	NaN	-0.0890148	0.847633	0.564612	3.96262	0.434125	-2.26487
Biognosys|iRT_HUMAN	VEATFGVDESANK	683.828	2	38.6444	False	5.27723	7.48422	4.74526	6.6077	4.32442	6.66601	3.88765	7.17246	6.1026	7.50483
Biognosys|iRT_HUMAN	DAVTPADFSEWSK	726.836	2	57.1152	False	2.90754	6.37914	3.86145	3.34015	4.47297	6.19189	5.33818	6.02843	3.94017	5.06497
Biognosys|iRT_HUMAN	FLLQFGAQGSPLFK	776.93	2	76.6599	False	1.83828	5.73843	-0.462888	3.38974	5.45768	4.19476	5.74502	4.89823	2.10201	3.77869
Biognosys|iRT_HUMAN	AGGSSEPVTGLADK	644.823	2	32.1598	False	6.75653	7.22746	7.61549	8.43224	6.86338	9.01434	5.7459	8.4262	4.95894	8.20205
Biognosys|iRT_HUMAN	TGFIIDPGGVIR	622.854	2	64.0452	False	5.72387	7.64602	8.68081	5.79546	8.32072	8.05931	8.32933	9.76349	6.52369	9.54798
Biognosys|iRT_HUMAN	YILAGVESNK	547.298	2	41.8368	False	8.75245	6.98463	5.51394	10.3344	8.53937	6.15059	10.0421	8.5772	5.33816	8.17846
Biognosys|iRT_HUMAN	FLLQ[Dea]FGAQGSPLFK	777.422	2	76.6541	False	1.34322	1.21767	-0.960853	0.548253	-0.916414	0.386479	2.98759	3.1549	0.95614	-0.953876
Biognosys|iRT_HUMAN	GTFIIDPAAIVR	636.869	2	70.9872	False	4.8847	5.26837	4.7749	6.84847	5.43944	4.72318	5.31413	6.68316	8.42306	6.65765
P13010|XRCC5_HUMAN	EEASGSSVTAEEAK	697.818	2	23.5988	False	1.00421	2.9958	0.691735	0.875134	1.15004	3.17831	2.80411	2.9063	4.34742	3.06387
P13010|XRCC5_HUMAN	HLMLPDFDLLEDIESK	638.989	3	84.0089	False	6.16744	-1.29164	3.8129	6.18901	4.07547	5.48131	0.203521	6.52535	6.47841	3.88213
P13010|XRCC5_HUMAN	TDTLEDLFPTTK	690.848	2	62.9302	False	1.66262	2.68034	2.71883	3.5181	4.72448	4.03051	4.82039	7.84607	3.47789	6.04512
P13010|XRCC5_HUMAN	HLM[Oxi]LPDFDLLEDIESK	644.32	3	81.2121	False	6.65676	3.77979	3.75054	7.52115	6.07725	6.13693	8.16286	7.22675	7.27831	4.37303
P13010|XRCC5_HUMAN	HLM[Oxi]LPDFDLLEDIESK	965.977	2	80.0112	False	-3.14317	0.171925	-0.784942	1.74619	0.0891597	3.65889	-1.02327	3.77507	2.70198	4.02492
P13010|XRCC5_HUMAN	TLFPLIEAK	516.31	2	65.6473	False	3.93166	-1.44908	1.61391	3.56626	3.85549	4.84715	4.76631	2.64119	4.35464	3.88281
P30101|PDIA3_HUMAN	VVVAENFDEIVNNENK	916.955	2	57.3817	False	5.27511	4.84854	1.96581	5.334	3.574	3.7188	4.95046	4.47838	6.89086	3.89966
P30101|PDIA3_HUMAN	SEPIPESNDGPVK	684.836	2	33.2321	False	8.01777	5.91608	6.02893	5.67215	6.4252	8.23804	6.72664	6.62327	7.23022	5.24989
P30101|PDIA3_HUMAN	DPNIVIAK	435.258	2	36.0535	False	-0.0909811	-0.19368	-1.36915	0.517912	-1.01935	-1.84158	-0.390611	0.298263	0.911666	-0.715117
P30101|PDIA3_HUMAN	EATNPPVIQEEKPK	527.282	3	29.3487	False	3.70197	3.66823	-1.14149	2.9166	2.37991	1.82639	2.31296	0.937227	1.96897	1.56338
P30101|PDIA3_HUMAN	LSKDPNIVIAK	399.912	3	34.0025	False	1.39458	2.18031	3.05955	5.24671	6.27467	5.89614	5.12927	4.70722	1.88188	4.37794
P30101|PDIA3_HUMAN	YGVSGYPTLK	542.787	2	45.2149	False	2.93177	5.7344	3.1055	5.65765	4.75895	5.44493	7.38914	8.21433	3.34302	4.69498
P23528|COF1_HUMAN	LGGSAVISLEGKPL	670.893	2	60.091	False	4.01826	4.87835	4.97049	3.52061	5.2814	4.95042	5.76553	6.27432	6.86686	5.48369
P23528|COF1_HUMAN	SSTPEEVK	438.719	2	17.1526	False	2.00232	3.04781	-1.31265	0.353601	0.996296	-0.000244627	4.65573	3.11867	3.96872	3.61808
P15311|EZRI_HUMAN	FYPEDVAEELIQDITQK	1019.5	2	98.0012	False	-0.081861	0.808283	2.61144	0.597481	2.09118	5.84933	4.91301	3.60017	0.775479	1.42669
P15311|EZRI_HUMAN	QRIDEFEAL	560.785	2	52.9871	False	-3.24503	-1.13919	-3.35374	-1.26626	-2.19203	4.67818	-2.1674	3.76622	3.18547	4.02447
P15311|EZRI_HUMAN	EAQDDLVK	459.232	2	26.1246	False	2.85539	2.72955	0.0936863	0.522271	3.40764	4.17418	2.85226	4.44277	4.70181	1.50333
P60981|DEST_HUMAN	EILVGDVGVTITDPFK	851.967	2	76.1815	False	1.08263	-2.78403	5.09348	2.07776	3.28258	5.50314	-0.608404	3.67106	3.84222	2.23072
P60981|DEST_HUMAN	C[MSH]IIVEEGK	468.73	2	41.0945	False	5.4377	2.67668	1.14438	3.39488	4.86176	6.37451	-1.27716	4.48502	7.46855	3.83679
P29401|TKT_HUMAN	ILATPPQEDAPSVDIANIR	1010.54	2	59.0612	False	6.17854	1.75129	5.10288	4.47479	4.00025	5.45868	5.91731	5.57701	4.36785	6.98621
P29401|TKT_HUMAN	IIALDGDTK	473.266	2	37.8478	False	6.76351	6.88046	5.70307	5.9117	7.83936	7.1732	8.24976	6.16107	7.42679	6.68002
P29401|TKT_HUMAN	HQPTAIIAK	489.79	2	23.5522	False	2.18498	4.07955	0.83949	4.0168	2.59795	5.36324	3.28561	2.37071	2.87001	5.01373
P29401|TKT_HUMAN	ISSDLDGHPVPK	422.223	3	31.5802	False	6.28648	2.67517	4.21664	5.16479	4.22494	4.31668	3.92671	3.83154	4.49115	4.98568
P29401|TKT_HUMAN	AVELAANTK	458.759	2	25.5251	False	3.52336	1.44084	-0.0388994	-1.3424	1.15957	2.49691	1.8146	4.58381	2.42977	0.228128
P29401|TKT_HUMAN	MPSLPSYK	461.739	2	45.3325	False	7.41854	2.20732	7.78322	7.55025	5.10663	2.7802	-0.94708	4.11044	4.01604	-0.168462
P29401|TKT_HUMAN	ILATPPQ[Dea]EDAPSVDIANIR	1011.03	2	59.0593	False	6.2689	7.47675	6.9901	7.65817	6.07476	6.77162	7.52783	6.44557	5.24112	8.27427
P29401|TKT_HUMAN	ISSDLDGHPVPK	632.83	2	31.581	False	3.21384	6.28279	4.98565	4.93027	5.56048	4.75012	4.17737	3.85763	3.43701	4.89778
P29401|TKT_HUMAN	LGHASDR	378.193	2	7.26173	False	4.18832	2.8109	6.10995	4.02974	3.18571	4.72506	3.88959	3.25486	4.90562	3.3921
P22626|ROA2_HUMAN	IDTIEIITDR	594.827	2	57.7688	False	2.2287	2.30307	5.22974	2.00531	4.85199	4.10373	4.00482	2.61804	2.75273	2.73934
P22626|ROA2_HUMAN	EESGKPGAHVTVK	446.905	3	16.6618	False	-0.846631	-0.71812	1.04881	-0.281934	1.80456	1.66692	0.424045	3.17696	0.391047	1.24765
P09651|ROA1_HUMAN	LFIGGLSFETTDESLR	892.957	2	74.2457	False	2.99174	4.17564	5.74363	5.04192	3.04195	4.55548	-0.913469	1.19209	6.80664	5.60063
P09651|ROA1_HUMAN	SESPKEPEQLR	433.889	3	24.8595	False	-2.26454	7.00756	-0.692366	1.31371	5.80912	6.27524	6.85521	7.17196	7.26148	9.6742
P09651|ROA1_HUMAN	IEVIEIMTDR	609.824	2	63.8215	False	6.38487	3.09605	3.07966	4.31157	5.35212	2.53351	3.19729	3.66086	3.88208	4.3781
P09651|ROA1_HUMAN	SESPKEPEQLRK	476.588	3	21.668	False	-2.21584	-1.5074	NaN	-2.394	-3.39552	3.34386	0.547442	2.53405	4.82465	6.99323
P09651|ROA1_HUMAN	IEVIEIM[Oxi]TDR	617.821	2	48.6798	False	-0.683888	3.07629	-1.79921	1.41117	0.466528	6.74463	4.79898	6.20207	5.20258	7.70338
P23396|RS3_HUMAN	KPLPDHVSIVEPK	486.949	3	37.0709	False	-3.11538	-3.10432	0.266773	-2.69841	-1.14331	2.52808	-0.34127	-0.143761	-1.82168	1.8564
P23396|RS3_HUMAN	DEILPTTPISEQK	735.888	2	48.3823	False	6.15741	2.75198	5.83412	6.1845	2.93555	6.63992	2.30249	5.02012	6.27829	5.43558
P23396|RS3_HUMAN	GGKPEPPAMPQPVPTA	787.406	2	43.7004	False	5.41302	-0.133467	3.70627	1.98745	3.05581	3.91672	-0.670885	1.36012	3.32786	2.18659
P23396|RS3_HUMAN	GC[MSH]EVVVSGK	462.22	2	38.0745	False	2.83416	3.47731	2.21159	4.40955	4.05595	4.16756	2.85411	1.4585	1.65776	-1.10819
P23396|RS3_HUMAN	IMLPWDPTGK	579.305	2	67.8591	False	3.80359	1.74769	4.91594	2.59744	2.83776	0.646572	0.639601	0.0994708	-0.608198	-1.05385
P23396|RS3_HUMAN	GGKPEPPAM[Oxi]PQPVPTA	795.403	2	33.6875	False	-3.09921	2.91997	2.26119	2.14082	3.41301	3.0494	-0.421334	3.5781	3.80246	3.62459
P23396|RS3_HUMAN	IM[Oxi]LPWDPTGK	587.302	2	62.8939	False	3.78635	4.52452	4.43518	5.98322	4.49029	2.28208	2.46754	1.41508	2.26875	-0.694034
P23396|RS3_HUMAN	TQNVLGEK	444.743	2	25.5369	False	2.37155	4.75575	0.875787	2.72346	2.20407	0.794191	4.84552	3.1363	1.93864	1.75284
P49006|MRP_HUMAN	GDVTAEEAAGASPAK	687.331	2	29.0145	False	3.14223	3.63776	4.31439	5.49821	2.35688	4.57366	4.79762	5.34193	5.41597	5.53773
P49006|MRP_HUMAN	AAATPESQEPQAK	664.328	2	20.0978	False	8.03558	5.8184	2.19368	2.28374	3.50494	5.02464	6.25828	6.19703	9.13673	2.3323
P43243|MATR3_HUMAN	IEELDQENEAALENGIK	957.968	2	54.5087	False	-2.81281	1.35489	-1.89824	-0.0393234	-1.58066	2.71896	0.480945	1.7094	-0.57275	-0.490598
P43243|MATR3_HUMAN	IEELDQENEAALEN[Dea]GIK	958.46	2	50.1437	False	2.7443	0.238366	0.963043	3.50876	0.760309	4.94111	1.52226	-0.397372	2.91807	1.8328
P43243|MATR3_HUMAN	DLDELSRYPEDK	740.352	2	42.5784	False	-1.22681	0.739631	0.402744	-0.0445509	-0.99113	3.42697	1.67149	-0.0529205	1.04181	3.11348
P43243|MATR3_HUMAN	IEELDQEN[Dea]EAALENGIK	958.46	2	50.1388	False	3.28195	3.57045	3.90962	2.24787	1.45161	5.20407	3.95291	3.10992	6.06851	3.24443
P62701|RS4X_HUMAN	VNDTIQIDLETGK	723.378	2	52.8477	False	4.84857	1.97568	1.28891	2.6943	1.88244	1.16812	3.19376	4.21721	3.89899	0.138897
P62701|RS4X_HUMAN	VN[Dea]DTIQIDLETGK	723.87	2	52.8791	False	4.77489	2.33027	3.67037	3.85138	0.300599	1.8881	2.22297	2.7187	4.94367	0.792676
P62701|RS4X_HUMAN	TGENFR	362.175	2	21.1104	False	0.439311	0.934861	4.46366	-0.162019	1.66386	-0.217475	-0.342238	-0.182881	1.43026	-0.298467
B2RPK0|HGB1A_HUMAN	GEHPGLSIGDVAK	640.336	2	36.9559	False	-0.993043	0.638304	0.507677	0.622055	0.381904	-0.990382	-0.189464	-3.08674	-1.90256	-1.21845
B2RPK0|HGB1A_HUMAN	GEHPGLSIGDVAK	427.226	3	39.9902	False	7.41797	4.63226	5.88707	6.10905	6.00135	8.15492	5.49113	7.35706	5.74522	5.38989
B2RPK0|HGB1A_HUMAN	KFKDPNAPK	348.866	3	16.6056	False	Infinity	Infinity	3.6712	3.62665	4.00864	5.16135	Infinity	Infinity	-0.0186288	Infinity
P18206|VINC_HUMAN	MTGLVDEAIDTK	646.824	2	50.6359	False	6.16289	-0.730672	3.38694	4.90529	4.12819	1.32814	-0.6768	-1.98769	-0.138752	-0.895289
P18206|VINC_HUMAN	STVEGIQASVK	559.806	2	35.4266	False	1.43284	5.24317	-0.183179	3.57587	3.60341	5.78141	0.846192	5.33664	4.88437	5.02347
P18206|VINC_HUMAN	AVAGNISDPGLQK	635.344	2	35.3461	False	4.87436	2.93789	3.64817	3.14823	6.38196	8.00564	5.18037	5.49054	5.79625	3.58422
P18206|VINC_HUMAN	WIDNPTVDDR	615.791	2	41.8534	False	5.46427	4.25525	4.45759	4.93452	5.37193	3.992	-0.467166	3.91054	-2.1683	-0.340673
P18206|VINC_HUMAN	M[Oxi]LGQMTDQVADLR	747.358	2	50.7067	False	-1.08146	-0.683807	0.522893	-0.488424	1.44756	0.717142	-0.65657	0.786818	-2.22056	1.22725
P18206|VINC_HUMAN	M[Oxi]SAEINEIIR	596.306	2	45.9127	False	2.46335	4.56671	2.59939	-2.3821	-0.630736	4.92453	2.58685	3.02921	4.50885	1.26975
P18206|VINC_HUMAN	ALASQLQDSLK	587.327	2	46.1863	False	5.99555	4.64645	3.59705	5.08403	4.51098	5.56269	0.284573	3.52013	3.56848	5.46227
P18206|VINC_HUMAN	GLVAEGHR	419.73	2	18.5211	False	1.83196	2.14372	4.60174	3.36633	1.33561	3.08549	1.53597	2.93461	1.05182	0.116478
P18206|VINC_HUMAN	ELLPVLISAMK	607.365	2	77.9835	False	3.81619	-0.880807	4.61923	-4.46064	3.71035	3.36303	-1.15147	-2.69418	1.74324	-0.999112
P18206|VINC_HUMAN	NQGIEEALK	501.267	2	32.8007	False	-1.55452	-0.796816	-1.3823	-1.05416	-1.40182	-0.351204	-1.24439	-0.668066	-2.71791	0.774888
P27797|CALR_HUMAN	KPEDWDEEM[Oxi]DGEWEPPVIQNPEYK	992.768	3	59.9709	False	3.29312	4.59907	0.894978	4.15729	-0.0174526	1.58193	5.19075	5.90068	3.60468	6.61762
P27797|CALR_HUMAN	KPEDWDEEMDGEWEPPVIQNPEYK	987.436	3	64.5248	False	-1.53924	2.2248	4.43381	5.69382	5.20604	3.55913	-4.04603	0.579077	3.60515	0.104971
P27797|CALR_HUMAN	KIKDPDASKPEDWDER	482.989	4	31.2372	False	-0.402382	-4.06913	0.0784535	-1.27262	0.639351	0.818604	2.22791	2.31833	-2.36147	1.75123
P27797|CALR_HUMAN	IDDPTDSKPEDWDKPEHIPDPDAK	552.859	5	44.5472	False	4.89876	0.18722	3.00675	2.21307	2.99803	3.46922	2.56564	3.11626	-1.78869	1.41072
P27797|CALR_HUMAN	IDDPTDSKPEDWDKPEHIPDPDAK	690.821	4	43.2176	False	-0.803561	-0.591534	-1.2023	-3.88725	-0.407894	1.77421	-1.55106	-2.35772	-1.72641	-0.290031
P27797|CALR_HUMAN	QIDNPDYK	496.738	2	23.5145	False	2.35251	0.229281	-0.959839	0.909302	2.72432	4.74429	3.80247	5.11673	4.41122	5.96885
P27797|CALR_HUMAN	KPEDWDEEMDGEWEPPVIQ[Dea]NPEYK	987.764	3	66.0124	False	2.95901	0.944375	4.11751	4.31429	2.6493	1.55872	-1.23226	-1.63438	4.68351	1.1613
O60506|HNRPQ_HUMAN	NLANTVTEEILEK	737.393	2	70.029	False	6.41313	4.06944	4.94913	5.20746	4.55247	3.57421	5.29357	5.8237	5.99733	6.00603
O60506|HNRPQ_HUMAN	DSDLSHVQNK	571.775	2	19.8398	False	1.58786	2.75394	3.04694	2.70861	3.85962	2.35773	1.39687	1.48195	4.51048	4.09304
O60506|HNRPQ_HUMAN	N[Dea]LANTVTEEILEK	737.885	2	70.029	False	6.39786	5.45557	6.10602	5.4639	4.96757	3.55355	5.34283	5.91755	6.25868	6.11312
O60506|HNRPQ_HUMAN	NLAN[Dea]TVTEEILEK	737.885	2	70.0267	False	6.05372	4.87722	3.88141	5.87239	5.22226	3.45061	4.66935	4.47446	5.39628	3.80624
O43390|HNRPR_HUMAN	NLATTVTEEILEK	730.896	2	76.7868	False	4.33215	-1.60017	0.113739	0.180001	2.12007	5.09135	4.99681	7.4621	5.21866	5.85121
O43390|HNRPR_HUMAN	N[Dea]LATTVTEEILEK	731.388	2	76.774	False	4.21786	2.43378	-0.388467	3.38132	5.01058	5.3545	6.10015	5.67171	5.29668	5.87895
O43390|HNRPR_HUMAN	TLIEAGLPQK	535.316	2	43.0135	False	4.29414	0.00323429	4.32777	3.82592	5.3664	4.65023	3.49413	5.76598	4.5884	5.53798
O43390|HNRPR_HUMAN	ENILEEFSK	554.78	2	60.4145	False	-1.23982	1.41127	3.99549	1.53488	1.21497	2.07799	0.888368	4.09435	2.59078	4.80996
P08865|RSSA_HUMAN	AIVAIENPADVSVISSR	870.978	2	59.6707	False	6.82811	7.61857	6.07067	4.98443	5.47577	5.89752	7.13695	7.46263	7.47584	7.05961
P08865|RSSA_HUMAN	AIVAIEN[Dea]PADVSVISSR	871.47	2	58.3049	False	-3.10898	-2.87924	-3.02403	-2.8648	-2.90927	-2.97015	-2.92381	-3.09786	-2.36647	0.228973
P08865|RSSA_HUMAN	LLVVTDPR	456.779	2	41.1929	False	3.59356	0.157891	1.38691	-1.02964	4.39227	-0.692978	-1.76691	-0.341889	-0.996699	1.46678
P09493|TPM1_HUMAN	LVIIESDLER	593.838	2	54.397	False	3.82087	2.30032	5.33819	1.32792	7.11561	3.33326	2.64107	4.58057	2.74547	2.54846
P09493|TPM1_HUMAN	QLEDELVSLQK	651.351	2	54.3857	False	3.52651	1.66657	1.09403	5.60317	1.26764	3.91195	5.06189	5.12411	4.55794	5.70172
P09493|TPM1_HUMAN	HIAEDADR	463.72	2	13.793	False	-1.00095	-0.0516819	4.05379	4.05322	1.98627	2.66195	2.64779	2.28828	4.70251	1.28492
P67936|TPM4_HUMAN	LVILEGELER	585.84	2	57.3263	False	6.03884	6.36011	4.39117	5.98647	5.0089	5.48153	5.35593	5.32471	6.12887	5.24357
P67936|TPM4_HUMAN	C[MSH]GDLEEELK	541.231	2	47.3201	False	4.5923	-2.51628	3.81663	1.22625	1.73422	2.64384	-0.873025	3.402	0.49049	0.148393
P06753|TPM3_HUMAN	LVIIEGDLER	578.832	2	54.2333	False	7.84602	6.41378	5.47669	5.77217	7.23681	6.1999	8.18152	5.95619	7.22954	7.0693
P62937|PPIA_HUMAN	EGMNIVEAMER	639.794	2	59.8248	False	3.67406	3.93166	3.45208	4.23789	3.75945	2.95292	1.86167	2.16413	2.57157	2.10174
P62937|PPIA_HUMAN	EGMNIVEAM[Oxi]ER	647.792	2	40.5723	False	6.07089	5.73786	-3.78053	5.64065	4.76546	4.2962	-1.17571	2.10724	5.33625	2.13925
P62937|PPIA_HUMAN	EGM[Oxi]NIVEAMER	647.792	2	47.63	False	2.7523	1.91896	0.138422	2.04189	1.48787	1.84556	-2.21839	-1.5925	1.61517	-2.21402
P62937|PPIA_HUMAN	EGM[Oxi]NIVEAM[Oxi]ER	655.789	2	30.4985	False	-0.429817	2.54013	-1.85323	2.24278	2.36935	3.51104	4.69263	3.67651	3.00248	5.30804
P62937|PPIA_HUMAN	TAENFR	369.182	2	21.4848	False	4.60152	5.64767	4.85355	3.72025	3.91251	6.83046	3.7865	6.17744	5.41896	6.85974
P24534|EF1B_HUMAN	YGPADVEDTTGSGATDSK	885.887	2	36.2411	False	6.61151	4.45642	3.00075	3.64999	3.52155	1.78229	5.46818	3.94277	3.86927	4.43073
P0CG47|UBB_HUMAN	TITLEVEPSDTIENVK	894.467	2	56.9219	False	10.2971	6.31166	6.13662	6.12636	4.84421	8.20266	7.87416	6.5874	6.29393	8.6921
P0CG47|UBB_HUMAN	TITLEVEPSDTIENVKAK	663.025	3	52.4625	False	-1.98598	-3.85538	-3.89174	-1.16148	-2.29331	1.71885	-2.99581	-0.912996	1.36118	0.284457
P12268|IMDH2_HUMAN	LPIVNEDDELVAIIAR	890.496	2	77.8032	False	-1.41925	-1.50809	-0.598991	2.39975	3.54979	4.47617	0.863463	4.3984	4.43344	5.22259
P12268|IMDH2_HUMAN	VAQGVSGAVQDK	579.809	2	24.4929	False	4.37424	5.11273	2.50228	4.91731	2.64455	3.68482	2.95864	4.33226	4.55786	4.27991
P12268|IMDH2_HUMAN	NLIDAGVDALR	578.82	2	61.2434	False	4.89437	4.47836	5.80299	4.91482	6.42605	5.95909	7.1073	7.11493	5.23513	3.36715
P08729|K2C7_HUMAN	LPDIFEAQIAGLR	721.904	2	75.2263	False	0.312477	-3.21422	-0.283895	0.357155	-3.99688	5.11174	2.28682	4.68047	2.55274	4.12184
P08729|K2C7_HUMAN	SLDLDGIIAEVK	636.856	2	74.213	False	4.07322	5.68201	2.65236	4.99724	3.28749	7.92344	5.70907	6.69632	9.05773	7.66757
P08729|K2C7_HUMAN	GQLEALQVDGGRLEAELR	652.017	3	61.1916	False	-0.202349	0.769043	-2.58409	-3.58261	-1.97327	-2.33945	-1.94599	-2.06698	1.4312	-1.09592
P08729|K2C7_HUMAN	LEAAIAEAEER	601.307	2	40.2725	False	2.76696	2.2399	-2.00084	-0.224001	3.77571	4.45012	4.85296	6.79282	4.70611	5.33988
P08729|K2C7_HUMAN	GQLEALQVDGGR	621.826	2	41.9253	False	0.000495163	3.74031	0.593627	1.80948	2.69138	5.68665	4.89574	4.58889	5.77472	4.9608
P08729|K2C7_HUMAN	SMQDVVEDFK	599.276	2	56.6388	False	-2.80356	0.674451	0.108187	0.731869	-0.558206	3.34768	-0.960524	-1.16006	4.16386	-3.11857
P08729|K2C7_HUMAN	LQAEIDNIK	522.29	2	36.6831	False	-1.04824	1.46613	3.61262	-0.205638	-2.25073	5.98036	6.69539	1.72931	6.23581	5.43346
P08729|K2C7_HUMAN	QEELEAALQR	593.807	2	43.4192	False	2.40647	1.2516	1.37825	-1.35575	-0.214887	6.08542	5.65577	5.20477	6.17672	4.92015
Q96AE4|FUBP1_HUMAN	IQIAPDSGGLPER	676.862	2	44.4559	False	5.72453	8.63466	6.78582	6.8124	3.19565	6.06572	5.84451	7.02178	7.28725	6.52886
Q96AE4|FUBP1_HUMAN	IGGNEGIDVPIPR	668.865	2	53.7976	False	3.66089	5.40766	4.15416	2.31563	5.60352	4.28813	4.06709	4.80471	4.98436	3.74069
Q96AE4|FUBP1_HUMAN	IQFKPDDGTTPER	501.919	3	34.277	False	6.12685	-1.55769	2.31978	1.53278	3.78916	6.39894	0.99493	7.45351	5.69388	6.02844
Q96AE4|FUBP1_HUMAN	RPLEDGDQPDAK	670.826	2	20.9854	False	-0.738845	1.47272	2.08954	1.51623	0.282723	3.14105	2.75363	2.05784	6.08016	5.28137
Q96AE4|FUBP1_HUMAN	IAQITGPPDR	534.296	2	33.139	False	3.82802	4.48935	3.61265	5.74616	4.81992	5.58926	4.91848	5.89848	5.13313	4.20827
Q96AE4|FUBP1_HUMAN	C[MSH]QHAAEIITDLLR	510.259	3	71.4389	False	5.94758	4.57851	6.53944	5.93051	6.24496	6.71618	5.44644	6.73075	7.40773	5.59463
Q96AE4|FUBP1_HUMAN	RPLEDGDQPDAK	447.553	3	20.8473	False	-0.436127	-1.29558	-0.88184	0.497435	-0.212998	4.3322	-0.0955897	0.508237	0.22167	2.18961
Q96AE4|FUBP1_HUMAN	GGEQISR	373.693	2	14.2437	False	-1.14467	-2.79538	-0.830287	0.0841265	-3.96746	0.847756	-1.66118	-2.05103	0.276998	0.267528
Q92945|FUBP2_HUMAN	IGGGIDVPVPR	540.314	2	48.5131	False	3.29757	3.59662	-1.26746	-1.03739	2.31932	4.41527	3.88154	4.79789	4.96885	1.35608
Q92945|FUBP2_HUMAN	VQISPDSGGLPER	677.852	2	40.2782	False	6.88774	6.55305	5.51525	6.95121	5.13493	6.77754	3.82554	6.28028	6.25132	6.11209
Q92945|FUBP2_HUMAN	GSPQQIDHAK	540.775	2	14.0676	False	6.17386	3.40868	3.01603	7.84181	1.93555	6.87184	5.27064	1.59077	3.3697	5.65025
Q92945|FUBP2_HUMAN	DAFADAVQR	496.743	2	38.2511	False	3.37902	2.23489	2.36067	4.34889	4.51691	5.65042	2.31926	4.4314	3.99219	4.95818
P29762|RABP1_HUMAN	VGEGFEEETVDGR	712.32	2	41.4109	False	6.35522	2.90434	4.76929	3.12654	4.79267	2.8418	3.89162	4.00124	4.88775	4.88226
P29762|RABP1_HUMAN	SSENFDELLK	591.288	2	55.5064	False	-0.423142	1.76337	0.919096	-2.26444	1.34315	-0.370249	-1.24927	-0.68003	-4.54101	-2.78297
P29373|RABP2_HUMAN	IAVAAASKPAVEIK	456.613	3	37.1596	False	0.451424	0.211674	NaN	NaN	-1.47643	-0.605419	-3.89321	-0.158221	2.0947	4.20555
P29373|RABP2_HUMAN	IIRSENFEELLK	497.612	3	55.9405	False	-2.7993	-1.58415	-2.03767	-0.389429	-0.670682	-1.05311	0.233495	-1.60407	0.178022	-1.58822
P29373|RABP2_HUMAN	SENFEELLK	554.78	2	59.0149	False	5.71149	3.22576	4.55707	4.76272	3.16303	5.1347	4.73588	5.25732	4.73171	3.52516
P29373|RABP2_HUMAN	VLGVNVM[Oxi]LR	508.8	2	50.3099	False	-1.02239	-0.267942	-1.94036	0.583396	-1.88968	6.99462	5.33713	4.49668	5.74127	6.66586
P00489|PYGM_RABIT	LITAIGDVVNHDPVVGDR	630.674	3	55.5956	False	-4.83106	0.840581	-1.09382	-0.900714	-0.966512	3.31827	0.683936	2.28633	-2.63901	-1.74729
P00489|PYGM_RABIT	IGEEYISDLDQLR	775.888	2	65.0865	False	4.64035	5.62166	6.20771	3.36495	3.60984	3.8311	4.35909	3.67834	5.43775	5.85169
P00489|PYGM_RABIT	LLSYVDDEAFIR	720.872	2	64.5205	False	4.88166	-0.954133	6.40741	3.08806	3.48199	2.88983	5.46598	2.60263	4.7848	6.44
P00489|PYGM_RABIT	IGEEYISDLDQLRK	560.293	3	55.5033	False	-1.48964	-0.791888	-1.65249	-1.84384	-3.42976	2.55005	0.522534	0.695818	1.6273	3.21164
P00489|PYGM_RABIT	GLAGVENVTELK	615.34	2	49.634	False	-1.54592	4.81597	5.46985	4.07879	5.32273	4.71173	5.38247	3.31047	3.87949	6.24142
P11216|PYGB_HUMAN	GLAGLGDVAEVR	578.82	2	53.0367	False	-1.55042	0.841796	-1.19864	0.574061	-0.684483	2.71204	1.80097	1.46126	0.978242	3.62368
P16949|STMN1_HUMAN	ESVPEFPLSPPK	663.851	2	56.8485	False	7.54717	3.30247	5.28045	5.26299	3.38612	2.61549	5.6839	4.90825	4.58015	5.52905
Q13263|TIF1B_HUMAN	LDLDLTADSQPPVFK	829.935	2	65.3693	False	3.26837	0.646334	4.52367	4.13277	4.54393	0.0215403	2.11684	1.23433	0.670363	2.2943
Q13263|TIF1B_HUMAN	VLVNDAQK	443.753	2	22.1933	False	-0.0608588	4.03285	1.41353	4.21563	3.59628	2.09697	4.83497	4.44254	3.93378	0.552942
Q15366|PCBP2_HUMAN	AITIAGIPQSIIEC[MSH]VK	851.468	2	86.2146	False	1.00267	0.964437	-1.3608	-0.516963	-1.32964	4.20627	-0.454264	-0.761781	-0.999579	2.37028
Q15366|PCBP2_HUMAN	IANPVEGSTDR	579.791	2	29.9432	False	5.80368	6.16411	3.01536	2.45483	1.88745	6.20498	3.12677	5.78689	6.9009	5.13705
Q15365|PCBP1_HUMAN	AITIAGVPQSVTEC[MSH]VK	831.434	2	67.7619	False	2.42795	-1.80294	0.539287	-0.170655	3.60868	2.47367	0.49794	0.960569	1.57889	2.06508
Q15365|PCBP1_HUMAN	IANPVEGSSGR	543.781	2	28.2449	False	5.42735	5.14379	6.05885	6.71692	6.10281	5.66848	7.3227	6.14773	5.19489	5.2939
P49327|FAS_HUMAN	LPEDPLLSGLLDSPALK	889.501	2	84.3227	False	1.91638	0.0472258	-2.8333	1.56563	4.39538	5.34884	6.34205	4.98882	5.67268	6.9049
P49327|FAS_HUMAN	LQVVDQPLPVR	632.375	2	49.3228	False	2.29265	0.42355	3.46053	3.11928	3.57593	5.02913	-1.76661	4.85825	1.2747	5.99082
P49327|FAS_HUMAN	MVVPGLDGAQIPR	676.871	2	59.1441	False	3.72223	-2.35257	0.837545	1.72577	1.03523	-1.42054	-1.86841	0.104838	-0.610997	1.20687
P49327|FAS_HUMAN	LSPDAIPGK	449.256	2	33.0773	False	5.47264	2.36134	2.66258	3.62296	3.29858	5.3237	2.60583	1.2447	1.99931	1.63963
P49327|FAS_HUMAN	VLEALLPLK	498.329	2	64.294	False	6.91112	2.05506	3.57517	2.38725	3.85947	5.56451	3.72953	4.12971	7.36678	6.23089
P49327|FAS_HUMAN	DPSQQELPR	535.267	2	29.0694	False	0.989832	-1.62735	-1.51681	-0.225294	1.05362	0.502586	0.0798204	3.96228	1.81251	1.64142
P49327|FAS_HUMAN	M[Oxi]VVPGLDGAQIPR	684.869	2	51.3723	False	1.84506	5.73137	0.222688	-2.13979	1.78912	3.13297	5.04258	4.0084	0.724654	1.97939
P12956|XRCC6_HUMAN	DIISIAEDEDLR	694.849	2	64.2682	False	8.06985	6.88497	5.10694	6.06911	5.86883	5.32683	5.2303	7.76259	5.70314	7.18031
P12956|XRCC6_HUMAN	ELVYPPDYNPEGK	760.867	2	47.9886	False	1.28696	-1.8508	-3.89919	0.728803	-1.59313	1.98643	0.463816	3.56121	3.70246	-3.14928
P12956|XRCC6_HUMAN	IM[Oxi]ATPEQVGK	545.284	2	26.7008	False	1.6983	3.92714	3.65789	5.09073	1.91499	3.40966	7.08669	2.22881	3.42973	4.69316
P12956|XRCC6_HUMAN	IMATPEQVGK	537.287	2	31.7816	False	3.98148	2.74611	7.65316	3.98124	6.0474	2.38515	0.0668146	5.10102	3.27069	1.71164
P12956|XRCC6_HUMAN	LGSLVDEFK	504.274	2	55.2707	False	5.51373	5.50544	5.78443	5.43031	4.94751	4.88325	6.47565	5.85413	6.14613	4.84874
P12956|XRCC6_HUMAN	QELLEALTK	522.8	2	59.0545	False	-1.91558	-1.24237	-1.46484	3.57879	0.889312	4.77644	1.17214	5.65162	6.81911	6.26633
P12956|XRCC6_HUMAN	VEYSEEELK	563.269	2	34.6706	False	-0.387696	1.4078	-1.86539	1.86753	3.15282	5.72704	3.95963	6.32629	6.2121	5.61974
P12956|XRCC6_HUMAN	ALKPPPIK	432.289	2	29.0781	False	7.10847	2.2301	5.33206	3.11581	4.09933	4.61243	2.55651	6.82342	6.68183	3.56398
P55072|TERA_HUMAN	ETVVEVPQVTWEDIGGLEDVK	1171.59	2	77.8101	False	2.85328	0.421349	1.12482	4.15719	3.40082	5.7985	1.09082	1.42894	4.03922	2.06636
P55072|TERA_HUMAN	LGDVISIQPC[MSH]PDVK	765.389	2	65.0129	False	3.6485	1.5493	6.07998	0.753763	-2.0005	2.44391	-1.68959	-0.31609	0.300918	3.38843
P55072|TERA_HUMAN	LAGESESNLR	538.273	2	28.0084	False	5.72101	3.58793	5.49254	3.4202	5.20065	3.88504	2.82336	5.5608	5.49084	5.15569
P55072|TERA_HUMAN	GGNIGDGGGAADR	558.755	2	19.0236	False	3.709	4.80471	4.62479	3.49631	4.2424	6.22573	5.45531	4.08162	3.54872	4.64955
P55072|TERA_HUMAN	ESIESEIR	481.743	2	38.5469	False	3.56696	-1.78592	4.78547	4.4366	3.06482	2.56612	3.75603	4.82124	6.04874	3.22192
P55072|TERA_HUMAN	AIGVKPPR	419.269	2	24.6052	False	2.85857	0.31851	1.65473	-0.135101	3.61508	1.84634	4.00703	4.96373	0.933496	-0.634716
P55072|TERA_HUMAN	EVDIGIPDATGR	621.82	2	49.1102	False	4.7975	6.5418	3.42425	4.92468	4.94031	6.19062	5.65359	6.53552	6.3022	6.26446
P55072|TERA_HUMAN	SVSDNDIR	453.22	2	19.3632	False	2.60472	-1.23256	1.42711	-0.386005	0.0843089	1.55726	-1.44044	4.75974	1.4541	-5.04631
Q00839|HNRPU_HUMAN	LQAALDDEEAGGRPAM[Oxi]EPGNGSLDLGGDSAGR	1048.15	3	47.9145	False	-0.46033	-1.03917	-0.274007	2.84254	-1.52236	1.89511	-0.977213	0.679516	1.50745	3.19799
Q00839|HNRPU_HUMAN	LQAALDDEEAGGRPAMEPGNGSLDLGGDSAGR	1042.82	3	51.8212	False	-0.117385	1.28976	-0.664083	-1.25323	1.311	2.68154	-2.77232	-2.29086	0.610887	0.245374
Q00839|HNRPU_HUMAN	AEGGGGGGRPGAPAAGDGK	769.869	2	15.6332	False	-0.0206538	-0.351441	1.20423	0.8843	-1.60601	5.25064	5.49283	-0.0371709	4.76881	4.08042
Q00839|HNRPU_HUMAN	AEGGGGGGRPGAPAAGDGK	513.582	3	0	False	NaN	NaN	NaN	NaN	-1.34519	-4.17309	NaN	-2.63181	-6.45224	-4.83352
Q00839|HNRPU_HUMAN	LQAALDDEEAGGRPAM[Oxi]EPGN[Dea]GSLDLGGDSAGR	1048.48	3	48.6377	False	2.38224	4.37314	2.87729	1.77849	1.15796	3.83767	1.269	4.68061	3.42339	3.34919
Q00839|HNRPU_HUMAN	LQAALDDEEAGGRPAMEPGN[Dea]GSLDLGGDSAGR	1043.15	3	53.239	False	4.01737	2.27132	4.4603	3.61747	5.52785	3.24501	-0.772283	-1.65866	0.466567	0.999081
Q00839|HNRPU_HUMAN	AVVVC[MSH]PK	381.206	2	39.1908	False	4.81661	4.12795	6.73299	4.95437	6.43718	5.70931	6.05643	4.51541	5.05197	5.38183
Q00839|HNRPU_HUMAN	LQ[Dea]AALDDEEAGGRPAMEPGN[Dea]GSLDLGGDSAGR	1043.47	3	53.2336	False	5.09161	1.61878	4.72422	4.26863	5.81356	3.9019	0.402453	0.813487	-0.160814	2.26773
Q99536|VAT1_HUMAN	GVDIVM[Oxi]DPLGGSDTAK	795.888	2	51.2048	False	3.21115	1.03659	0.0565157	0.402407	1.81837	6.23936	5.54462	5.65838	5.90272	4.62163
Q99536|VAT1_HUMAN	GVDIVMDPLGGSDTAK	787.89	2	59.5698	False	6.91379	1.20501	5.43401	4.90092	6.24354	0.406188	-1.27914	3.93525	7.96912	0.539924
P04406|G3P_HUMAN	RVIISAPSADAPM[Oxi]FVM[Oxi]GVNHEK	601.056	4	45.1992	False	-1.20308	-2.66642	-2.07679	-0.139057	-0.344559	2.8703	2.91088	4.34387	1.01495	4.18765
P04406|G3P_HUMAN	RVIISAPSADAPM[Oxi]FVM[Oxi]GVNHEK	801.072	3	46.9661	False	-0.1703	-2.75881	-2.39225	-2.3168	-2.3448	4.38045	1.25914	2.19094	2.02599	4.0108
P04406|G3P_HUMAN	AGAHLQGGAK	455.249	2	9.7589	False	5.99234	4.17442	0.810771	4.36555	5.1455	4.55718	4.48342	4.41504	4.84162	3.99948
P04406|G3P_HUMAN	QASEGPLK	415.224	2	19.8084	False	0.683417	0.86625	0.0749114	0.576854	-0.561908	4.6943	2.83387	5.00975	5.08657	4.59175
P04406|G3P_HUMAN	VIISAPSADAPM[Oxi]FVM[Oxi]GVNHEK	749.038	3	52.2934	False	1.77989	2.78281	-3.02621	4.55148	2.90001	5.1744	4.24116	3.23455	6.6048	5.98403
P04406|G3P_HUMAN	TVDGPSGK	380.695	2	9.63367	False	1.76884	0.715977	0.0951472	-0.318512	4.2861	-1.17891	3.35638	3.0705	2.57709	4.13132
P04406|G3P_HUMAN	GALQNIIPASTGAAK	706.399	2	51.2945	False	1.95445	0.8332	2.97508	-0.404426	-0.431276	5.27248	-2.01556	5.66107	7.03198	7.18056
P05455|LA_HUMAN	LTTDFNVIVEALSK	775.427	2	84.2026	False	-3.72156	4.15801	4.93445	-1.67963	4.52834	5.43876	4.68546	4.61619	3.84135	4.61828
P05455|LA_HUMAN	SPSKPLPEVTDEYK	530.607	3	36.2255	False	-2.67497	-2.08521	-2.40068	-0.534235	-1.53547	-2.80272	-0.879405	-2.45671	-2.47912	3.73088
P05455|LA_HUMAN	IIEDQQESLNK	658.838	2	29.7775	False	6.06688	6.16929	3.18719	7.00289	4.65626	5.86172	1.65778	6.26541	5.96229	4.81531
P05455|LA_HUMAN	DANNGNLQLR	557.784	2	31.6423	False	0.387245	1.50594	-0.475521	-1.97446	0.879749	1.60329	3.06414	-1.72879	3.24584	0.875427
P05455|LA_HUMAN	GFPTDATLDDIK	646.822	2	55.0282	False	-0.735137	0.199937	-0.072136	3.06652	1.15936	4.26575	2.38565	1.71411	1.49895	1.69087
P05455|LA_HUMAN	AELMEISEDK	582.776	2	43.1602	False	5.0563	-1.89386	4.79484	5.26509	3.92848	2.32285	2.33917	2.39181	5.64425	-2.91597
P04083|ANXA1_HUMAN	SEDFGVNEDLADSDAR	870.371	2	48.737	False	1.57463	-2.30907	0.358484	-0.620585	-1.66145	5.38738	4.49579	6.44912	6.45067	4.9463
P04083|ANXA1_HUMAN	GVDEATIIDILTK	694.388	2	81.4106	False	3.72852	3.51713	5.7295	4.99736	5.95173	3.84216	7.4346	7.75231	5.97197	6.9894
P04083|ANXA1_HUMAN	DITSDTSGDFR	607.27	2	39.5572	False	4.60208	4.11021	2.73419	5.54263	4.26561	4.85644	3.67708	5.58017	5.88542	3.79893
P04083|ANXA1_HUMAN	GDRSEDFGVNEDLADSDAR	689.966	3	45.0954	False	-1.51286	-1.16592	-3.04455	-2.35587	0.0992186	1.08233	-3.07947	1.14922	-1.31672	0.454829
P11021|GRP78_HUMAN	ELEEIVQPIISK	699.398	2	58.3979	False	2.43414	4.56604	3.30276	6.14271	5.59164	8.44829	5.45832	5.98586	6.16357	6.62513
P11021|GRP78_HUMAN	SDIDEIVLVGGSTR	730.883	2	59.4005	False	6.06925	5.18558	5.66074	5.93702	5.36056	4.18361	1.32799	3.53706	4.0575	4.13383
P11021|GRP78_HUMAN	ITITNDQNR	537.781	2	26.8203	False	4.1635	3.65953	5.08411	1.88214	3.50129	4.9927	5.47164	6.6311	7.73421	4.89074
P11021|GRP78_HUMAN	KELEEIVQPIISK	509.299	3	53.7592	False	5.68804	6.89165	5.46475	6.69421	7.49643	6.43002	7.57513	5.68587	7.05638	7.08397
P11021|GRP78_HUMAN	KELEEIVQPIISK	763.445	2	53.7448	False	2.58126	3.92961	-1.09205	1.91371	1.38468	3.34275	2.44574	1.28988	2.74509	3.25859
P11142|HSP7C_HUMAN	STAGDTHLGGEDFDNR	564.58	3	34.9808	False	6.63108	5.41013	7.25001	8.00705	6.19259	7.14462	3.85016	4.76408	7.01789	6.89559
P11142|HSP7C_HUMAN	RFDDAVVQSDMK	705.838	2	39.2136	False	3.22969	2.27554	5.8507	4.50742	7.03051	3.11903	-0.53418	0.353663	6.23736	2.30863
P11142|HSP7C_HUMAN	C[MSH]NEIINWLDK	647.302	2	68.1814	False	1.04628	2.40628	6.75882	5.49395	5.27242	5.21231	4.22388	3.84929	-2.12066	5.08329
P11142|HSP7C_HUMAN	RFDDAVVQSDM[Oxi]K	713.835	2	31.1346	False	4.34419	3.38259	0.615604	2.45458	1.04663	2.87921	3.65767	4.60496	3.50496	3.3161
P11142|HSP7C_HUMAN	VC[MSH]NPIITK	467.248	2	42.3104	False	6.33514	8.05149	6.56462	7.69449	6.21803	7.69509	2.70444	4.76538	6.28184	4.52921
P11142|HSP7C_HUMAN	DNNLLGK	387.211	2	29.2718	False	5.81127	4.425	6.79426	6.24882	2.56007	4.53055	5.44128	6.50172	4.35459	7.69122
P11142|HSP7C_HUMAN	GTLDPVEK	429.732	2	29.1103	False	4.12182	3.22475	2.52966	4.23365	1.53961	4.86158	3.10396	3.85297	1.79375	1.78778
P0DMV8|HS71A_HUMAN	ATAGDTHLGGEDFDNR	559.248	3	33.6672	False	-2.02894	4.79807	-1.7368	-2.19584	1.41508	2.09209	5.10125	4.5077	3.50038	2.23628
P0DMV8|HS71A_HUMAN	SAVEDEGLK	474.238	2	27.3069	False	3.78432	3.06947	1.14473	2.03816	1.43051	7.40934	4.60905	4.9814	6.50011	4.97869
P0DMV8|HS71A_HUMAN	STLEPVEK	451.745	2	27.1507	False	0.709062	4.43778	-0.948878	0.211679	3.10728	2.22817	3.29522	4.85916	4.8334	5.48956
P51532|SMCA4_HUMAN	AIEEGTLEEIEEEVR	873.426	2	69.4329	False	4.46819	0.885202	1.085	4.25938	4.50822	4.99255	2.70037	3.71305	5.62035	5.00164
P51532|SMCA4_HUMAN	GLDPVEILQER	634.846	2	64.9314	False	2.96287	-0.00903274	0.810155	3.60836	1.97352	3.29214	2.84524	6.23666	3.68393	3.90254
P51532|SMCA4_HUMAN	LMEEDELPSWIIK	801.908	2	70.9944	False	-2.17422	-0.558159	0.300629	0.98191	-2.5003	-1.39754	-0.113094	0.254348	-0.372087	-1.90782
P51532|SMCA4_HUMAN	ILTGTDAPK	458.261	2	27.2424	False	2.49474	1.6182	2.33548	1.04614	0.802791	0.280812	-0.69421	3.01132	3.49944	-2.63901
P62805|H4_HUMAN	VLRDNIQGITKPAIR	424.257	4	37.9277	False	-1.5164	0.616182	-2.3453	-1.40364	-1.04281	5.567	-1.57397	4.00347	3.87175	4.12943
P62805|H4_HUMAN	DNIQGITKPAIR	663.38	2	37.5705	False	7.88039	6.41442	6.51374	7.85872	7.96995	4.65745	6.47677	5.69428	5.00171	7.33596
P62805|H4_HUMAN	DNIQGITKPAIR	442.589	3	37.5724	False	11.3944	8.80404	6.97271	9.07419	7.17316	5.0273	7.58393	5.47999	6.5371	7.37206
P62805|H4_HUMAN	TVTAMDVVYALK	655.855	2	69.3426	False	-4.85506	1.41003	-1.64577	-2.98109	0.885284	-0.988334	-0.048369	0.476642	2.29819	1.92115
P62805|H4_HUMAN	VFLENVIR	495.293	2	57.3696	False	4.8969	6.12154	3.9784	6.20989	3.96421	2.30345	4.46669	3.75926	1.59346	5.5835
P62805|H4_HUMAN	RISGLIYEETRGVLK	578.668	3	51.2837	False	-2.08392	-4.10128	-2.38925	-1.63339	-4.7355	0.380005	-2.60411	-0.85366	-0.821859	-2.33592
P42166|LAP2A_HUMAN	DDLDVTELTNEDLLDQLVK	1094.55	2	82.6475	False	-2.24434	-0.881162	-0.204824	-0.781586	-2.15686	2.84168	0.255314	-0.683202	-0.370335	3.54914
P42166|LAP2A_HUMAN	SELVANNVTLPAGEQR	849.444	2	42.3886	False	3.1031	-2.15923	-1.17039	0.728127	1.38028	4.28465	0.734785	5.1147	5.03461	4.46989
P42166|LAP2A_HUMAN	SSTPLPTISSSAENTR	824.413	2	41.9506	False	2.91808	2.32648	0.859319	3.6904	2.62568	5.44339	5.85895	5.70688	4.8067	4.23829
P42166|LAP2A_HUMAN	NRPPLPAGTNSK	626.344	2	22.7991	False	-0.365588	-4.654	1.6985	-0.507247	0.207906	2.45211	1.6158	0.374342	2.78719	1.54769
P22314|UBA1_HUMAN	ALPAVQQNNLDEDLIR	904.979	2	58.3547	False	4.40437	2.06721	3.62994	5.37378	4.20677	3.90906	5.93615	6.02097	6.60265	4.56011
P22314|UBA1_HUMAN	LAGTQPLEVLEAVQR	812.457	2	68.96	False	3.7108	-0.33642	-0.484451	-2.52659	1.67104	5.71694	3.24892	5.3737	0.0315465	4.11649
P22314|UBA1_HUMAN	ATLPSPDKLPGFK	457.594	3	51.3396	False	3.05115	3.87755	2.4059	3.57393	3.78132	5.37422	2.90262	4.01601	4.32253	2.81953
P22314|UBA1_HUMAN	ALPAVQQNNLDEDLIRK	646.353	3	53.4876	False	-1.44348	-4.44971	-4.15647	0.367557	-2.64319	5.0028	3.17105	5.86993	0.28833	3.19931
P22314|UBA1_HUMAN	NRAEVSQPR	528.781	2	14.546	False	-1.00396	-1.24504	NaN	-1.53126	#NAME?	4.20508	3.04425	2.93899	-0.920622	0.930981
P22314|UBA1_HUMAN	GLGVEIAK	393.74	2	38.522	False	2.40298	3.57415	-1.53941	-0.881639	-2.68187	-2.74308	-3.45887	-3.28647	-1.57442	-2.31485
Q00000|ClpB_Hi3	LPQVEGTGGDVQPSQDLVR	998.011	2	48.7778	False	1.08871	2.58389	4.57943	3.13651	5.34861	2.99745	4.59026	4.84665	6.23756	4.93755
Q00000|ClpB_Hi3	VIGQNEAVDAVSNAIR	828.439	2	58.2936	False	5.31998	4.75906	5.83293	4.6123	5.11785	3.95507	4.86062	4.37319	4.54272	4.38407
Q00000|ClpB_Hi3	AIDLIDEAASSIR	687.367	2	68.1745	False	7.67416	6.78322	8.04374	6.69064	6.43593	4.36755	7.84228	6.35036	5.32161	6.87933
Q00000|ClpB_Hi3	VTDAEIAEVLAR	643.851	2	64.2638	False	4.73312	5.14586	5.70014	4.01723	3.37381	4.87002	5.89119	3.7034	6.405	5.88755
Q00000|ClpB_Hi3	NNPVLIGEPGVGK	647.362	2	43.9009	False	4.76394	0.0592811	0.534909	3.30081	0.83181	4.00173	4.41683	2.32063	5.61996	3.86756
Q14008|CKAP5_HUMAN	LDDIFEPVLIPEPK	812.945	2	75.3868	False	3.27797	1.54678	-0.338981	-0.420941	-3.72702	-0.634726	-2.60401	0.113182	1.18977	-0.473212
Q14008|CKAP5_HUMAN	EGLDEVAGIINDAK	722.37	2	62.8826	False	-0.231923	1.24056	0.813254	-1.99305	-0.212307	-1.59497	-4.31743	-2.4587	-3.16076	-1.70298
Q5VTE0|EF1A3_HUMAN	IGGIGTVPVGR	513.309	2	41.8972	False	8.58342	8.53548	8.14528	9.87633	8.61747	8.62377	9.43285	9.08293	9.61052	9.93682
Q5VTE0|EF1A3_HUMAN	M[Oxi]DSTEPPYSQK	649.782	2	24.7975	False	0.741529	1.8084	-0.4738	2.64487	2.876	2.13888	0.35463	0.800863	1.83408	1.52602
Q5VTE0|EF1A3_HUMAN	QTVAVGVIK	457.787	2	37.3905	False	6.11338	3.73934	5.3595	6.29645	5.77952	7.59863	5.39461	6.32762	7.5006	6.83059
Q5VTE0|EF1A3_HUMAN	KLEDGPK	393.721	2	11.5198	False	6.12619	6.97161	5.08438	6.23843	5.20053	4.82946	5.78592	4.75107	3.49471	4.75339
Q5VTE0|EF1A3_HUMAN	QLIVGVNK	435.774	2	35.6173	False	-0.780634	1.36297	0.345331	0.675905	-1.23415	3.54956	-1.61344	3.91485	4.54849	2.20422
Q5VTE0|EF1A3_HUMAN	YEEIVK	390.711	2	29.6451	False	7.95333	7.54149	7.50667	5.23887	5.30371	7.12252	5.87279	6.49639	6.80491	4.73683
P50914|RL14_HUMAN	LVAIVDVIDQNR	677.888	2	64.8567	False	5.22744	5.2893	5.40473	5.48657	6.21174	6.30264	4.65768	4.96243	5.00285	6.04557
Q99873|ANM1_HUMAN	DVAIKEPLVDVVDPK	546.31	3	56.5897	False	6.67674	4.08559	5.56155	2.9637	4.46587	5.71258	4.72252	3.62374	4.25507	3.83062
Q99873|ANM1_HUMAN	WLAPDGLIFPDR	700.372	2	73.1394	False	6.82465	2.17206	4.95261	4.86241	5.07879	3.17908	3.06611	6.03713	4.2447	0.792058
Q99873|ANM1_HUMAN	VEEVELPVEK	585.816	2	42.9571	False	-2.47939	1.8186	-2.04269	0.842376	-1.54884	-1.4515	0.888643	2.42419	2.45373	-4.41959
Q96K17|BT3L4_HUMAN	APKPEDIDEEDDDVPDLVENFDEASK	977.768	3	65.8794	False	-0.386663	0.426236	-0.288429	3.56561	-1.92102	4.55677	-1.65704	3.70333	-1.60835	0.199841
Q96K17|BT3L4_HUMAN	LAVNNIAGIEEVNMIK	864.472	2	67.1445	False	4.00933	-0.28667	-1.97458	3.61871	3.57253	4.66457	-4.91235	0.0731525	1.35645	-0.868516
Q96K17|BT3L4_HUMAN	LAVNNIAGIEEVNM[Oxi]IK	872.469	2	57.2837	False	-1.37538	-1.38297	-1.83432	-1.2074	-0.446159	0.602102	1.21117	-0.601112	1.59069	0.289986
Q96K17|BT3L4_HUMAN	APKPEDIDEEDDDVPDLVEN[Dea]FDEASK	978.096	3	66.4544	False	-1.63819	0.685762	-2.98197	2.58702	-1.02156	-0.431011	-0.690584	-2.3059	1.62348	2.56446
Q07020|RL18_HUMAN	TAVVVGTITDDVR	673.37	2	49.8194	False	6.29724	5.69432	3.50329	4.42641	6.79338	5.07108	1.92181	4.43253	6.88969	6.19881
O60264|SMCA5_HUMAN	ESEITDEDIDGILER	867.407	2	63.2404	False	3.48735	2.4668	3.70465	2.86946	4.53301	2.07388	3.86881	2.97912	5.5322	2.05335
O60264|SMCA5_HUMAN	EIQEPDPTYEEK	739.338	2	36.1563	False	2.81515	4.5291	3.39376	1.61562	0.205789	3.79932	1.31053	0.368342	3.73613	2.4191
P62263|RS14_HUMAN	IEDVTPIPSDSTR	715.362	2	40.2622	False	6.36832	3.73057	4.8558	5.95162	5.5951	4.83237	5.34592	5.32661	3.51415	4.56183
Q01518|CAP1_HUMAN	LGLVFDDVVGIVEIINSK	965.548	2	103.788	False	-2.67536	-0.668337	4.90811	1.41226	-0.603063	0.0537798	-0.773341	3.58654	0.0518381	1.32292
Q01518|CAP1_HUMAN	NSLDC[MSH]EIVSAK	612.784	2	53.4716	False	5.58869	3.21468	5.95617	3.57939	1.32613	3.3259	1.91411	2.13194	-4.15945	2.13972
Q01518|CAP1_HUMAN	LSDLLAPISEQIK	713.911	2	65.9618	False	4.89611	6.40619	6.30564	6.8493	5.39123	7.75967	4.11983	6.59364	8.54614	4.15297
Q01518|CAP1_HUMAN	EIGGDVQK	423.222	2	18.0824	False	-0.367413	-1.27025	-1.86599	-1.81445	0.367279	-1.9837	-0.477185	0.247877	0.667653	0.146786
Q8N1G4|LRC47_HUMAN	NALGPGLSPELGPLPALR	886.507	2	71.3999	False	0.800056	-1.32325	2.39675	1.79253	2.83347	4.50504	4.30429	5.04563	4.34924	0.535234
P10809|CH60_HUMAN	VGGTSDVEVNEK	617.302	2	26.4607	False	3.93773	4.65579	5.17887	3.93642	3.14446	6.03542	4.37345	3.92513	4.46624	5.00656
P10809|CH60_HUMAN	TLNDELEIIEGMK	752.882	2	72.683	False	2.76985	-3.56498	0.883552	1.6306	0.638124	-2.34802	-0.838083	1.80676	2.11313	-1.92238
P10809|CH60_HUMAN	EIGNIISDAMK	595.808	2	59.6163	False	-5.36361	-6.37162	-0.626132	-1.5171	2.64497	-2.34996	-4.39328	-4.4753	-6.43958	-3.92525
P10809|CH60_HUMAN	NAGVEGSLIVEK	608.333	2	41.6635	False	-1.53119	-2.11163	-0.768154	2.89466	2.34677	0.231434	-0.659343	2.5297	1.23933	-0.549407
P30041|PRDX6_HUMAN	PGGLLLGDVAPNFEANTTVGR	1049.55	2	70.1524	False	3.07214	3.4546	2.91162	3.41241	1.56204	5.78157	5.72532	4.77869	6.93856	4.86203
P30041|PRDX6_HUMAN	LPFPIIDDR	543.303	2	63.8556	False	9.44665	6.85178	7.49847	8.69421	8.55941	6.56611	8.71263	7.78656	7.67201	7.69926
P30041|PRDX6_HUMAN	LSILYPATTGR	596.34	2	53.1501	False	3.38305	2.4411	4.03195	1.49067	4.24184	4.50226	4.73775	3.30029	4.02411	2.61874
P29966|MARCS_HUMAN	EAGEGGEAEAPAAEGGK	765.339	2	22.829	False	-2.31143	2.54583	3.25599	1.95909	2.38934	5.77444	8.25724	6.83496	4.43261	4.35626
P29966|MARCS_HUMAN	EEPAAAGSGAASPSAAEK	800.876	2	24.4193	False	3.79617	3.89616	1.54754	1.97827	3.40673	6.89076	5.31566	6.55901	4.4764	5.67384
P29966|MARCS_HUMAN	AEDGATPSPSNETPK	750.844	2	24.4971	False	3.83204	4.53821	2.35568	3.87715	0.63376	5.47693	3.93255	5.11121	4.45486	4.23076
P29966|MARCS_HUMAN	EELQANGSAPAADK	700.836	2	25.2623	False	-1.79175	-2.65012	-3.13339	-1.10688	0.503418	3.77919	1.72493	3.57815	3.6973	2.34359
P29966|MARCS_HUMAN	EELQAN[Dea]GSAPAADK	701.328	2	26.2136	False	-0.0765445	2.6554	1.1317	3.91935	1.14475	5.63148	2.55158	5.50565	5.41625	3.90455
P29966|MARCS_HUMAN	KEAGEGGEAEAPAAEGGK	553.26	3	20.8064	False	-0.931636	-1.73617	0.0577438	-3.57754	0.0456422	0.230683	2.04173	2.97613	3.49498	0.564521
P08708|RS17_HUMAN	RDNYVPEVSALDQEIIEVDPDTK	882.436	3	65.9741	False	-1.15344	-1.76973	-0.246664	-1.36042	-2.48	-3.3722	-1.52991	-2.86143	1.13089	-0.550317
P08708|RS17_HUMAN	DNYVPEVSALDQEIIEVDPDTK	1245.1	2	71.7568	False	-1.27235	-1.90187	-1.75177	-2.35216	0.274525	-0.369592	1.69697	0.976249	-1.34582	-0.517902
P08708|RS17_HUMAN	VC[MSH]EEIAIIPSK	624.322	2	57.9122	False	2.13101	3.80479	-1.11278	0.748779	4.34847	5.01795	0.238642	-0.980447	4.33677	-0.607068
P08708|RS17_HUMAN	DN[Dea]YVPEVSALDQEIIEVDPDTK	1245.59	2	76.326	False	0.337928	-1.65206	-0.363414	-0.725709	0.540205	0.893999	1.10685	1.76485	3.63402	3.69089
P08708|RS17_HUMAN	DNYVPEVSALDQ[Dea]EIIEVDPDTK	1245.59	2	75.0709	False	-1.20052	-2.84666	-0.127406	1.28563	2.36806	2.84801	0.810645	1.75735	4.08932	1.61804
Q14152|EIF3A_HUMAN	DIDIEDLEELDPDFIMAK	1061	2	84.6796	False	-1.13959	-1.22583	0.111936	-1.02181	1.9717	-0.944958	-3.4174	-0.792083	-0.894321	-2.51771
Q14152|EIF3A_HUMAN	DIDIEDLEELDPDFIM[Oxi]AK	1069	2	82.0049	False	-2.03702	3.21414	0.0980456	0.0872387	1.68703	4.53291	1.50885	1.24352	-0.383054	2.73949
Q14152|EIF3A_HUMAN	LLDMDGIIVEK	623.342	2	63.6467	False	4.2053	3.54102	2.962	2.9877	5.09919	2.25052	-1.60976	-0.304241	-1.75865	-0.734511
Q14152|EIF3A_HUMAN	LLDM[Oxi]DGIIVEK	631.339	2	48.2813	False	-2.15325	0.201434	0.113604	-0.127365	-0.741254	-2.03999	-1.99629	0.306543	-1.48726	1.21557
Q9NPA8|ENY2_HUMAN	GLEHVTVDDLVAEITPK	612.663	3	70.304	False	-1.24632	3.88136	2.78562	3.36388	4.72195	4.3199	3.2492	1.83143	0.573612	4.10987
Q15084|PDIA6_HUMAN	KDVIELTDDSFDK	762.875	2	50.9779	False	2.14452	-2.58054	-0.0143861	2.79695	2.41435	3.93681	4.04711	5.34143	5.05137	3.05154
Q15084|PDIA6_HUMAN	GSTAPVGGGAFPTIVER	808.426	2	54.4754	False	5.70989	4.21797	0.99558	4.70013	5.19106	5.40265	4.76698	5.20751	5.38928	5.52566
Q15084|PDIA6_HUMAN	DVIELTDDSFDK	698.828	2	57.1916	False	3.28027	-1.53242	-0.350384	-3.96755	-0.589589	-1.67863	4.60428	5.39764	4.18838	5.30115
Q15084|PDIA6_HUMAN	NSYLEVLLK	539.811	2	68.6888	False	3.48806	6.72528	4.95879	5.12659	5.95269	5.60971	6.00644	4.47999	5.40316	5.92153
P15924|DESP_HUMAN	ITNLTQQLEQASIVK	843.475	2	62.9334	False	1.17024	-1.61432	-3.55231	-0.940115	-0.340439	5.00867	5.98037	5.21168	4.14554	5.22568
P15924|DESP_HUMAN	NTLTQTTENLR	645.836	2	39.0055	False	-0.4635	-1.68886	0.202333	0.198502	0.586446	2.72419	5.03728	4.99755	4.00366	2.89335
P15924|DESP_HUMAN	GAGSIAGASASPK	537.283	2	22.3597	False	-0.163353	-2.27462	-2.78141	0.267135	-0.647597	3.88051	2.54768	4.16176	5.34852	3.09037
P15924|DESP_HUMAN	YETEINITK	555.787	2	39.1968	False	2.28764	1.08683	-2.40651	-0.69296	-0.972965	2.81526	4.26904	3.06996	4.98282	-0.214145
P15924|DESP_HUMAN	ISITEGIER	509.282	2	43.8023	False	3.4864	1.80505	1.5306	4.99058	2.30742	5.61619	4.1619	6.80704	9.28417	8.75279
P15924|DESP_HUMAN	NDYDQLQK	512.241	2	29.0078	False	-3.41083	-0.552723	-0.503958	-2.25548	-2.29305	3.26486	0.969103	1.14788	-0.252357	2.35698
P15924|DESP_HUMAN	LTVDSAIAR	473.272	2	36.8244	False	-0.929495	-0.256245	1.3093	-1.46122	1.68412	7.72253	8.08259	4.63941	8.11798	4.43694
P15924|DESP_HUMAN	GIVDSITGQR	523.285	2	44.6486	False	3.19302	-1.05773	-0.50199	1.13611	0.0475022	5.32453	5.94331	5.89769	5.46907	5.94648
P15924|DESP_HUMAN	IEVLEEELR	565.309	2	54.2278	False	4.42396	1.58103	0.828939	0.530845	-0.202889	4.75401	4.07106	6.77239	6.74341	6.05639
P15924|DESP_HUMAN	RVEEDIQQQK	636.831	2	21.1522	False	-5.21755	-1.41567	-2.41002	-4.23992	NaN	1.89003	4.73598	0.397691	0.542745	0.962187
P09455|RET1_HUMAN	EFEEDLTGIDDR	719.82	2	52.7616	False	-2.15428	2.95979	2.97824	1.10721	3.56133	6.69756	7.55264	6.76803	7.34713	7.14502
P09455|RET1_HUMAN	EFEEDLTGIDDRK	522.914	3	44.346	False	-0.465784	-1.11744	-0.0200279	0.013892	-3.30057	1.38568	3.85584	2.70504	1.23807	3.63485
P09455|RET1_HUMAN	EIVQDGDHMIIR	475.91	3	38.6028	False	-0.257326	-0.36739	-2.50655	-0.43374	-0.988591	3.86756	0.798956	4.4495	2.83722	5.23535
P09455|RET1_HUMAN	ALDVNVALR	485.788	2	47.5594	False	-1.02728	2.3154	0.514225	2.52088	3.90977	5.32098	3.97243	6.53463	5.57527	1.03025
P09455|RET1_HUMAN	IANLLKPDK	337.878	3	33.7018	False	-2.69776	2.27395	2.19574	2.68575	-1.42675	7.51429	5.30008	4.12813	4.97399	6.46208
P09455|RET1_HUMAN	EIVQDGDHM[Oxi]IIR	481.242	3	34.8684	False	-2.25519	-2.6142	-0.556537	-3.12599	-4.59817	1.13108	2.49563	2.62312	5.53083	2.78618
Q12906|ILF3_HUMAN	YEILQSVDDAAIVIK	838.959	2	70.8469	False	5.1884	3.67782	2.92315	4.18855	4.72731	6.02095	5.7871	4.06638	5.84609	5.35633
Q12906|ILF3_HUMAN	VLQDMGLPTGAEGR	722.367	2	48.6858	False	5.08022	0.00344968	-1.67452	3.19727	2.36329	4.82929	-0.744161	0.937387	2.96924	0.596318
Q12906|ILF3_HUMAN	VLQDM[Oxi]GLPTGAEGR	730.364	2	37.7253	False	-0.942258	-4.62986	-0.103736	0.730969	0.111304	3.76275	2.64879	4.08722	4.48132	4.48817
Q12906|ILF3_HUMAN	VLGMDPLPSK	528.792	2	48.8677	False	0.718959	-1.05933	2.55806	0.108735	0.551633	0.905769	-0.144935	-0.426046	2.03863	0.323703
Q12906|ILF3_HUMAN	AVSDWIDEQEK	660.309	2	48.7743	False	3.76566	-1.87532	0.764566	3.98553	3.69769	4.00278	1.09828	3.24818	-2.30064	-2.94563
Q12906|ILF3_HUMAN	EATDAIGHLDR	399.867	3	33.4386	False	4.01349	2.03451	5.77603	2.93398	4.89313	6.60791	6.63512	6.07429	5.45707	5.48067
Q06830|PRDX1_HUMAN	ATAVMPDGQFK	582.79	2	40.1614	False	6.6457	5.95572	2.30105	8.018	3.87907	4.56804	-0.0140216	3.05823	8.81554	2.81038
Q06830|PRDX1_HUMAN	ATAVM[Oxi]PDGQFK	590.787	2	31.3306	False	5.56548	8.08927	5.03286	3.72848	5.38697	7.48134	6.98414	8.25387	8.35563	9.01007
Q06830|PRDX1_HUMAN	IGHPAPNFK	490.769	2	27.4206	False	6.86457	5.56858	5.31311	5.88344	8.26261	5.09279	6.82226	6.70378	6.2414	4.34863
Q06830|PRDX1_HUMAN	IGHPAPNFK	327.515	3	27.4269	False	8.55145	8.04407	0.542906	9.17835	8.86961	7.88033	7.71811	6.10655	7.45538	8.50815
Q06830|PRDX1_HUMAN	SVDETLR	410.214	2	26.6933	False	5.42459	5.80657	3.88587	5.98422	6.09063	5.49657	4.25938	-1.20514	7.49127	4.24533
P32119|PRDX2_HUMAN	EGGLGPLNIPLLADVTR	867.991	2	85.4087	False	5.42013	0.729883	2.33762	3.2749	0.789271	4.48277	6.33373	4.01591	6.04887	5.10683
P32119|PRDX2_HUMAN	ATAVVDGAFK	489.766	2	37.6345	False	5.17335	3.1448	3.63719	3.08517	3.037	5.8773	6.22665	7.4769	4.69183	6.03967
P32119|PRDX2_HUMAN	IGKPAPDFK	486.779	2	27.66	False	0.777725	3.43394	1.53238	2.52605	1.76037	3.20442	2.52291	3.78533	5.10343	3.74158
P32119|PRDX2_HUMAN	IGKPAPDFK	324.855	3	27.6323	False	8.95272	7.72894	-2.1519	Infinity	7.55868	5.46622	8.88194	7.05838	8.52215	5.01547
P17096|HMGA1_HUMAN	KQPPVSPGTALVGSQKEPSEVPTPK	640.351	4	39.99	False	-1.67869	-0.446824	-1.5091	-1.79096	-4.22905	-0.671017	0.50701	-0.179938	-3.32517	2.59143
P17096|HMGA1_HUMAN	KQPPVSPGTALVGSQK	531.97	3	33.9058	False	2.99041	-0.0829334	-1.61869	1.37905	-2.17808	2.12733	-1.69821	0.961791	6.92356	4.83522
P17096|HMGA1_HUMAN	EPSEVPTPK	492.256	2	27.2987	False	1.05617	1.29924	2.44119	-0.250614	1.31316	1.3103	-0.330187	1.38923	2.10198	-0.845784
Q13435|SF3B2_HUMAN	GIEKPPFELPDFIK	543.968	3	71.3155	False	6.80246	2.25083	4.77284	3.4981	3.91438	3.11537	3.26372	4.0202	2.18979	3.06977
Q13435|SF3B2_HUMAN	KPGDLSDELR	565.296	2	35.1112	False	5.74789	3.68972	-1.07197	1.50991	1.02852	3.02762	-1.49266	0.107436	2.31088	-0.0308747
Q13435|SF3B2_HUMAN	RGIEKPPFELPDFIK	596.001	3	66.1102	False	-0.213635	-5.23777	-0.0597838	-6.22056	-2.14181	-0.162116	2.04483	0.151728	-4.01374	-4.95623
Q13435|SF3B2_HUMAN	GPPPPPGDENR	566.773	2	19.6299	False	0.375725	1.5751	0.433695	1.97834	1.49466	0.0382276	2.65171	-3.02462	1.5305	2.27276
Q13435|SF3B2_HUMAN	LAEIGAPIQGNR	619.846	2	40.5219	False	4.05326	5.41921	4.7375	6.07521	2.88601	5.45632	4.41285	4.64891	3.84697	4.38191
P16401|H15_HUMAN	ATGPPVSELITK	606.845	2	47.1627	False	2.24458	-3.30617	3.0471	3.28222	3.03224	5.38966	4.79936	5.89875	6.91423	6.64098
P16401|H15_HUMAN	SETAPAETATPAPVEK	799.899	2	29.9761	False	1.91555	2.07745	4.00099	4.14647	0.656502	4.43114	1.00864	5.31605	3.45046	4.82098
P16401|H15_HUMAN	KPAGATPK	385.232	2	6.49812	False	Infinity	Infinity	Infinity	Infinity	Infinity	1.6263	4.47955	5.76972	-0.685186	6.68562
P16402|H13_HUMAN	ASGPPVSELITK	599.838	2	46.4646	False	6.75309	1.17274	-1.19287	6.31319	6.4102	6.6301	5.34687	8.11094	4.68165	6.33193
P16402|H13_HUMAN	VAGAATPK	357.711	2	12.4407	False	1.90214	4.78266	3.85876	6.25074	2.35389	0.957921	3.72141	0.902984	1.39666	1.06158
P37837|TALDO_HUMAN	LGGSQEDQIK	537.775	2	26.1027	False	4.62649	5.297	5.36064	3.7681	4.03059	4.40808	5.86813	5.46287	5.87986	4.47206
P37837|TALDO_HUMAN	LLGELLQDNAK	607.343	2	54.813	False	6.97272	3.83873	3.93187	5.89743	4.73498	4.20294	6.21173	6.19698	5.62323	5.86254
P37837|TALDO_HUMAN	SYEPLEDPGVK	617.304	2	41.6642	False	4.51047	4.7333	7.1672	5.80374	5.37371	6.68506	8.04308	4.92522	6.85568	4.304
P37837|TALDO_HUMAN	AAQASDLEK	466.738	2	20.3233	False	4.01549	1.30001	2.29398	3.3833	0.0522258	4.56196	1.24555	3.9815	1.44062	0.827803
P37837|TALDO_HUMAN	VSTEVDAR	438.725	2	21.2209	False	4.61445	6.17246	3.54545	4.2448	4.4081	5.14305	5.5946	2.30462	2.74914	7.56321
P37837|TALDO_HUMAN	M[Oxi]ESALDQLK	525.76	2	39.0565	False	2.21525	2.8747	-0.0114214	1.75224	2.78978	2.62464	4.71735	0.588574	2.26358	3.24623
P06454|PTMA_HUMAN	AAEDDEDDDVDTK	719.279	2	22.4151	False	6.13469	6.33328	6.16523	6.28481	6.61662	7.31687	5.7961	5.68302	8.05259	8.08628
P06454|PTMA_HUMAN	KEVVEEAENGR	630.315	2	22.691	False	0.790306	3.04125	1.18396	-1.55275	-2.51919	6.42045	5.58423	5.77981	3.98136	3.80373
P06454|PTMA_HUMAN	EVVEEAENGR	566.267	2	22.699	False	0.45911	4.6455	-0.901395	0.772319	0.507712	3.92112	5.39833	1.66836	2.69556	5.43878
P06454|PTMA_HUMAN	RAAEDDEDDDVDTK	531.889	3	20.2854	False	-0.578547	1.59717	1.28042	-2.48394	-1.22428	4.58912	4.48583	4.44397	4.34211	2.70086
P00722|BGAL_ECOLI	APLDNDIGVSEATR	729.365	2	42.3525	False	1.03911	-2.55285	0.0399689	-0.0256277	2.08106	3.90792	1.62471	2.25714	4.80735	5.75102
P00722|BGAL_ECOLI	VNWLGLGPQENYPDR	879.434	2	64.9368	False	0.801002	-1.76349	-1.10923	-0.792837	-0.444999	-0.441272	-2.41653	-0.692597	-0.962928	-4.8218
P00722|BGAL_ECOLI	LPSEFDLSAFLR	697.869	2	82.1912	False	1.11264	-2.34817	-2.40344	0.127965	2.11946	3.42489	2.78448	1.48932	2.05833	2.42425
P00722|BGAL_ECOLI	VDEDQPFPAVPK	671.338	2	46.2688	False	2.57344	2.43694	2.53324	0.341657	4.92004	-3.74228	0.926425	1.71029	0.619977	0.907994
O15347|HMGB3_HUMAN	STNPGISIGDVAK	629.836	2	43.8796	False	6.01262	6.29058	4.07618	7.43475	5.1046	7.22367	5.57075	6.53186	6.84661	7.80445
Q13813|SPTN1_HUMAN	EAIVTSEELGQDLEHVEVLQK	789.408	3	67.6926	False	-2.20428	0.240986	3.24207	2.83337	0.619714	2.54949	-0.591448	0.417308	1.78519	-3.58089
Q13813|SPTN1_HUMAN	GVIDMGNSLIER	652.337	2	57.2389	False	2.43591	-0.51526	2.88896	3.28823	0.599545	2.9785	-0.138851	0.189841	-0.991851	-1.57594
Q13813|SPTN1_HUMAN	VLETAEDIQER	651.83	2	34.7503	False	-1.49252	3.08576	-1.6846	4.14841	3.49708	4.83467	1.21957	4.12739	3.82555	4.8605
Q13813|SPTN1_HUMAN	LIQEQHPEEELIK	535.954	3	41.2659	False	2.7199	-1.14781	2.33591	-2.40668	0.218866	2.77087	1.86937	2.62333	-2.89928	0.0222338
Q13813|SPTN1_HUMAN	GDSLDSVEALIK	623.83	2	65.8532	False	3.74585	1.35669	-0.121662	0.828217	0.202161	1.58758	2.99352	3.21832	4.19464	3.58545
Q13813|SPTN1_HUMAN	SSLSSAQADFNQLAELDR	976.471	2	71.4386	False	-1.46439	-3.74577	1.45186	-0.762856	3.16255	-1.57852	-2.75636	2.55406	2.04478	2.9038
Q13813|SPTN1_HUMAN	GEIDAHEDSFK	624.281	2	31.5965	False	2.09164	2.93334	0.0116333	1.80808	2.35665	3.9962	4.88155	2.75981	5.5838	3.19015
Q13813|SPTN1_HUMAN	LDPAQSASR	472.743	2	20.6132	False	2.42603	-2.27728	-1.33591	0.385689	-3.40001	0.99722	1.42948	-2.12546	0.288438	2.79892
Q13813|SPTN1_HUMAN	GLVSSDELAK	509.774	2	34.4129	False	-4.69875	-1.67306	-2.14555	-1.28209	-2.5087	2.94356	-1.12463	4.60365	4.04867	3.41531
Q8WUM4|PDC6I_HUMAN	SVIEQGGIQTVDQLIK	864.481	2	66.3046	False	1.32041	-3.66907	-1.06802	0.466335	-3.27035	3.79451	3.00679	3.97783	4.92944	3.86568
Q8WUM4|PDC6I_HUMAN	LLDEEEATDNDLR	766.857	2	43.5317	False	-3.95957	1.86099	2.63572	1.23463	0.1257	4.89718	1.93658	4.64681	5.50021	1.65032
Q15274|NADC_HUMAN	C[MSH]SGIASAAAAAVEAAR	732.85	2	62.7343	False	-1.24952	-1.34641	-2.29538	1.68311	-0.554318	3.23265	1.90436	3.58508	0.21474	1.61638
Q15274|NADC_HUMAN	DNHVVAAGGVEK	598.307	2	22.7973	False	0.128124	2.80563	1.39397	1.43955	1.42382	6.0824	6.54579	5.18606	3.68346	4.29262
Q15274|NADC_HUMAN	EVAPVPK	370.221	2	21.2853	False	-2.19726	0.242342	-0.102669	2.08872	-2.41519	3.66619	5.50642	5.35904	5.07511	2.36379
Q9NPH2|INO1_HUMAN	FC[MSH]EVIPGLNDTAENLLR	975.477	2	81.5059	False	2.508	0.286906	3.04037	0.239718	1.49598	5.17912	-0.960616	3.43274	3.74168	4.99072
Q9NPH2|INO1_HUMAN	SVLVDFLIGSGLK	674.398	2	86.1277	False	2.0147	3.19872	3.86655	1.6269	4.07548	5.03311	7.10135	7.51264	1.29928	6.80311
Q9NPH2|INO1_HUMAN	SC[MSH]IENILR	497.246	2	60.7287	False	0.715076	2.04775	2.30439	1.44829	-0.556238	4.62858	2.48925	2.27962	4.11495	1.0426
Q9NPH2|INO1_HUMAN	MERPGPSLK	338.852	3	27.1984	False	-4.11874	-0.153204	0.454292	-0.901745	-2.35984	2.78792	-2.27677	0.870528	-0.500662	0.975176
P35527|K1C9_HUMAN	DIENQYETQITQIEHEVSSSGQEVQSSAK	1088.84	3	74.4281	False	1.33873	2.64255	4.43512	2.93464	4.11735	6.05065	1.23278	4.24944	5.31202	0.803166
P35527|K1C9_HUMAN	SGGGGGGGLGSGGSIR	616.803	2	27.5826	False	7.10973	4.7134	6.1052	7.49599	5.35137	8.12701	4.51474	4.31079	6.22239	3.1983
P35527|K1C9_HUMAN	VQALEEANNDLENK	793.886	2	41.0645	False	4.47558	5.24822	5.18432	2.79638	4.63657	7.66584	4.68768	4.44872	7.68547	5.62841
P35527|K1C9_HUMAN	TLLDIDNTR	530.785	2	46.1504	False	5.42245	3.97889	5.31441	4.19031	5.1963	6.26266	-0.590973	4.38233	3.90895	3.87962
P35637|FUS_HUMAN	GEATVSFDDPPSAK	710.833	2	39.9882	False	7.36245	2.97135	6.58662	4.78976	5.29597	4.95213	4.60262	6.56882	5.98797	7.2692
P26599|PTBP1_HUMAN	KLPIDVTEGEVISLGLPFGK	704.737	3	79.9268	False	6.08643	4.59593	4.6471	6.75882	5.32571	6.35908	6.59632	6.28973	7.47529	4.71837
P26599|PTBP1_HUMAN	HQNVQLPR	496.275	2	27.2927	False	5.09304	3.53195	2.77457	3.65666	3.66955	4.80634	5.17957	4.75272	4.93996	4.36917
P26599|PTBP1_HUMAN	EGQEDQGLTK	552.762	2	19.9491	False	-1.18374	-1.6188	-3.88483	1.60253	-1.26354	2.50477	4.20241	2.69225	0.312421	-1.37984
P67809|YBOX1_HUMAN	GAEAANVTGPGGVPVQGSK	848.437	2	34.3827	False	3.62335	1.63303	2.44409	3.00208	1.74458	3.92127	3.20067	6.53066	3.54117	2.76871
P67809|YBOX1_HUMAN	RPENPKPQDGK	422.558	3	8.41217	False	-0.887731	-1.24304	-1.54147	-0.446828	-0.199154	3.43165	1.71994	1.77342	1.7444	2.19622
P55786|PSA_HUMAN	VLGATLLPDLIQK	690.927	2	72.9502	False	4.44151	4.63082	5.93454	3.79778	6.1637	4.68631	7.47361	4.71516	6.52345	7.21722
P55786|PSA_HUMAN	AGIISTVEVLK	565.345	2	58.1059	False	0.849084	1.74981	-0.538368	2.18902	5.19207	1.48864	5.26591	3.94561	5.56713	4.55567
P55786|PSA_HUMAN	IDFVGELNDK	575.293	2	54.6632	False	0.650934	4.40129	2.41328	3.16292	2.93737	3.5069	4.78205	4.347	6.06094	6.80281
P31943|HNRH1_HUMAN	HTGPNSPDTANDGFVR	562.261	3	31.5985	False	6.95557	4.60745	5.65959	4.3241	5.01717	5.98098	4.61705	5.21403	6.42965	6.41889
P31943|HNRH1_HUMAN	VHIEIGPDGR	546.793	2	37.0769	False	6.06139	4.6935	4.89214	7.08561	6.29599	5.42185	6.88116	7.64079	6.68352	5.53078
P31943|HNRH1_HUMAN	VHIEIGPDGR	364.865	3	37.0863	False	8.38605	7.93938	4.57863	4.52302	6.11628	9.50459	6.38543	7.59133	9.22445	7.24268
P31943|HNRH1_HUMAN	IQNGAQGIR	478.767	2	23.6171	False	-0.268072	-0.416397	1.16425	-3.41499	0.493823	2.57697	-2.43385	0.139849	-1.26617	1.06499
P31943|HNRH1_HUMAN	THYDPPR	443.214	2	19.2244	False	-0.646358	0.966123	4.32643	2.61686	2.98617	1.49647	0.53631	3.61537	1.35074	-1.74782
P27824|CALX_HUMAN	IPDPEAVKPDDWDEDAPAK	703.332	3	49.6419	False	2.23637	0.806443	2.13068	2.09796	3.02724	1.97232	-0.125549	1.54242	-1.65531	1.8425
P27824|CALX_HUMAN	TDAPQPDVK	485.746	2	21.7764	False	-0.0688311	2.87426	-2.54298	1.51	0.437246	2.20374	1.64897	5.57844	-4.07393	2.82853
P27824|CALX_HUMAN	AEEDEILNR	544.765	2	34.659	False	-1.97345	3.03651	0.220971	4.98271	2.45265	4.89245	8.11818	5.83621	3.93047	2.91274
Q12905|ILF2_HUMAN	ILPTLEAVAALGNK	705.422	2	71.5741	False	3.40436	3.16155	5.33778	4.15264	3.66044	4.7134	5.58081	6.24534	4.62933	3.87818
Q12905|ILF2_HUMAN	GTMTTGHNVADLVVILK	590.326	3	65.6109	False	-2.2455	-2.6964	-3.41188	-1.98504	-1.96105	-2.36096	-3.38389	-1.41211	-3.57144	-3.79275
Q12905|ILF2_HUMAN	LDPELHLDIK	596.832	2	51.6855	False	-4.82505	-6.38538	-0.407649	-5.27256	-2.15759	0.39771	-1.34552	-3.14774	0.253542	-1.74172
Q12905|ILF2_HUMAN	AYEKPPEK	481.253	2	15.7364	False	3.26898	-0.850332	-0.576396	2.32778	0.929175	3.53776	2.81248	2.78566	4.58169	1.56269
Q12905|ILF2_HUMAN	ILITTVPPNLR	618.887	2	56.5565	False	2.52879	3.57254	0.0737132	0.882911	4.38715	6.01834	5.21733	4.79973	4.31622	3.85532
P43487|RANG_HUMAN	DTHEDHDTSTENTDESNHDPQFEPIVSLPEQEIK	984.185	4	56.7837	False	2.27005	1.73328	-0.511914	1.6091	5.92719	0.823098	3.99369	2.23136	3.48692	3.08513
P43487|RANG_HUMAN	FASENDLPEWK	668.314	2	53.7345	False	2.55523	3.06697	-1.25562	1.15647	3.79328	3.70382	1.46098	3.08873	4.87984	3.71244
P43487|RANG_HUMAN	DTHEDHDTSTENTDESNHDPQFEPIVSLPEQEIK	787.549	5	56.7611	False	3.43349	1.62679	-0.879306	-4.46353	1.10934	2.57728	3.06983	3.35447	4.59296	2.67461
P43487|RANG_HUMAN	DTHEDHDTSTENTDESNHDPQFEPIVSLPEQ[Dea]EIK	984.431	4	57.6118	False	-2.04193	-0.650526	-0.420132	-2.13174	-0.163067	-0.451693	-0.818619	-3.7509	-5.16862	-0.510576
P43487|RANG_HUMAN	DTHEDHDTSTENTDESNHDPQ[Dea]FEPIVSLPEQEIK	984.431	4	56.7712	False	1.6234	-1.96341	0.452704	1.51422	3.12501	1.57314	3.47112	1.01061	0.983799	2.37126
P43487|RANG_HUMAN	DTHEDHDTSTENTDESN[Dea]HDPQFEPIVSLPEQEIK	984.431	4	56.7712	False	1.6234	-1.96341	0.452704	1.51422	3.12501	1.57314	3.47112	1.01061	0.983799	2.37126
P54819|KAD2_HUMAN	LVSDEMVVELIEK	752.402	2	72.8205	False	0.637552	-1.72717	-1.57369	3.25933	-1.87049	-2.9915	-4.695	2.66654	0.0165205	1.62384
P54819|KAD2_HUMAN	LVSDEM[Oxi]VVELIEK	760.4	2	63.4415	False	-1.09064	-0.728089	-0.374162	0.644795	-3.26713	1.33761	3.92786	2.59959	-1.09001	5.09064
P54819|KAD2_HUMAN	APSVPAAEPEYPK	678.346	2	38.6794	False	-0.7152	0.969044	-1.16218	-0.763674	-2.16615	5.10162	3.14968	2.35268	4.48938	5.40409
P10599|THIO_HUMAN	TAFQEALDAAGDK	668.823	2	54.388	False	6.64824	7.51003	5.77253	5.93626	8.92876	6.4113	6.06778	8.07551	8.60972	7.08911
P10599|THIO_HUMAN	VGEFSGANK	454.727	2	24.0879	False	5.00989	3.8718	3.28237	3.5537	3.82216	4.34978	3.44937	7.10497	7.09541	6.07079
Q9BYT8|NEUL_HUMAN	AELGALPDDFIDSLEK	866.936	2	74.185	False	0.563896	1.3968	3.2552	3.04319	1.65117	2.54356	0.101521	1.76179	3.00182	2.55817
Q9BYT8|NEUL_HUMAN	DGSPIADDLLEK	636.82	2	56.1728	False	-0.491426	-1.37407	-0.868732	1.44464	-0.222536	0.358772	-3.32547	-2.66281	-1.84332	0.66648
Q8NHW5|RLA0L_HUMAN	GHLENNPALEK	611.315	2	25.3678	False	4.0092	4.30986	5.48534	1.79269	4.49579	3.59033	0.987601	4.24507	4.59117	2.60936
Q8NHW5|RLA0L_HUMAN	IIQLLDDYPK	609.342	2	60.4144	False	1.47802	-0.349582	-0.210863	1.7683	3.4792	1.20801	-0.316683	4.09667	2.06525	4.44127
Q8NHW5|RLA0L_HUMAN	GTIEILSDVQLIK	714.919	2	73.1173	False	-1.02098	0.597031	0.284448	3.03814	1.39437	5.28158	4.01699	3.20819	5.86208	4.0923
Q8NHW5|RLA0L_HUMAN	EDLTEIR	438.227	2	37.3843	False	7.44713	7.13999	8.054	5.43331	3.92458	2.79597	5.54306	6.08251	5.82315	4.20753
P08758|ANXA5_HUMAN	GAGTDDHTLIR	578.291	2	27.9383	False	4.95757	4.33086	2.97709	3.69604	1.3362	3.75959	1.82478	1.29338	5.39204	2.64904
P08758|ANXA5_HUMAN	GTVTDFPGFDER	670.81	2	54.6054	False	6.65622	5.98384	5.45369	6.13698	8.01921	5.41516	7.38942	5.95567	7.05518	5.64814
P08758|ANXA5_HUMAN	GAGTDDHTLIR	385.863	3	27.9562	False	4.31069	0.0956263	3.18015	4.36923	5.3682	2.86521	4.05091	2.80159	3.94739	3.77295
P08758|ANXA5_HUMAN	VLTEIIASR	501.303	2	45.5416	False	7.19612	5.36544	6.51488	6.51226	5.93817	6.40592	7.12442	5.86846	7.9657	5.24019
Q9NZI8|IF2B1_HUMAN	DQTPDENDQVIVK	750.862	2	34.7746	False	6.63689	4.19082	6.86285	5.79496	5.56629	5.15311	5.98317	6.62691	5.54526	6.55267
Q9NZI8|IF2B1_HUMAN	IAPPETPDSK	527.774	2	28.1516	False	0.511206	3.16928	2.09407	1.77414	2.4885	1.98607	3.06832	0.524938	2.58793	0.228402
Q9NZI8|IF2B1_HUMAN	TADEVPLK	436.74	2	29.596	False	4.67872	6.81836	6.22068	5.13556	2.87332	5.86879	7.18755	6.8316	6.05158	6.93539
P23246|SFPQ_HUMAN	FGQGGAGPVGGQGPR	671.337	2	31.0458	False	4.15602	5.90148	5.69656	4.30091	5.10827	5.21232	5.19045	4.00246	5.03996	6.60885
P23246|SFPQ_HUMAN	AELDDTPMR	524.242	2	34.2196	False	3.82013	-1.69752	3.64259	1.5981	0.887451	1.468	-0.94797	0.29149	1.80139	0.601048
Q15233|NONO_HUMAN	VELDNMPLR	543.784	2	47.6689	False	4.64315	2.26708	5.16505	6.76079	6.69783	0.704224	2.14382	2.4388	-0.916464	-0.311204
Q15233|NONO_HUMAN	LEMEMEAAR	540.247	2	40.5983	False	3.13782	-1.09975	4.41181	2.26448	3.86811	-1.12558	-1.60597	-0.0812599	2.53695	-1.85077
A6NMY6|AXA2L_HUMAN	GLGTDEDSLIEIIC[MSH]SR	883.919	2	92.6782	False	5.77972	5.63441	2.40955	-3.72601	5.24831	7.38674	3.98767	5.55905	5.84907	6.96624
A6NMY6|AXA2L_HUMAN	DIISDTSGDFR	613.288	2	51.3312	False	9.78482	3.50058	6.51748	5.98197	5.06239	7.56319	7.96398	7.21487	7.38934	6.18162
A6NMY6|AXA2L_HUMAN	TNQELQEINR	622.815	2	33.2542	False	3.33506	2.92637	1.73803	5.11396	4.81762	5.27367	4.49757	5.84262	4.36599	4.76928
A6NMY6|AXA2L_HUMAN	DALNIETAIK	544.303	2	52.678	False	2.5825	2.68936	3.82666	2.93241	7.76243	5.5842	5.52077	6.01695	8.19683	6.43578
P20073|ANXA7_HUMAN	GFGTDEQAIVDVVANR	845.923	2	68.6626	False	0.486729	1.78788	0.361529	0.591127	2.05147	4.40783	4.62881	4.2053	-1.41664	5.71129
Q14195|DPYL3_HUMAN	ISVGSDSDLVIWDPDAVK	958.486	2	70.4659	False	2.56954	-1.29535	1.01195	1.43622	2.39427	1.87335	0.160712	-0.40102	-0.247731	-0.185039
Q14195|DPYL3_HUMAN	QIGDNLIVPGGVK	655.377	2	53.6444	False	-1.29098	2.42775	-2.11981	3.19921	4.04337	5.23389	1.16442	3.65629	2.035	-0.816853
P15531|NDKA_HUMAN	NIIHGSDSVESAEK	495.911	3	29.545	False	4.15802	4.48778	3.22935	2.84206	5.63352	5.32366	3.91765	5.20736	7.37889	4.60296
P15531|NDKA_HUMAN	NIIHGSDSVESAEK	743.363	2	29.548	False	5.52376	3.26702	3.42275	1.51482	3.26472	1.64542	3.51222	4.40393	3.11418	4.00887
P15531|NDKA_HUMAN	FMQASEDLLK	591.297	2	51.7273	False	1.95847	-0.850292	4.53102	1.63345	1.7425	0.929942	-1.24026	-0.852995	-5.03378	-0.529444
O60361|NDK8_HUMAN	FKPEELVDYK	634.332	2	46.5903	False	-2.17364	-3.15677	-3.3658	-3.98767	1.78507	-2.41626	-2.21834	1.62365	-3.3885	-1.42345
O60361|NDK8_HUMAN	NIIHGSDSVK	535.285	2	23.9945	False	6.21611	4.53086	4.4095	3.14322	4.21436	5.96097	5.13956	7.20627	5.98232	5.48752
P26038|MOES_HUMAN	FYPEDVSEELIQDITQR	1041.5	2	84.22	False	0.339845	0.930153	-0.514855	0.369455	-0.0938376	-0.193508	-0.52653	3.16003	1.19512	-0.592435
P49736|MCM2_HUMAN	FGAQQDTIEVPEK	731.365	2	42.9156	False	3.63885	2.7887	2.65411	-3.68289	-1.29449	1.48446	0.178413	-3.92699	1.18716	-2.30695
P49736|MCM2_HUMAN	VAVGELTDEDVK	637.827	2	42.7985	False	5.04873	2.11298	0.899024	1.89969	3.70157	-0.60923	1.50106	-0.287548	0.494292	3.03587
P49368|TCPG_HUMAN	GESQTDIEITR	624.807	2	35.0113	False	3.34283	0.630082	0.729417	5.02082	5.36439	4.52439	1.413	4.34738	5.31566	5.0248
P49368|TCPG_HUMAN	VQSGNINAAK	501.272	2	17.5721	False	0.635686	3.33682	2.30084	4.09039	0.974443	3.11751	3.47007	2.2857	-0.398429	3.433
P49368|TCPG_HUMAN	EIQVQHPAAK	374.208	3	21.4965	False	-0.856135	0.933281	0.632645	-1.91175	-0.390053	3.11821	0.0243097	-3.54686	1.13675	2.28618
P49368|TCPG_HUMAN	IDDIVSGHK	492.261	2	26.841	False	4.32781	1.47917	0.425839	-0.413417	2.14791	3.21581	-0.463606	5.10299	1.64705	4.47072
Q16555|DPYL2_HUMAN	IAVGSDADLVIWDPDSVK	950.489	2	66.2194	False	-1.38705	-2.30768	-2.8664	2.32997	-2.12173	2.20144	-1.89869	1.40226	2.08685	0.484968
Q16555|DPYL2_HUMAN	GIQEEMEALVK	623.821	2	67.4066	False	0.951823	-0.767896	-5.65617	0.459598	2.45402	-1.83222	-2.21367	-1.88238	-1.09625	0.518027
O43583|DENR_HUMAN	WPEVDDDSIEDLGEVK	923.423	2	63.7139	False	0.0833178	0.513663	1.24091	1.40634	-1.62023	0.498313	-0.828679	-1.21991	1.8944	-2.44256
Q9Y6M1|IF2B2_HUMAN	ISYIPDEEVSSPSPPQR	950.968	2	49.2276	False	3.5889	-5.94893	4.49606	2.30442	0.39158	6.16323	-1.45792	5.45738	1.50221	3.45222
Q9Y6M1|IF2B2_HUMAN	DQTPDENEEVIVR	772.365	2	39.3364	False	3.26963	2.47371	0.259552	-2.33061	2.61325	5.22015	1.4432	4.09382	6.1995	5.54838
Q9Y6M1|IF2B2_HUMAN	IAPAEGPDVSER	620.812	2	30.3216	False	3.7484	4.04336	3.2214	3.44615	3.78289	4.01455	4.85886	5.9841	4.2883	5.82254
P26583|HMGB2_HUMAN	SEHPGLSIGDTAK	656.331	2	32.1013	False	5.56215	4.85568	5.878	4.86593	4.7722	6.08698	6.6708	5.72338	6.78534	7.93448
P26583|HMGB2_HUMAN	SEHPGLSIGDTAK	437.889	3	32.0765	False	3.44082	3.54358	6.7277	5.98279	2.71956	5.98167	6.25008	5.32523	5.53531	5.52869
P26583|HMGB2_HUMAN	KGPGRPTGSK	328.858	3	0	False	NaN	Infinity	Infinity	NaN	NaN	Infinity	Infinity	Infinity	Infinity	Infinity
Q9Y230|RUVB2_HUMAN	VQAGDVITIDK	579.822	2	41.9788	False	-0.260996	3.48283	4.05367	5.6729	5.52406	4.16843	5.02027	5.27396	6.07244	3.13841
Q9Y230|RUVB2_HUMAN	GLGLDDALEPR	578.304	2	54.1657	False	2.78595	4.4858	2.22928	2.45131	4.74008	2.13737	4.8174	4.80641	4.46071	3.11489
Q9Y230|RUVB2_HUMAN	GTEVQVDDIK	552.283	2	36.01	False	1.33684	0.848825	0.342074	-0.97136	2.90017	0.141708	0.957916	-0.871683	3.77053	-1.44426
Q9P0M6|H2AW_HUMAN	GVTIASGGVLPR	563.833	2	45.9459	False	4.29174	1.68271	1.31676	3.85348	3.91536	8.04423	6.45898	5.74803	6.72377	6.47949
Q9P0M6|H2AW_HUMAN	VEGIVHPTTAEIDLK	541.298	3	48.4521	False	-2.26734	-3.44777	-3.28917	-3.68999	0.0647483	1.30531	1.48352	2.20486	1.05565	2.85276
Q9P0M6|H2AW_HUMAN	SETILSPPPEK	599.322	2	38.9698	False	-0.0980302	0.262475	-2.18345	-0.217519	-0.50471	1.05292	0.0507559	1.94978	1.70771	-0.313446
O95865|DDAH2_HUMAN	GVPESLASGEGAGAGLPALDLAK	1040.55	2	65.235	False	-2.8304	-0.241452	-0.769243	1.13006	-1.52663	2.15046	0.216383	2.5444	1.9456	1.40136
O95865|DDAH2_HUMAN	TVVAGSSDAAQK	567.293	2	18.6478	False	-1.71267	0.701455	-1.4635	-0.229913	-2.52097	5.41958	6.15078	4.11954	4.87133	5.9436
O95865|DDAH2_HUMAN	GGGDLPNSQEALQK	707.352	2	33.7354	False	-1.05703	-1.34184	-2.03446	-1.08516	-0.085668	3.8497	2.68793	3.39302	3.4668	3.86632
Q13126|MTAP_HUMAN	IGIIGGTGLDDPEILEGR	912.989	2	70.6006	False	5.96908	4.89338	7.10822	3.98494	4.40523	6.7866	4.88562	5.95978	9.38448	5.51221
P14866|HNRPL_HUMAN	SSSGLLEWESK	611.801	2	53.3302	False	8.01843	3.57508	6.14807	4.04991	5.38606	6.01515	3.76843	7.16078	5.41854	6.17127
P14866|HNRPL_HUMAN	ISRPGDSDDSR	402.19	3	17.1831	False	1.38114	1.65495	0.659147	-0.134573	4.72842	4.57273	4.03663	3.51189	4.49279	2.65901
P14866|HNRPL_HUMAN	ISRPGDSDDSR	602.781	2	17.1647	False	2.40179	-0.838989	1.91413	-0.870169	8.69667	2.2972	7.33706	1.33196	6.02839	5.62178
P14866|HNRPL_HUMAN	FSTPEQAAK	489.748	2	27.2643	False	2.8658	4.18465	-0.289565	4.11423	1.15419	5.2238	1.65463	2.26138	4.88521	4.41542
P62753|RS6_HUMAN	DIPGLTDTTVPR	642.843	2	52.0047	False	6.93976	5.56161	2.46024	4.87083	4.78241	5.60131	4.79691	7.70535	5.08406	3.90017
P62753|RS6_HUMAN	LIEVDDER	494.751	2	34.1932	False	6.49693	5.08326	4.71671	3.82347	7.23825	4.21439	6.71332	5.5022	7.89147	7.05463
P00441|SODC_HUMAN	HVGDLGNVTADK	613.312	2	29.8819	False	4.14616	5.63482	3.78023	3.34132	3.84388	4.79741	5.66222	6.2768	6.77055	6.19925
Q14566|MCM6_HUMAN	EIESEIDSEEELINK	888.923	2	56.5523	False	6.83168	1.37555	3.12478	2.55241	3.1444	4.16827	2.10969	-0.396778	0.413225	3.37141
Q14566|MCM6_HUMAN	IQETQAELPR	592.817	2	32.974	False	-1.87162	0.757579	-0.00233941	-1.48802	1.89676	2.43836	-0.0807099	2.88239	2.01323	4.7518
Q14566|MCM6_HUMAN	VSGVDGYETEGIR	691.333	2	41.5794	False	7.1803	5.59723	3.10664	4.29248	6.12359	3.30719	-0.158815	0.259541	5.06441	6.2839
Q8NC51|PAIRB_HUMAN	RPDQQLQGEGK	628.323	2	18.8601	False	2.26728	-1.6703	-0.968853	3.94433	0.433387	4.22276	-0.268754	4.83956	3.65457	2.97295
Q8NC51|PAIRB_HUMAN	EAGGGGVGGPGAK	507.254	2	13.9655	False	0.879218	4.31638	0.10866	-1.24757	1.52343	5.39003	2.5699	-3.48946	0.684931	3.61332
Q8NC51|PAIRB_HUMAN	KNPLPPSVGVVDK	675.393	2	37.4442	False	4.27385	-0.348046	-0.80876	0.596761	-1.15407	-0.364131	-1.85065	0.423102	1.55538	-1.47175
Q8NC51|PAIRB_HUMAN	KPNEGADGQWK	615.299	2	22.6593	False	2.44044	3.08189	4.08839	3.61709	3.08716	0.395286	-1.0979	0.401131	2.31322	-1.75005
Q8NC51|PAIRB_HUMAN	NPLPPSVGVVDK	611.346	2	43.8437	False	-0.0376687	-1.89948	2.52276	0.600978	1.45942	3.10156	-1.75518	-0.540071	0.707492	4.45324
P29692|EF1D_HUMAN	VGTDLLEEEITK	673.856	2	57.6042	False	6.11948	5.85085	5.60369	5.04949	6.8561	4.58445	6.81394	6.82187	7.08781	6.42533
P29692|EF1D_HUMAN	GVVQELQQAISK	650.367	2	65.2024	False	-1.55731	6.36243	-1.61705	3.1036	-1.42794	4.97301	5.55003	7.34701	0.433393	-1.24776
P52209|6PGD_HUMAN	AGQAVDDFIEK	596.796	2	44.5333	False	4.03779	3.93756	4.38529	4.44575	4.37148	5.26535	6.16234	4.88622	3.46318	5.70216
P52209|6PGD_HUMAN	VDDFLANEAK	561.277	2	42.3246	False	-2.05948	2.816	0.915757	3.85221	3.87861	1.22926	-1.12552	-1.58118	-2.02356	-1.02863
P60983|GMFB_HUMAN	LVVLDEELEGISPDELK	949.504	2	71.6466	False	-3.06564	-0.644571	-0.0228917	0.519828	-1.4267	5.1933	3.69022	1.82805	5.42049	4.38669
P60983|GMFB_HUMAN	RLVVLDEELEGISPDELKDELPER	699.118	4	69.8754	False	0.975212	-0.710584	-0.537024	0.636424	-0.335947	2.90159	-0.939971	0.239435	-0.635359	-1.80047
P60983|GMFB_HUMAN	RLVVLDEELEGISPDELK	685.372	3	66.5205	False	0.944116	-1.15668	-0.360893	-3.03234	-1.59662	1.88346	-3.27303	0.261427	-1.0023	1.04899
P60983|GMFB_HUMAN	LVVLDEELEGISPDELKDELPERQPR	755.396	4	66.4046	False	-3.12822	-3.43549	-3.22556	-2.40937	-5.34296	-1.21157	-4.13021	-1.7026	-1.8302	-3.23416
O60841|IF2P_HUMAN	DDIDLDALAAEIEGAGAAK	929.457	2	81.8907	False	-1.20211	-3.16333	-3.24758	-1.88735	-1.52683	3.97045	0.733564	2.12265	3.93056	1.12777
O60841|IF2P_HUMAN	QDFDEDDILK	619.283	2	53.0152	False	-0.696039	-1.9106	-1.35679	-1.4485	-1.79868	-1.51437	-0.0502536	-0.688244	1.34178	1.87549
O60841|IF2P_HUMAN	VTVDTGVIPASEEK	722.88	2	41.7639	False	4.04283	-0.188096	0.134676	2.67737	4.86666	4.64829	2.69689	2.47733	4.44227	4.1128
P36578|RL4_HUMAN	IEEVPELPLVVEDK	804.94	2	67.7493	False	6.37316	9.00988	4.2134	4.09436	3.6865	7.31803	5.64326	5.42619	5.37221	5.72998
P36578|RL4_HUMAN	GHRIEEVPELPLVVEDK	653.69	3	54.7956	False	-0.434106	-3.03048	-1.53271	-1.85795	-1.11988	-1.24115	-0.726146	-0.851348	-1.1867	1.64012
Q99460|PSMD1_HUMAN	DTSEDIEELVEPVAAHGPK	679.332	3	65.8095	False	3.17136	-2.24167	0.132903	1.1173	1.22041	4.90681	3.20629	4.75162	3.43271	3.74879
Q99460|PSMD1_HUMAN	TPEASPEPK	478.24	2	17.3036	False	0.494195	-2.69509	-0.493638	-3.40517	0.309947	-1.17737	-0.552716	0.383711	1.6339	2.13779
Q8WU90|ZC3HF_HUMAN	EDEISLEDLIER	730.859	2	71.9248	False	2.95636	3.86269	3.91491	2.89659	3.71385	5.79746	4.13715	3.27634	1.69717	3.63169
Q7Z4V5|HDGR2_HUMAN	LAGEELAGEEAPQEK	785.883	2	38.388	False	2.56021	-1.61791	3.51485	2.62224	1.84903	4.09069	5.70596	3.7186	3.94745	6.98972
Q16531|DDB1_HUMAN	QSGESIDIITR	609.82	2	43.8292	False	4.16569	0.663986	4.43296	1.37473	3.43518	-0.930634	-1.07712	1.99414	0.286174	0.0200632
Q16531|DDB1_HUMAN	IGRPSETGIIGIIDPEC[MSH]R	658.005	3	73.8856	False	1.35198	-0.419202	3.87387	3.811	1.67211	4.95709	4.98447	2.97233	4.81335	3.81262
Q16531|DDB1_HUMAN	VVEELTR	423.24	2	29.2697	False	1.72852	-0.156076	2.65789	4.33679	2.68185	5.72635	0.665176	-0.0880104	5.03025	3.55647
Q14315|FLNC_HUMAN	GAGGQGQLDVR	529.273	2	27.1596	False	3.58683	4.27142	-2.67151	3.13167	3.52948	4.99302	2.81932	1.84222	3.45128	3.88529
Q14315|FLNC_HUMAN	AFGPGLEGGLVNK	629.843	2	51.6371	False	1.96082	2.23618	-1.43736	-5.06125	-0.441373	4.47671	2.66873	-2.04886	4.27888	2.64797
Q14315|FLNC_HUMAN	C[MSH]SGPGLGAGVR	510.242	2	37.2169	False	3.38708	3.9889	4.02932	4.34066	4.09795	2.55803	3.48344	3.2404	4.5435	0.404837
Q14315|FLNC_HUMAN	YADQEVPR	489.238	2	27.8175	False	4.40768	3.02352	2.88187	4.01783	3.14278	5.07087	2.57567	2.97345	4.14344	3.91633
Q14315|FLNC_HUMAN	TARPNITDNK	377.204	3	19.3487	False	1.41737	-1.70097	-0.427824	-1.32392	-0.954942	-0.810743	-1.33433	3.56608	2.39648	-2.35419
Q14315|FLNC_HUMAN	AIVDGNLKLILGLIWTLILHYSISMPMWEDEDDEDAR	1072.04	4	123.801	False	-0.455448	-0.704726	-0.592249	-4.1802	-0.873046	-1.28279	-1.5575	-0.543503	-2.91832	-1.69235
Q14315|FLNC_HUMAN	DGTITVR	381.211	2	25.2482	False	1.054	3.38132	0.196144	1.44202	1.77723	0.105395	-0.0951714	0.738417	3.59004	1.95591
Q14315|FLNC_HUMAN	AEGPGLNR	407.214	2	21.235	False	2.98689	2.33641	1.9831	-1.04279	0.929751	1.26083	2.09374	0.966208	0.773075	2.75078
Q99497|PARK7_HUMAN	GAEEMETVIPVDVMR	838.405	2	66.0412	False	3.094	-1.34203	1.51043	3.01038	5.18315	-0.370702	1.11633	-2.40247	4.36772	0.365612
Q99497|PARK7_HUMAN	DVVIC[MSH]PDASLEDAK	760.852	2	60.5175	False	5.87423	6.96622	5.22963	3.24174	3.99895	5.33949	7.01308	4.71268	4.26009	5.50218
Q99497|PARK7_HUMAN	VTTHPLAK	433.758	2	16.4992	False	-1.96832	2.38745	-3.76478	3.1274	-0.588418	4.13039	2.00046	5.41273	4.8954	4.60351
P20700|LMNB1_HUMAN	NSQGEEVAQR	559.265	2	16.8266	False	-0.904348	2.63132	-1.13557	-4.03011	1.60952	0.648023	5.79712	-0.69894	5.22507	3.64273
P20700|LMNB1_HUMAN	SLEGDLEDLK	559.782	2	58.4762	False	0.0612881	4.80105	-0.653046	4.00742	4.06894	4.06583	1.66257	2.95981	3.51472	1.66869
P20700|LMNB1_HUMAN	KESDLNGAQIK	601.822	2	24.7268	False	-2.06256	-3.2092	0.68232	-1.00312	0.16341	-2.06574	1.25049	1.03829	-1.22833	-0.745306
P20700|LMNB1_HUMAN	IQELEDLLAK	586.332	2	61.6986	False	3.01642	0.541408	3.16259	3.59666	5.07685	5.19389	7.62662	7.53147	5.8711	7.46151
P20700|LMNB1_HUMAN	LVEVDSGR	437.735	2	26.3718	False	2.81942	7.59524	4.08155	2.88648	4.11153	5.54953	3.47271	5.03424	5.75547	7.01242
Q9UKK9|NUDT5_HUMAN	EQTADGVAVIPVLQR	798.441	2	57.9631	False	3.41624	-0.949398	-2.52556	1.0519	1.09432	4.35058	4.37968	2.86625	3.81917	5.72117
Q9UKK9|NUDT5_HUMAN	LDALVAEEHLTVDAR	551.293	3	53.0349	False	1.52272	-1.2712	-0.302596	-4.11345	0.322166	1.13355	0.0369784	-1.79764	-1.68696	-1.21423
Q02790|FKBP4_HUMAN	GEDLTEEEDGGIIR	766.857	2	45.7487	False	5.58465	5.25405	2.83015	3.75794	6.45644	4.4487	2.27391	4.53753	5.11791	3.07903
Q02790|FKBP4_HUMAN	ALELDSNNEK	566.778	2	30.2177	False	2.45242	1.92283	1.40855	4.01804	3.16113	4.2921	2.77335	3.58109	4.61092	4.79478
Q02790|FKBP4_HUMAN	AEASSGDHPTDTEMK	525.891	3	20.6226	False	0.78541	0.843271	-3.02063	NaN	-2.5772	0.0277553	3.06361	2.71112	0.955888	-2.38126
P36954|RPB9_HUMAN	ITHEVDELTQIIADVSQDPTLPR	864.117	3	81.9592	False	-2.0271	-1.11134	-0.216986	1.0311	-1.95066	-2.78221	-1.82483	-1.83023	-2.60489	-3.03232
P07910|HNRPC_HUMAN	VDSLLENLEK	580.314	2	58.4158	False	7.6693	6.94515	7.54678	7.27087	7.4975	5.89654	8.98435	7.41288	7.97442	7.68035
P07910|HNRPC_HUMAN	AVVPSK	300.689	2	15.509	False	6.08985	4.58612	2.58774	7.09885	7.73865	9.20421	5.41945	8.49079	9.22536	7.4346
P07910|HNRPC_HUMAN	GDDQLELIK	515.774	2	46.401	False	4.23878	3.0297	-0.158144	1.0871	3.93781	4.74392	1.51031	3.14701	2.80591	5.67001
P07910|HNRPC_HUMAN	VPPPPPIAR	472.29	2	32.7874	False	5.83434	7.28241	6.85885	8.87518	7.01584	7.63205	7.63478	7.17175	6.22004	7.06418
O15371|EIF3D_HUMAN	LGDDIDLIVR	564.817	2	59.6306	False	7.40766	7.47256	6.07914	4.66485	4.19166	3.47753	5.68886	7.2228	5.44999	4.4091
P00761|TRYP_PIG	APVLSDSSC[MSH]K	526.741	2	37.0277	False	0.363854	5.13484	3.95459	2.78989	5.65494	4.72775	5.73046	3.33226	4.19008	4.7459
P00761|TRYP_PIG	VATVSLPR	421.758	2	38.463	False	8.39534	8.39962	6.8724	7.81352	6.44915	7.16461	6.68577	7.33714	8.11994	7.9735
P51991|ROA3_HUMAN	IETIEVMEDR	617.803	2	48.6733	False	3.72022	1.25439	4.21187	4.16788	3.46015	1.59611	0.0370413	-1.42342	3.61822	2.02117
P51991|ROA3_HUMAN	IETIEVM[Oxi]EDR	625.8	2	38.1362	False	3.8946	5.67158	-0.0593578	3.86714	6.48209	5.97008	5.28853	5.10242	7.75472	5.9866
P51991|ROA3_HUMAN	RGEEGHDPKEPEQLR	444.971	4	22.9454	False	-2.33892	-0.512379	-0.75985	2.3307	0.999812	1.16867	1.43794	1.57196	2.1202	-0.510115
P46776|RL27A_HUMAN	TGAAPIIDVVR	556.327	2	51.4069	False	8.52018	7.7354	7.66759	8.32896	6.96219	8.30671	4.60931	7.31416	7.15017	7.05959
Q9BQE3|TBA1C_HUMAN	VGINYQPPTVVPGGDLAK	912.996	2	56.5696	False	0.0275282	-0.519635	-0.44173	6.70977	1.52733	-2.22669	0.0821971	-0.529166	0.222039	-1.80815
Q9BQE3|TBA1C_HUMAN	EIIDLVLDR	543.314	2	67.9533	False	4.30337	3.5444	2.35958	5.10167	5.80371	3.95336	6.87107	6.10708	4.65776	4.1724
Q9BQE3|TBA1C_HUMAN	DVNAAIATIK	508.293	2	44.7793	False	6.64642	-0.229117	-1.10238	5.05824	4.55292	6.99747	4.85103	7.17579	4.65653	6.42665
Q9BQE3|TBA1C_HUMAN	EDMAALEK	453.715	2	33.1204	False	3.76953	1.15425	1.88426	3.97316	5.87805	3.15637	1.62723	5.40142	5.43271	4.59031
P62241|RS8_HUMAN	LTPEEEEILNK	657.843	2	47.1202	False	7.59494	4.46298	5.03299	7.22244	6.23938	4.62209	6.06586	7.76036	7.37542	5.70356
P62241|RS8_HUMAN	LTPEEEEILNKK	481.596	3	39.9115	False	-5.83398	-1.41968	-1.65492	1.19785	-0.366356	1.93864	2.14904	-0.761263	-0.336229	3.04514
P50395|GDIB_HUMAN	FVSISDLLVPK	609.361	2	75.6507	False	5.17482	3.85467	5.14705	0.368765	3.9435	5.9616	3.71433	1.90027	3.70243	4.0205
P50395|GDIB_HUMAN	EIRPALELLEPIEQK	593.34	3	66.3454	False	5.44088	6.03693	5.61692	6.20139	3.45538	4.53969	8.38384	5.76434	5.24539	6.09622
Q92616|GCN1L_HUMAN	ILPEIIPILEEGLR	802.985	2	91.5461	False	2.03807	4.61836	2.13244	-0.608727	1.92485	2.65478	-1.33215	0.586976	1.59779	1.40967
P46940|IQGA1_HUMAN	VDQIQEIVTGNPTVIK	877.488	2	62.308	False	-3.58378	-3.01464	-2.31126	0.507846	-3.00529	1.97574	1.74696	3.15268	3.58175	3.3415
P46940|IQGA1_HUMAN	VDFTEEEINNMK	734.835	2	53.089	False	2.94642	-3.10965	-1.27173	-5.50506	0.477719	0.0546284	-3.49529	0.58384	-3.66062	-1.78466
P46940|IQGA1_HUMAN	DSLHEKFPDAGEDELLK	648.318	3	48.2808	False	-0.317411	0.31671	-0.929704	-0.399131	-0.284415	-2.24768	0.523364	2.05486	-3.57555	2.45243
P46940|IQGA1_HUMAN	FQPGETLTEILETPATSEQEAEHQR	947.789	3	69.2399	False	-2.58092	-3.53393	-1.95751	-3.12055	-3.81461	3.11397	1.21882	0.755449	0.303841	0.0321742
P37108|SRP14_HUMAN	GTVEGFEPADNK	632.296	2	35.0315	False	4.21505	3.30845	-0.0286187	5.5148	4.0675	6.69946	6.26866	5.45819	5.52966	5.13405
P37108|SRP14_HUMAN	ANMDGLK	374.687	2	23.3976	False	2.93397	0.247456	-0.550211	-2.21579	-5.4857	-0.666916	0.445242	0.328266	0.373187	1.49949
P37108|SRP14_HUMAN	ISTVVSSK	410.742	2	23.2681	False	5.72048	5.89327	6.67073	6.22107	5.37974	7.2385	6.86395	8.09868	7.74712	8.10107
Q15008|PSMD6_HUMAN	PLENLEEEGLPK	684.356	2	51.0925	False	3.89838	1.58499	0.941298	-0.325898	-2.70749	-2.29454	-1.02707	1.12854	0.138579	2.16312
Q15008|PSMD6_HUMAN	RLDEELEDAEK	673.825	2	35.7754	False	-2.43994	1.64033	-2.87959	-0.191197	-0.368793	3.38959	1.75234	0.0973077	4.8131	3.43481
P18621|RL17_HUMAN	EQIVPKPEEEVAQK	541.958	3	34.659	False	1.41358	1.10938	-1.94671	3.25721	0.907258	0.563775	3.25748	2.23146	3.17272	1.29274
P18621|RL17_HUMAN	NAESNAELK	488.241	2	20.4752	False	-0.227821	1.04657	-5.50786	1.02299	-3.3494	2.08559	-1.00425	2.85147	2.71141	2.07003
Q02952|AKA12_HUMAN	EESQLPGTGGPEDVLQPVQR	1068.53	2	53.8925	False	3.66209	-2.45611	3.17164	-3.27094	-0.455862	1.25613	1.85253	3.61554	0.277988	3.76368
Q02952|AKA12_HUMAN	EDAQEVELQEGK	687.823	2	32.2314	False	-0.944131	-1.37613	2.26466	-0.461067	-1.73548	2.93535	0.695411	4.99355	2.66328	3.37201
Q02952|AKA12_HUMAN	EVIAEEEPPTVTEPLPENR	1075.04	2	51.0044	False	1.62509	-1.47829	3.27958	2.16769	-1.36112	2.20588	0.832903	4.26081	-3.03466	-2.84388
Q02952|AKA12_HUMAN	AEAERPEEQAEASGLK	572.28	3	27.0403	False	-1.25066	-2.94439	-2.74896	-0.273903	-1.68484	0.516935	-0.665523	-0.548496	1.48882	-0.139776
Q02952|AKA12_HUMAN	TEAEPTHVNEEK	461.884	3	19.3348	False	-3.88217	0.872823	-1.94464	#NAME?	-2.11533	0.490571	-1.23896	0.953273	-1.41383	-0.636351
Q02952|AKA12_HUMAN	GLSSDLEGEK	517.754	2	35.9694	False	-0.46994	-0.342019	-0.542803	-1.61469	-0.872986	3.23971	2.41787	5.29874	4.56843	5.90359
Q15843|NEDD8_HUMAN	EIEIDIEPTDK	651.327	2	51.2768	False	7.2576	7.39502	5.19545	8.16761	6.45381	7.58384	7.36625	6.82129	4.8744	6.32708
Q14103|HNRPD_HUMAN	IFVGGLSPDTPEEK	744.883	2	50.9546	False	5.65358	6.7658	3.8223	7.13054	6.04286	7.10091	6.519	5.67844	8.41773	8.1644
P78527|PRKDC_HUMAN	LGLPGDEVDNK	578.796	2	40.8125	False	4.7324	3.87774	-0.550738	2.69303	2.9581	0.12093	6.5455	2.81959	4.32109	2.40309
P78527|PRKDC_HUMAN	M[Oxi]DPM[Oxi]NIWDDIITNR	883.398	2	72.4853	False	-2.61285	0.783461	-0.653244	-0.61854	-1.47749	-1.79886	-1.10558	-1.05298	-2.88887	-0.270683
P78527|PRKDC_HUMAN	SLGPPQGEEDSVPR	734.357	2	38.5211	False	3.50288	3.75842	2.91284	0.616962	0.584305	5.91123	1.9035	1.16186	2.12368	2.08338
P78527|PRKDC_HUMAN	AALSALESFLK	575.329	2	76.8258	False	3.66078	5.99653	2.7237	3.68066	6.93045	3.27001	4.06133	3.39572	2.10011	0.804508
P78527|PRKDC_HUMAN	LLPAELPAK	476.297	2	42.6154	False	1.35291	4.57836	3.95707	3.85697	3.11157	3.6558	2.48565	0.139617	2.60153	3.92892
P78527|PRKDC_HUMAN	HGDLPDIQIK	568.309	2	43.8577	False	3.36792	0.878315	1.00872	2.21604	4.58277	1.32813	0.855183	1.5809	3.74927	0.678208
Q15393|SF3B3_HUMAN	TVLDPVTGDLSDTR	744.881	2	52.9938	False	-1.83491	5.29659	4.95202	3.11875	5.8142	7.23835	5.19623	4.85971	6.99636	7.5429
Q15393|SF3B3_HUMAN	ILELLRPDPNTGK	489.284	3	49.2685	False	-4.373	-0.489642	-2.32818	1.47994	-1.18253	-1.93344	0.873291	2.50767	-0.339394	2.77362
Q16851|UGPA_HUMAN	TLDGGLNVIQLETAVGAAIK	992.06	2	84.8341	False	0.205822	-0.480984	3.61389	0.303809	3.45409	2.87478	2.11127	3.44767	0.458651	2.46518
Q16851|UGPA_HUMAN	ESLLPVAK	428.761	2	42.2335	False	5.329	2.70432	3.76996	3.0796	4.46841	3.89841	3.36449	4.61527	5.45995	3.39028
Q16851|UGPA_HUMAN	GTVIIIANHGDR	633.352	2	34.931	False	2.44925	-1.07405	3.10269	1.53041	5.07233	1.72174	1.40098	-1.49991	2.34783	0.56264
Q16851|UGPA_HUMAN	LVEIAQVPK	498.808	2	43.0017	False	5.25416	7.34503	6.64649	7.24401	5.04879	3.25976	4.33054	2.07257	5.37911	5.33241
Q14204|DYHC1_HUMAN	VQVALEELQDLK	692.888	2	59.4197	False	-2.60077	-0.369873	-0.0947958	1.21956	0.339973	3.2548	2.07311	4.04128	4.90895	3.11859
Q14204|DYHC1_HUMAN	VAAPDVVVPTLDTVR	776.441	2	60.289	False	5.1232	4.02892	1.57117	0.602327	3.12325	4.20309	4.56369	5.14862	6.8587	3.78678
Q14204|DYHC1_HUMAN	EVDGLDVSK	481.245	2	31.0373	False	-1.35819	-1.88063	-1.26314	1.35132	-2.82937	2.63525	5.82961	2.06204	4.68886	4.5367
Q14204|DYHC1_HUMAN	VDDLLIIEEK	593.832	2	58.8734	False	-4.98247	-4.5883	-1.30378	-4.45395	-2.27665	0.844985	-1.61721	-2.2859	-2.49354	-3.04131
Q14204|DYHC1_HUMAN	ADLAAVEAK	444.245	2	30.2544	False	0.983173	-1.93186	1.16627	2.39581	1.85403	2.50023	2.60375	1.99975	1.48729	1.63347
P62269|RS18_HUMAN	AGELTEDEVER	624.291	2	33.5401	False	3.79836	5.18653	2.34258	5.61933	5.94342	5.69211	5.94579	3.98916	6.90032	3.24851
P62269|RS18_HUMAN	RAGELTEDEVER	702.342	2	29.6752	False	0.563727	1.33539	3.12445	2.66187	-0.329726	4.08068	1.75875	5.10704	4.87915	2.01699
P62269|RS18_HUMAN	RAGELTEDEVER	468.564	3	29.6901	False	4.32352	3.75742	3.42405	2.80629	4.53073	3.72351	4.682	7.50594	5.53399	4.77139
P62269|RS18_HUMAN	VLNTNIDGR	501.272	2	31.9326	False	6.17832	5.77678	6.53931	5.73075	6.62785	2.03503	2.31187	2.96052	3.59278	2.83429
P49189|AL9A1_HUMAN	IGDPLLEDTR	564.798	2	48.439	False	0.361428	2.7254	3.22983	6.12877	4.56335	1.8848	3.26353	1.59553	0.729322	0.49045
P52272|HNRPM_HUMAN	QGGGGGGGSVPGIER	642.818	2	30.6772	False	1.3119	-1.64607	0.109076	2.04955	-3.22792	2.9507	-1.22253	2.32229	1.25285	1.69835
P52272|HNRPM_HUMAN	FESPEVAER	532.256	2	34.2537	False	5.07663	5.12883	1.27799	3.88392	4.52406	4.0384	3.19925	1.86426	4.42115	5.80188
P52272|HNRPM_HUMAN	VGQTIER	401.725	2	19.9782	False	4.45758	3.73585	3.96297	1.88176	3.99261	5.00877	5.49169	6.50828	6.10024	6.19657
P52272|HNRPM_HUMAN	VGSEIER	395.209	2	21.1379	False	5.91265	5.50429	3.33613	4.9541	1.90266	3.43628	6.75611	2.66122	2.824	-0.944336
P52272|HNRPM_HUMAN	ADILEDKDGK	552.283	2	22.4329	False	-0.475813	2.99649	-1.68801	-1.00847	-2.17595	2.64895	6.51399	2.13768	2.47091	-2.23229
P07305|H10_HUMAN	VGENADSQIK	530.767	2	22.9374	False	3.79672	4.08567	4.57788	2.69304	3.34523	6.21859	4.44646	4.61969	5.77003	5.3347
P07305|H10_HUMAN	YSDMIVAAIQAEK	719.866	2	65.1927	False	-2.18896	0.056304	1.04726	0.50684	-1.37573	6.06557	-1.589	1.40359	1.89566	1.02093
P07305|H10_HUMAN	YSDM[Oxi]IVAAIQAEK	727.863	2	53.8221	False	-0.61191	-2.04151	-2.56379	-0.929553	-0.738889	0.901596	-0.713149	-2.22358	-0.55933	-0.877217
Q96AC1|FERM2_HUMAN	EVDEVDAALSDLEITLEGGK	1052.02	2	90.2751	False	-0.744086	-0.074992	-1.00788	-1.35549	-0.207199	-0.329881	-2.02954	1.05249	-0.589136	-2.70658
O14579|COPE_HUMAN	WEAAEGLLQEALDK	786.899	2	74.9464	False	1.87699	3.76385	1.62167	2.57155	-1.57847	0.510418	0.414402	3.22801	2.59458	-0.826078
Q9Y295|DRG1_HUMAN	SDATADDLIDVVEGNR	845.4	2	68.1297	False	5.11262	0.262111	3.19593	1.82542	2.80676	-0.756578	-0.761336	-0.569367	0.988644	2.62181
O95232|LC7L3_HUMAN	IDVLLQQIEELGSEGK	885.978	2	79.6055	False	1.01955	3.80008	3.76376	1.99744	3.55044	3.94934	4.21076	4.12578	5.15321	3.97044
O14950|ML12B_HUMAN	LNGTDPEDVIR	614.812	2	41.5598	False	-0.708418	0.556004	0.143764	2.40123	0.631995	2.68265	3.74235	4.56883	3.40342	3.42797
O14950|ML12B_HUMAN	LN[Dea]GTDPEDVIR	615.304	2	43.8491	False	3.14663	4.1487	3.43746	3.16993	6.55933	5.3673	6.64963	6.31126	4.44653	5.91384
O75367|H2AY_HUMAN	N[Dea]GPLEVAGAAVSAGHGLPAK	606.323	3	54.3403	False	-0.467562	0.189811	-2.56536	-1.32976	-2.54185	0.461499	-1.02598	-0.569388	-0.332052	-2.20598
O75367|H2AY_HUMAN	LEAIITPPPAK	575.348	2	43.8625	False	-0.329645	-1.97035	-3.16581	0.320561	0.695137	2.47307	0.497326	2.13452	4.30516	3.49527
O75367|H2AY_HUMAN	DDLGNTLEK	502.748	2	31.2478	False	-1.26864	0.361425	1.02978	1.32973	2.89823	3.18341	-4.39111	3.81397	1.42889	1.54753
O75367|H2AY_HUMAN	SIAFPSIGSGR	546.296	2	53.3837	False	0.0605617	0.0841243	0.61474	-0.163347	0.592139	4.5095	6.8574	5.56795	5.85914	5.34842
P62750|RL23A_HUMAN	LAPDYDALDVANK	702.854	2	50.4856	False	3.61365	-0.197482	-1.24835	0.746826	3.3181	4.31291	0.0625596	5.33743	5.28069	6.85201
Q15637|SF01_HUMAN	TVIPGMPTVIPPGLTR	824.976	2	70.6403	False	0.682765	-1.85395	5.49867	1.89504	2.564	3.14233	-0.947383	3.35336	2.50333	-2.44894
P49588|SYAC_HUMAN	AEEIANEMIEAAK	709.845	2	54.2272	False	5.80344	-1.10465	6.55245	1.89658	1.58856	-2.70471	-2.30341	-1.05833	-0.423292	2.98641
P49588|SYAC_HUMAN	GLVVDMDGFEEER	748.34	2	60.8568	False	2.74185	-1.01983	4.79405	5.04016	3.30522	-2.83019	-1.11985	2.7009	1.81407	-2.82
P49588|SYAC_HUMAN	EADGILKPLPK	590.85	2	39.7088	False	0.848015	-2.93525	0.454851	-4.30698	0.833845	1.31265	2.0855	1.64066	-0.763025	-0.169177
P49588|SYAC_HUMAN	GLEVTDDSPK	530.761	2	30.9984	False	2.79119	4.44121	2.65978	1.28379	2.49977	3.88149	5.61102	5.19664	4.09511	2.86192
P49588|SYAC_HUMAN	GLVVDMDGFEEERK	541.928	3	55.3321	False	0.138345	-2.80147	-1.35884	-2.82667	-1.7203	0.560845	-0.570458	0.413322	-0.822177	-0.648477
P49588|SYAC_HUMAN	SVLGEADQK	473.746	2	28.0611	False	0.418323	4.76825	-0.42824	3.74283	-1.21418	3.95172	-0.788692	0.535735	5.12835	2.01054
P61758|PFD3_HUMAN	NLDSLEEDLDFLR	789.886	2	82.3574	False	1.31543	-0.601655	3.82114	4.48636	1.20857	5.78408	5.07535	5.11589	6.65355	4.74415
P48681|NEST_HUMAN	DNLAEELEGVAGR	686.839	2	66.3776	False	5.71929	5.16028	3.60639	4.77129	4.95677	1.48693	0.105192	3.0584	4.96656	3.37985
P48681|NEST_HUMAN	SLGEEIQESLK	616.822	2	55.1212	False	1.70356	3.5719	-4.51112	1.96878	3.18015	0.969491	0.526541	0.00483203	-1.02439	0.120227
P48681|NEST_HUMAN	SLEEDLETLK	588.803	2	59.7384	False	1.56735	2.9609	3.81305	1.31729	-0.278799	0.0163888	-0.56874	-1.66596	0.115712	-0.289476
P48681|NEST_HUMAN	DVEVVRPLEK	592.338	2	37.4436	False	3.7755	0.191814	-0.281852	-0.444844	1.84647	3.5916	-1.03237	4.84231	0.281236	5.09094
P16615|AT2A2_HUMAN	DIVPGDIVEIAVGDK	770.417	2	75.9383	False	-1.48095	1.88675	-3.47461	-1.72724	1.40995	-2.38457	-3.26038	-1.09703	-1.99783	0.632932
P16615|AT2A2_HUMAN	DIVPGDIVEIAVGDKVPADIR	731.07	3	78.8476	False	-1.55929	1.9641	-4.02645	1.75705	2.5248	-0.396417	0.311307	-0.987437	0.572121	-2.1851
O00299|CLIC1_HUMAN	NSNPALNDNLEK	664.826	2	33.2269	False	4.7876	3.13688	4.54003	3.85483	5.01909	4.81648	4.83486	3.83385	6.55125	5.98336
P11586|C1TC_HUMAN	TPVPSDIDISR	600.317	2	43.5768	False	-2.09529	-2.72308	-4.77315	3.82131	3.04065	3.83616	-1.25193	3.60731	3.84156	1.44293
P11586|C1TC_HUMAN	TDTESELDLISR	689.838	2	53.6918	False	2.26754	1.07579	2.63495	1.09466	2.29143	3.71937	3.50438	3.80996	3.36156	3.74919
P11586|C1TC_HUMAN	ITIGQAPTEK	529.298	2	33.5001	False	5.30925	4.6866	3.47771	4.93152	4.63018	2.41748	5.24249	4.45158	5.40548	2.14944
Q9Y266|NUDC_HUMAN	LVSSDPEINTK	601.817	2	31.2504	False	5.13233	4.91031	5.40881	5.92931	7.03883	7.86738	4.9925	7.58054	6.23325	4.39205
Q9Y266|NUDC_HUMAN	DAENHEAQLK	577.775	2	19.2756	False	-3.73938	-2.38975	-4.02047	1.76667	NaN	2.86525	0.60594	3.1546	2.77536	4.66265
Q9Y266|NUDC_HUMAN	LSDLDSETR	518.251	2	29.0648	False	3.39015	3.30899	4.32775	2.86278	2.15431	2.73555	2.59583	2.51878	4.82896	5.56278
P20020|AT2B1_HUMAN	EEIPEEELAEDVEEIDHAER	794.359	3	73.7532	False	-2.61506	-0.657489	-3.74437	1.11381	-5.97395	1.24475	-2.66635	0.493427	1.14675	2.33218
Q9NR30|DDX21_HUMAN	NEEPSEEEIDAPKPK	571.272	3	31.0676	False	-0.880155	-1.45345	-0.184038	-0.766947	1.93199	-0.240668	-0.236259	-2.69683	-1.65144	-2.15872
Q9NR30|DDX21_HUMAN	TEEIAEEEETVFPK	825.891	2	54.5553	False	1.15396	1.22019	1.21595	2.62178	-1.70458	0.233183	1.09147	-1.53102	-0.959672	-0.0553655
Q9BVA1|TBB2B_HUMAN	EVDEQM[Oxi]LNVQNK	731.846	2	32.2573	False	-0.496384	-0.94329	-0.500461	-1.07795	-0.42179	4.97524	1.70694	2.51991	4.68595	3.65411
Q9BVA1|TBB2B_HUMAN	LAVNM[Oxi]VPFPR	580.318	2	51.9757	False	-0.74118	-1.98375	-0.899166	-1.45752	-1.45832	4.23317	0.752988	5.17172	4.57658	4.28596
Q9BVA1|TBB2B_HUMAN	AILVDLEPGTM[Oxi]DSVR	816.419	2	57.0891	False	-0.120811	1.79169	-1.24024	0.523743	-0.627747	5.56426	-0.736323	3.7545	4.48012	7.30707
Q9BVA1|TBB2B_HUMAN	LAVNMVPFPR	572.321	2	60.955	False	-0.999378	-1.11244	3.42076	0.910498	-0.443089	3.34449	-0.244202	3.24029	4.89355	5.72701
P12429|ANXA3_HUMAN	SLGDDISSETSGDFR	793.352	2	51.16	False	1.643	-0.522639	3.18561	0.79201	2.74286	7.64724	5.14444	5.6285	6.42856	3.94459
P12429|ANXA3_HUMAN	DYPDFSPSVDAEAIQK	891.415	2	56.2295	False	2.60867	1.3551	-0.091906	1.83001	-1.67081	8.11121	7.39931	6.07065	5.9296	8.37353
P12429|ANXA3_HUMAN	VDEHLAK	406.219	2	17.3442	False	2.78126	1.29842	-1.01345	-2.67912	0.0827524	4.76987	3.70662	3.19318	2.20948	3.59236
Q5JXB2|UE2NL_HUMAN	TNEAQAIETAR	602.302	2	33.0043	False	0.964415	2.19392	2.07248	3.55065	4.00346	7.00926	7.17446	7.12006	4.84152	5.46727
Q5JXB2|UE2NL_HUMAN	LLAEPVPGIK	518.824	2	47.293	False	6.12421	7.31405	4.61632	5.04354	6.34453	4.54189	6.57577	5.98605	5.41692	3.43231
P28074|PSB5_HUMAN	VSSDNVADLHEK	438.549	3	28.033	False	5.36414	4.82066	6.29583	2.0375	2.74885	7.20954	5.56094	4.48642	4.44594	7.09853
P28074|PSB5_HUMAN	HGVIVAADSR	512.78	2	23.2657	False	2.97391	-0.105265	1.62914	2.31204	1.44865	4.21541	1.68481	1.1258	-2.34536	3.30653
P28074|PSB5_HUMAN	ISVAAASK	373.724	2	22.623	False	3.5278	2.917	3.44819	2.36466	2.45236	3.73139	3.86351	3.6521	3.67394	2.1161
P00558|PGK1_HUMAN	AHSSM[Oxi]VGVNLPQK	461.906	3	30.0631	False	0.263919	0.49425	-1.21572	1.28014	3.18745	4.94475	0.881653	4.33577	-0.626954	2.51137
P00558|PGK1_HUMAN	IQLINNM[Oxi]LDK	609.332	2	45.7455	False	3.8011	4.52699	4.75628	4.72408	4.4896	5.35852	6.69426	7.4157	7.14714	7.64182
P00558|PGK1_HUMAN	VSHVSTGGGASLELLEGK	580.976	3	50.8935	False	3.66143	5.54674	3.11593	4.93074	4.85399	3.79963	4.39095	6.24819	5.01062	6.19447
P00558|PGK1_HUMAN	ITLPVDFVTADK	659.866	2	67.1132	False	5.01418	3.5012	5.15643	6.01797	5.48397	7.07724	7.46371	7.19291	7.89746	6.39041
P00558|PGK1_HUMAN	NNQITNNQR	551.273	2	14.3984	False	3.47065	5.2021	2.7726	6.03156	5.27838	-0.33126	0.189033	2.18804	2.73503	2.52324
P00558|PGK1_HUMAN	ALMDEVVK	452.744	2	43.5863	False	6.64948	3.31201	6.10265	6.08242	5.88355	3.22544	2.16923	2.17175	5.89775	3.21373
P00558|PGK1_HUMAN	ALM[Oxi]DEVVK	460.742	2	30.0098	False	4.41906	2.64344	4.62797	2.25015	3.82497	5.32557	3.31097	7.56185	5.57113	2.04763
P00558|PGK1_HUMAN	FHVEEEGK	487.733	2	24.9645	False	2.96175	5.72984	-0.172349	3.54288	2.37204	7.68113	2.6862	3.99128	5.31414	4.55039
Q9NQP4|PFD4_HUMAN	NLQEEIDALESR	708.852	2	67.9132	False	3.96871	2.86351	1.58839	2.11177	2.71758	5.45705	6.50827	6.92517	4.91341	5.66033
P07737|PROF1_HUMAN	TFVNITPAEVGVLVGK	822.472	2	74.8922	False	3.34258	1.0606	1.26222	1.04698	0.720958	4.66	-0.560664	-0.893144	2.9639	4.19462
P07737|PROF1_HUMAN	STGGAPTFNVTVTK	690.362	2	43.8339	False	6.91114	7.44978	3.51028	6.83298	6.38167	6.26412	6.47923	5.92303	4.8835	7.92641
P07737|PROF1_HUMAN	EGVHGGLINK	512.283	2	25.3676	False	4.31782	6.75637	5.81228	4.61607	5.6206	5.05783	4.48934	4.62335	3.7997	4.485
P07737|PROF1_HUMAN	EGVHGGLINK	341.858	3	25.351	False	5.94437	3.80669	6.13218	1.41787	5.37001	2.99063	3.23697	5.30842	3.7857	3.81186
P52907|CAZA1_HUMAN	DVQDSLTVSNEAQTAK	853.416	2	39.1686	False	2.89932	0.447594	2.14877	3.68068	-0.107757	2.84426	5.56153	5.28706	6.12246	2.51885
P52907|CAZA1_HUMAN	EASDPQPEEADGGLK	771.85	2	30.7967	False	0.16624	-0.339343	3.14931	2.14078	3.85644	4.26628	5.10707	4.57158	1.36154	4.10688
P00330|ADH1_YEAST	VVGLSTLPEIYEK	724.406	2	63.4187	False	6.87995	4.91764	6.07949	5.4861	5.44655	4.60355	4.68875	5.78783	4.6236	5.84737
P00330|ADH1_YEAST	VLGIDGGEGK	472.756	2	35.0361	False	5.70164	5.75083	5.73759	1.52951	5.63435	5.87086	4.02156	5.13972	5.51832	5.01148
Q92841|DDX17_HUMAN	VLEEANQAINPK	663.357	2	35.0094	False	3.14032	2.25036	2.38043	1.72307	4.68714	6.38076	2.41374	1.63728	2.94395	4.27167
Q92841|DDX17_HUMAN	LIDFLESGK	511.282	2	59.035	False	4.95722	6.76348	5.74654	5.01322	4.24656	6.5316	9.25532	5.22064	6.98476	7.10926
Q92841|DDX17_HUMAN	DM[Oxi]VGIAQTGSGK	590.287	2	25.8146	False	4.09974	5.03485	-0.375866	2.72525	0.972474	4.48062	4.22869	3.20133	2.88832	2.13384
Q92841|DDX17_HUMAN	APILIATDVASR	613.859	2	51.3158	False	6.11585	-6.31827	1.35762	5.15044	4.9601	7.81209	5.68152	6.62195	6.51035	7.26206
Q92841|DDX17_HUMAN	DMVGIAQTGSGK	582.29	2	35.9985	False	2.44036	-1.78196	2.88674	4.42314	0.94107	-0.487936	-0.678413	2.44062	2.73046	-1.42531
Q92841|DDX17_HUMAN	WDLSELPK	494.261	2	60.5185	False	1.83132	1.52438	-0.242244	2.36039	1.02704	1.00425	0.975081	3.07282	-1.14625	0.350715
O00571|DDX3X_HUMAN	VGSTSENITQK	582.299	2	22.5411	False	2.46324	2.91437	0.907876	3.36758	2.77323	2.40188	3.54569	2.05002	4.17211	-2.59374
O00571|DDX3X_HUMAN	DLLDLLVEAK	564.829	2	84.0618	False	1.2691	1.18366	-1.82945	4.4803	2.34198	4.70973	3.65175	7.49359	1.10624	6.37105
Q00610|CLH1_HUMAN	LEC[MSH]SEELGDLVK	690.823	2	67.9878	False	6.80479	5.38708	4.90051	4.81274	6.53452	3.98828	4.58277	6.47505	3.91506	6.67893
Q00610|CLH1_HUMAN	LHIIEVGTPPTGNQPFPK	649.023	3	54.6267	False	1.97131	-2.34732	1.28262	-0.798537	1.46111	3.76537	2.06164	2.86326	3.28611	4.03766
Q00610|CLH1_HUMAN	LDASESLRK	340.189	3	25.341	False	-3.3479	-1.14077	-1.41812	-1.70935	#NAME?	-1.44749	2.19502	3.05892	1.56579	1.48117
Q00610|CLH1_HUMAN	LDASESLR	445.733	2	30.0834	False	5.17738	5.08064	0.647665	3.72009	3.82038	3.19547	4.63152	5.11076	3.71379	5.8062
P55209|NP1L1_HUMAN	NVDLLSDMVQEHDEPILK	699.017	3	65.3561	False	-0.754535	0.102796	-0.802419	1.51128	-2.42214	5.97625	-0.196171	2.17218	1.20022	0.434024
P55209|NP1L1_HUMAN	NVDLLSDM[Oxi]VQEHDEPILK	704.349	3	58.8489	False	-4.22166	-1.53937	-1.23947	-1.05206	0.600325	4.2856	-0.830785	0.926847	4.44754	5.29073
Q9Y570|PPME1_HUMAN	SIVEGIIEEEEEDEEGSESISK	1219.05	2	66.0902	False	1.81495	-0.150836	-1.60311	-1.78047	0.70161	0.570008	2.3811	1.59261	-0.294505	0.668082
O75874|IDHC_HUMAN	ISGGSVVEM[Oxi]QGDEM[Oxi]TR	864.382	2	31.1046	False	2.2245	-1.23923	-0.0452101	4.33447	5.75739	6.49395	1.72039	6.48875	5.12835	7.33831
O75874|IDHC_HUMAN	TVEAEAAHGTVTR	447.897	3	25.113	False	4.22032	-3.44135	2.39749	2.51419	2.46251	4.02792	1.2444	5.94613	1.97528	3.78399
O75874|IDHC_HUMAN	C[MSH]ATITPDEK	512.228	2	29.4751	False	-1.07481	1.07179	0.856755	-1.16947	1.13016	1.59255	-1.02835	-1.94568	3.0654	-1.47465
Q13442|HAP28_HUMAN	GVEGLIDIENPNR	713.37	2	56.8425	False	0.158659	-0.0350353	-2.04725	1.98987	2.28474	4.60808	-0.72	5.06582	5.63989	6.41913
Q07065|CKAP4_HUMAN	LEGLGSSEADQDGLASTVR	952.963	2	50.1395	False	0.707936	-0.753694	-0.218101	-0.962674	0.23911	2.05232	2.88685	2.55094	4.04664	0.0686309
Q07065|CKAP4_HUMAN	GAHPSGGADDVAK	591.281	2	13.7934	False	1.7186	2.21424	4.38455	-2.5374	-2.06688	5.9892	3.69832	7.75724	5.01546	0.101839
Q07065|CKAP4_HUMAN	ASVSQVEADLK	573.804	2	45.3616	False	-1.68285	0.841262	-0.958332	-1.76047	3.72907	1.22701	-2.49731	2.01305	1.30984	-1.66655
Q07065|CKAP4_HUMAN	VASLEESEGNK	581.783	2	22.7796	False	-2.50591	0.514793	-3.13654	0.553	-0.779639	2.51312	-0.115259	1.76067	2.62111	1.40436
Q07065|CKAP4_HUMAN	SVGELPSTVESLQK	737.393	2	47.6909	False	-0.294689	-2.433	0.265425	-2.5158	-0.960023	-0.735963	-5.29578	-3.69822	-0.868631	-1.90662
Q07065|CKAP4_HUMAN	LEEELR	394.711	2	30.2339	False	-1.76228	0.476765	0.596142	0.602055	0.602041	0.602059	0.60206	0.601908	0.477121	0.602059
O60664|PLIN3_HUMAN	LEENLPILQQPTEK	826.449	2	54.7419	False	-0.0901674	0.32911	-1.16697	1.0159	-0.991471	2.83633	4.39339	3.06804	3.75677	0.203718
P35268|RL22_HUMAN	AGNLGGGVVTIER	621.844	2	43.1455	False	6.96748	4.81452	4.53212	6.0549	5.66459	7.53972	7.87053	8.26961	7.65373	6.45644
P52655|TF2AA_HUMAN	SVIEDVINDVR	629.836	2	67.2202	False	-0.718667	2.23913	3.32941	3.09714	3.86125	1.26291	3.49993	3.93739	-3.71436	0.638196
O76021|RL1D1_HUMAN	ATNESEDEIPQLVPIGK	920.47	2	59.7316	False	0.511893	0.369334	-0.473703	0.0653089	4.12611	1.5311	-0.408498	1.96726	1.26496	-1.39205
P25205|MCM3_HUMAN	SVDVILDDDLVDK	723.372	2	61.03	False	4.46359	3.80306	5.72784	3.25786	4.52768	3.94027	4.03189	2.74673	2.92035	1.67661
P25205|MCM3_HUMAN	LTESINR	416.73	2	25.8028	False	1.99048	3.4638	3.83417	2.76437	5.4206	4.47724	4.82831	3.08565	1.66165	4.61306
Q15293|RCN1_HUMAN	EIVVLETLEDIDK	758.411	2	74.2948	False	-1.41729	0.317593	-0.504686	0.187881	-2.63293	2.76792	-3.40182	1.35937	4.88388	4.38683
O14818|PSA7_HUMAN	NYTDEAIETDDLTIK	870.912	2	55.1901	False	4.35211	4.91049	4.26062	3.84519	4.4003	4.90429	4.85249	5.74887	4.3914	3.92271
O14818|PSA7_HUMAN	ILNPEEIEK	542.798	2	43.0473	False	4.59425	3.91607	3.7513	4.47031	4.82863	5.11031	5.29816	1.97026	4.33351	3.82881
O14818|PSA7_HUMAN	GSTAVGVR	373.711	2	17.8471	False	3.3242	2.72918	3.43701	6.1474	-2.25833	2.29357	-0.0148856	1.26861	2.84274	3.26094
O95394|AGM1_HUMAN	QAVTPPGLQEAINDLVK	896.994	2	80.0766	False	-3.22369	-2.67404	-0.288801	1.70388	-0.362947	1.75855	-3.22297	-1.41612	2.78564	2.02439
O95394|AGM1_HUMAN	VISTTDAER	496.256	2	23.432	False	2.3409	1.64466	-0.380757	2.44925	0.265922	4.2794	3.44091	3.84381	5.61969	5.07023
A6NHG4|DDTL_HUMAN	PFLELDTNLPANR	750.396	2	61.4151	False	-0.985021	0.394307	2.02381	0.679802	-0.129908	-2.02567	1.24102	-0.0709146	-0.447978	1.13917
A6NHG4|DDTL_HUMAN	PFLELDTNLPANRVPAGLEK	732.067	3	60.5595	False	-1.22417	-4.43696	-2.44099	-0.91301	-0.36687	-1.4458	0.0111077	0.375849	1.09227	-1.32386
P13667|PDIA4_HUMAN	DLGLSESGEDVNAAILDESGK	1060.01	2	62.7723	False	0.737691	-0.180165	2.84217	2.62439	-0.280809	2.4892	-1.88246	1.3948	0.372497	0.0331144
P13667|PDIA4_HUMAN	VDATAETDLAK	567.288	2	32.095	False	2.83504	5.23173	1.44305	4.34122	4.79528	4.58567	4.61636	3.70502	5.33644	7.95548
P13667|PDIA4_HUMAN	DLGLSESGEDVN[Dea]AAILDESGK	1060.5	2	58.733	False	-0.747952	0.459806	-0.0890737	0.0909798	-0.384799	3.47435	0.708299	-1.99496	-0.341149	1.56235
P80723|BASP1_HUMAN	ETPAATEAPSSTPK	693.841	2	24.7053	False	3.50434	3.02961	3.3878	5.02883	1.94398	4.39069	4.8167	4.25197	4.79109	6.3387
P80723|BASP1_HUMAN	TEAPAAPAAQETK	642.825	2	23.0411	False	-2.03438	-0.334672	-1.12246	-0.0306667	-0.444181	2.53615	-1.96813	1.56509	4.7649	4.54804
P80723|BASP1_HUMAN	AEPPKAPEQEQAAPGPAAGGEAPK	766.717	3	29.4516	False	3.32182	2.85799	7.12936	3.80074	2.66268	4.27587	2.09949	1.42204	1.79449	2.70839
Q00341|VIGLN_HUMAN	DLANIAEVEVSIPAK	784.93	2	62.6433	False	-0.29674	-2.18326	-2.86593	-1.45445	0.213036	1.22858	-0.233644	0.942947	-0.620153	-0.276374
Q00341|VIGLN_HUMAN	IDLPAENSNSETIIITGK	958.005	2	54.2555	False	0.0439108	0.308369	0.0428206	1.13618	0.787114	2.18891	2.67514	1.20242	-2.03945	-1.04885
Q00341|VIGLN_HUMAN	GNSLQEILER	579.809	2	55.807	False	1.35005	-0.122812	-2.07441	0.971644	-0.32952	3.58913	0.00583592	2.85311	0.384678	3.66802
Q00341|VIGLN_HUMAN	DQDLITIIGK	558.319	2	60.2189	False	-1.3156	1.4776	-1.29252	-1.01434	0.0871428	3.27242	0.631798	2.18553	0.88233	2.78564
Q00341|VIGLN_HUMAN	DKFPEVIINFPDPAQK	619.996	3	67.5098	False	-1.45824	0.783526	0.145269	-0.739318	1.16081	3.77719	2.56753	0.839691	-0.273811	3.07557
Q00341|VIGLN_HUMAN	VIFPAAEDK	495.269	2	39.0016	False	2.71005	0.363745	-2.35871	-0.439544	-0.467297	0.812655	-3.07929	0.632462	0.790485	-1.17806
O75223|GGCT_HUMAN	SNLNSLDEQEGVK	716.849	2	36.9772	False	4.16932	2.56305	2.95959	-1.1147	1.6672	1.28402	5.19476	4.45374	4.56072	4.37625
O75223|GGCT_HUMAN	VSEEIEDIIK	587.814	2	55.8998	False	-2.37185	-1.64093	-1.48998	-0.273987	-2.50643	-0.374538	-0.396807	0.252182	0.42273	-2.57916
Q96CN7|ISOC1_HUMAN	GLGSTVQEIDLTGVK	758.914	2	57.8816	False	2.11097	-1.20052	-1.25094	0.282378	-2.53938	3.44884	-0.706856	3.48161	-4.20783	3.77293
Q96CN7|ISOC1_HUMAN	ILGIPVIVTEQYPK	785.466	2	71.3687	False	-1.29829	-4.00365	-1.41383	-2.26163	2.27398	2.12121	2.13049	3.27999	-1.90686	1.75358
P62333|PRS10_HUMAN	ALQSVGQIVGEVLK	720.925	2	76.235	False	-1.27483	5.00169	0.708703	3.6302	-3.49478	3.72931	1.54015	-2.89768	-2.80864	-1.8915
P62333|PRS10_HUMAN	HGEIDYEAIVK	637.325	2	45.4162	False	-0.328335	-5.32901	-1.38339	-2.25601	2.41815	3.93419	-0.66988	3.02145	2.17012	4.34066
P62333|PRS10_HUMAN	IHAGPITK	418.753	2	22.073	False	3.0933	1.97021	0.815868	-2.33595	0.516465	2.96871	1.01305	3.52803	1.80803	-0.146764
Q9UQ80|PA2G4_HUMAN	TIIQNPTDQQK	643.341	2	31.0839	False	3.5868	3.98039	3.79249	3.86796	-0.927289	4.2006	3.19343	5.20581	3.82771	4.05682
Q9UQ80|PA2G4_HUMAN	SEM[Oxi]EVQDAELK	647.795	2	31.4995	False	0.881016	2.54652	-0.150597	-0.962906	0.661843	2.57142	1.89917	3.0031	1.12528	4.84695
Q9UQ80|PA2G4_HUMAN	M[Oxi]GGDIANR	425.198	2	15.6544	False	-0.649803	1.94049	0.805889	-3.24347	-0.555107	1.27731	2.09318	1.5653	3.13123	-1.48044
Q92598|HS105_HUMAN	VEDVSAVEIVGGATR	751.396	2	53.1059	False	-2.2301	1.89525	-3.9066	-0.818547	2.54767	1.12388	1.17525	-0.954398	5.65928	2.47325
Q92598|HS105_HUMAN	SLDQDPVVR	514.772	2	33.0928	False	-0.24266	0.599166	-1.12859	-1.25573	2.55264	-0.527588	-2.19046	-0.172212	2.10094	1.51216
Q10570|CPSF1_HUMAN	IGTTPDIILDDLLETDR	950.499	2	81.7756	False	-1.60027	-3.53633	-0.342418	2.62266	-1.31087	2.03517	-1.20106	-0.287653	-1.95358	0.450718
Q13200|PSMD2_HUMAN	QLQDELEM[Oxi]LVER	759.877	2	70.1226	False	-1.93522	3.46543	-0.214229	-0.379791	-0.434294	1.5077	2.72229	0.793462	2.96327	0.249287
Q9UHD8|SEPT9_HUMAN	VPEVPTAPATDAAPK	732.391	2	39.6382	False	2.70188	2.26761	3.00906	2.81462	1.25647	4.67912	2.21262	4.06966	3.94175	1.59109
Q9UHD8|SEPT9_HUMAN	SVQPTSEER	516.751	2	17.7283	False	2.6868	2.79425	2.60819	-3.17432	1.01627	3.84732	4.10174	6.24202	0.580348	7.12035
Q9UHD8|SEPT9_HUMAN	VVNIVPVIAK	526.347	2	54.4372	False	0.432399	3.35102	-2.19532	6.78234	3.04066	6.38097	6.10117	4.5786	6.93547	6.09293
Q8IZP2|ST134_HUMAN	VAAIEALNDGELQK	735.894	2	50.8904	False	5.77406	0.219625	0.849989	-0.4831	3.49092	5.62358	4.26294	6.25529	5.83014	5.01119
P50453|SPB9_HUMAN	IEELLPGSSIDAETR	815.42	2	57.1943	False	-3.30571	3.69536	0.161088	-0.846415	3.95396	0.451343	-0.28459	-0.311279	-0.593751	0.929675
P50453|SPB9_HUMAN	STEVEVLLPK	557.821	2	54.8122	False	-0.066732	2.00233	1.87555	1.48877	0.0498017	0.711885	-1.41141	-2.34597	-0.259881	-1.68456
P20042|IF2B_HUMAN	IFDIDEAEEGVK	682.833	2	55.9199	False	4.45655	3.86032	2.26016	1.66052	2.75618	0.66325	2.1099	4.19369	4.27607	2.69205
P20042|IF2B_HUMAN	FPDEDEILEK	617.796	2	52.9125	False	2.62046	4.35501	2.70942	2.89925	1.62281	2.15488	4.33382	-3.94922	1.49106	-1.09999
P35659|DEK_HUMAN	LLASANLEEVTMK	709.882	2	56.1938	False	4.84919	0.593942	1.15624	1.0761	-0.0564467	1.25282	-1.4961	-3.03054	1.51312	-1.91699
P35659|DEK_HUMAN	LKKPPTDEELK	433.25	3	24.4555	False	-0.580119	2.05598	1.70294	-0.270685	-0.430426	-1.89746	-1.60464	1.03371	-0.0536537	-0.441189
Q7L5D6|GET4_HUMAN	AEVEVADELLENLAK	821.93	2	74.9436	False	-1.33793	0.484282	-0.654161	-3.00137	-1.49564	0.253506	-0.107431	-1.89689	1.7367	1.01769
Q9NQC3|RTN4_HUMAN	GPLPAAPPVAPER	636.359	2	42.4794	False	2.98876	2.41323	4.59676	1.36054	4.46422	0.573722	4.61627	2.92057	0.0866549	-0.60268
P25788|PSA3_HUMAN	AVENSSTAIGIR	609.328	2	33.4562	False	-1.45307	2.51053	-1.62644	-2.04331	4.0371	3.46049	4.14304	5.88401	5.17185	4.4667
Q13618|CUL3_HUMAN	GLTEQEVETILDK	737.885	2	67.1773	False	0.541041	-0.659564	1.47811	-0.942015	-0.0180656	2.75251	-0.73802	-0.110585	2.29703	-1.8453
Q9NYL9|TMOD3_HUMAN	DLDEDELLGNLSETELK	966.968	2	71.2928	False	2.5128	-1.4583	0.0369342	-3.4034	2.58568	4.13814	-3.07443	3.66662	1.54117	2.23569
Q02878|RL6_HUMAN	VLATVTKPVGGDK	428.922	3	28.102	False	3.62253	4.1195	4.49757	2.52755	2.75235	0.0280623	2.7672	4.40026	1.04173	5.9966
Q02878|RL6_HUMAN	YYPTEDVPR	570.272	2	39.3282	False	3.26926	5.05212	6.14342	8.01135	9.25275	3.7257	4.07912	4.54319	6.17444	4.60172
P50991|TCPD_HUMAN	VIDPATATSVDLR	679.37	2	49.1793	False	2.55286	1.51168	0.380731	2.30043	4.52832	2.51769	0.517335	5.89034	5.69005	3.25647
P50991|TCPD_HUMAN	VSNSGITR	417.227	2	17.0133	False	-0.662112	0.858816	-1.2481	2.90564	0.797606	3.96201	3.9911	2.2725	-0.287981	0.394598
P28070|PSB4_HUMAN	QPVLSQTEAR	564.804	2	28.4424	False	4.21941	2.70113	3.48898	4.83824	3.42898	3.61157	4.7883	1.65637	3.65502	6.22363
P28070|PSB4_HUMAN	FQIATVTEK	518.787	2	43.1129	False	5.11447	4.43055	3.90255	1.72758	3.53543	4.52464	3.89779	3.82215	3.46251	4.40426
Q14444|CAPR1_HUMAN	LNQDQLDAVSK	615.82	2	36.1531	False	3.27622	-1.95141	0.504055	2.47714	4.18234	4.70981	2.84554	4.49141	5.09555	4.6638
P17987|TCPA_HUMAN	LGVQVVITDPEK	649.372	2	50.1832	False	1.615	-0.321946	2.66263	4.73752	1.77098	3.92718	-0.406948	-0.992377	-1.35963	-0.459184
P17987|TCPA_HUMAN	EVGDGTTSVVIIAAELLK	908.009	2	93.123	False	1.78044	-3.09088	-2.75751	-0.439029	2.76722	3.39573	-3.60751	1.94453	4.30696	2.9523
P17987|TCPA_HUMAN	IC[MSH]DDELILIK	610.817	2	69.9545	False	2.98552	1.94159	2.85313	0.717433	3.41474	3.30495	1.95733	-0.518396	-3.2251	2.44507
P17987|TCPA_HUMAN	SSLGPVGLDK	486.772	2	40.2394	False	2.36128	-1.01468	-2.70607	1.393	2.63001	5.55215	1.70238	6.39693	5.23086	2.24425
P17987|TCPA_HUMAN	NADELVK	394.711	2	25.2842	False	0.186529	-0.561617	-4.22561	-0.443973	-2.35129	3.31849	1.18404	-0.851699	0.67804	4.5666
Q9UHX1|PUF60_HUMAN	QGEEEDAEIIVK	680.336	2	41.8005	False	1.14463	1.18748	0.199662	0.610687	1.2656	1.20198	-2.84207	0.211945	-2.9839	-1.32582
Q9UHX1|PUF60_HUMAN	VGRPSNIGQAQPIIDQLAEEAR	788.087	3	64.7934	False	-1.69761	-0.55553	-1.25596	0.717455	-3.15562	1.56012	3.13504	-1.97437	-1.11847	1.50314
Q9H2H8|PPIL3_HUMAN	VIDGLETLDELEKLPVNEK	718.723	3	73.5897	False	-0.646993	-2.9268	-0.66579	0.053162	-3.08717	2.4622	1.02271	0.574829	0.772648	0.502324
Q9H2H8|PPIL3_HUMAN	VIDGLETLDELEK	737.388	2	67.9194	False	4.54788	-1.48112	0.427568	2.85162	-0.395257	-1.58819	-0.93531	-0.498515	0.904671	-0.0584968
Q14839|CHD4_HUMAN	SAIDLTPIVVEDKEEK	595.988	3	54.4188	False	-5.79468	-5.61789	-1.05341	-5.81504	-0.292797	-0.452985	-4.89887	-4.69388	-3.88646	-1.78267
Q14839|CHD4_HUMAN	LERPPETPTVDPTVK	560.305	3	38.77	False	-0.150447	2.63074	-1.83116	2.16268	-0.034592	3.10093	0.369406	-0.875668	1.82894	0.372868
P28066|PSA5_HUMAN	EELEEVIKDI	608.819	2	69.7825	False	5.35006	3.92862	3.04274	2.03114	4.60197	3.46447	2.62624	3.03348	3.00064	3.68368
P28066|PSA5_HUMAN	EELEEVIK	494.763	2	43.4992	False	2.79165	1.53033	1.32785	0.121668	4.20551	3.16007	2.26857	2.12411	2.69274	4.19455
Q06323|PSME1_HUMAN	TENLLGSYFPK	634.83	2	63.2404	False	-0.0704397	-1.86543	-1.45793	-0.190167	-2.60456	3.05847	-1.26962	5.23715	3.61163	4.3952
Q9NYJ1|COA4_HUMAN	DDEEEDPLDQLISR	837.379	2	68.049	False	2.17525	-1.64451	-1.24137	-1.57935	2.05703	1.86292	-1.36346	0.770375	5.08335	3.94179
Q09028|RBBP4_HUMAN	EAAFDDAVEER	626.278	2	39.9609	False	4.74149	3.62642	-2.01084	2.49932	1.47412	5.11426	2.1647	5.0674	3.95915	4.78987
Q09028|RBBP4_HUMAN	INHEGEVNR	356.512	3	14.0925	False	4.84789	4.66212	5.58533	0.0789825	1.72074	3.6445	5.05858	3.05492	4.9859	3.82813
Q09028|RBBP4_HUMAN	INHEGEVNR	534.265	2	14.083	False	4.73509	1.11263	-0.0789221	1.5534	2.44697	5.09826	4.82983	3.05411	4.50047	2.98587
P07237|PDIA1_HUMAN	LITLEEEMTK	603.818	2	54.7317	False	6.46433	0.283044	2.55864	-0.143503	1.18103	1.25545	-2.59006	1.9701	3.50262	-0.978702
P07237|PDIA1_HUMAN	DHENIVIAK	519.783	2	29.0378	False	2.15652	-0.296561	1.33829	-4.19539	-2.34658	1.89742	-0.218596	-1.21498	0.084901	-0.391173
P07237|PDIA1_HUMAN	NFEDVAFDEK	607.272	2	51.1423	False	2.02206	1.3628	1.77341	1.65808	0.602429	3.45475	2.14098	3.00966	4.46412	2.51197
P07237|PDIA1_HUMAN	LITLEEEM[Oxi]TK	611.815	2	42.9979	False	0.84946	1.6656	3.07161	1.1616	1.48925	2.74378	3.2285	3.87773	6.55797	4.48207
P07237|PDIA1_HUMAN	NNFEGEVTK	519.249	2	30.0645	False	3.05685	2.14035	3.02415	2.47881	3.82689	3.1064	3.83292	3.06412	4.42102	3.84172
P07237|PDIA1_HUMAN	QLAPIWDK	485.771	2	50.1052	False	-0.204479	0.393817	0.158877	0.35113	3.72646	0.142091	1.78558	2.26285	4.2398	-0.700947
P07237|PDIA1_HUMAN	ENLLDFIK	496.277	2	72.6881	False	4.1954	3.10065	4.59459	4.6663	3.16847	0.918664	3.01428	4.30236	4.20861	3.94433
P14868|SYDC_HUMAN	ESIVDVEGVVR	601.325	2	53.408	False	2.20931	5.00429	0.944121	3.09966	3.29332	1.43099	4.33755	4.77567	3.55661	2.57388
P63208|SKP1_HUMAN	NDFTEEEEAQVR	733.823	2	41.0533	False	3.22307	4.8627	6.15517	2.82698	2.29929	4.67326	4.18304	4.96835	6.28177	5.2089
P63208|SKP1_HUMAN	NDFTEEEEAQVRK	532.25	3	34.9537	False	-5.05429	-1.2841	-4.67243	-1.2914	-3.5509	-1.85999	-1.7941	-4.11972	-1.22414	-1.59526
P63208|SKP1_HUMAN	RTDDIPVWDQEFLK	587.965	3	60.5084	False	-3.6139	1.09859	1.77207	2.43209	0.643945	4.68429	1.61759	2.36114	3.32691	3.89584
P10768|ESTD_HUMAN	SYPGSQLDILIDQGK	817.425	2	64.2001	False	-1.67211	-1.69017	-0.630232	0.159998	-1.31343	4.92192	5.40989	3.29515	2.06209	5.08867
Q14980|NUMA1_HUMAN	DSALETLQGQLEEK	780.891	2	61.0701	False	2.12808	1.92476	0.477363	-1.69576	3.23961	3.0565	1.37345	4.32872	4.58593	4.36635
Q14980|NUMA1_HUMAN	ELEELR	394.711	2	30.2353	False	-0.878059	0.271649	-3.05432	-2.86426	-1.02384	-2.43511	-3.7063	-2.37665	-0.77691	-2.67358
P68036|UB2L3_HUMAN	ELEEIR	394.711	2	30.2353	False	-0.878059	0.271649	-3.05432	-2.86426	-1.02384	-2.43511	-3.7063	-2.37665	-0.77691	-2.67358
P68036|UB2L3_HUMAN	IYHPNIDEK	564.788	2	30.7381	False	0.786194	1.78291	1.38131	-1.33411	2.26398	3.14047	0.320664	4.143	0.54227	1.2775
Q86VP6|CAND1_HUMAN	LTLIDPETLLPR	690.909	2	77.7549	False	0.353109	2.64457	3.52072	-1.32751	2.72444	0.779855	3.58124	0.0676335	3.60546	3.65378
Q86VP6|CAND1_HUMAN	TLEDPDLNVR	586.301	2	42.7807	False	4.62642	2.75286	1.70006	1.63387	2.71684	5.03755	2.24764	4.31638	6.21382	6.52668
P55060|XPO2_HUMAN	DLEGSDIDTR	560.759	2	33.2757	False	1.07556	3.70426	1.16088	1.10271	-0.458522	6.37495	2.5425	4.70005	3.5871	2.07997
P55060|XPO2_HUMAN	SANVNEFPVLK	609.33	2	51.6629	False	5.22967	1.14417	3.50853	1.05802	-0.767581	1.43643	-0.569487	0.809299	-0.236458	-0.0988496
O43143|DHX15_HUMAN	EVDDLGPEVGDIK	693.343	2	49.6512	False	4.29638	3.76259	4.00874	3.97058	5.70646	0.174461	0.0994562	-1.50886	-0.578954	-0.614955
O43143|DHX15_HUMAN	LDLGEDYPSGK	597.288	2	42.6163	False	2.83858	0.494908	-1.67695	-1.26227	-3.72081	2.56786	2.00221	3.55515	-0.161006	3.7621
O43143|DHX15_HUMAN	IFEPPPPK	462.763	2	35.0412	False	-1.5749	-0.73637	-0.613583	0.952506	-0.240151	2.50935	1.08143	3.8558	2.05947	1.27406
Q07666|KHDR1_HUMAN	SGSM[Oxi]DPSGAHPSVR	467.546	3	19.0446	False	1.08942	-2.9929	-1.90585	0.0413177	-1.04659	2.04315	-0.0626761	-1.57117	0.271469	-1.74352
Q07666|KHDR1_HUMAN	ILGPQGNTIK	520.809	2	33.599	False	6.94328	4.45351	4.80444	3.39018	3.70848	6.82792	6.82198	5.6448	6.53257	5.33283
Q07666|KHDR1_HUMAN	APPARPVK	418.261	2	11.3233	False	1.95024	4.33083	0.644081	-1.20142	2.11689	-1.67662	5.72282	0.694409	-3.14115	-1.37395
Q13867|BLMH_HUMAN	LNSDPQFVLAQNVGTTHDLLDIC[MSH]LK	934.138	3	86.2318	False	-4.1824	-1.9434	-3.3446	0.360324	-1.87955	3.54313	3.21696	0.351339	-3.50291	-0.295768
P55884|EIF3B_HUMAN	ITNDFYPEEDGK	714.32	2	42.9081	False	3.29844	-0.837969	1.12415	0.429157	-2.70892	3.6737	2.24667	2.67605	1.14462	2.64774
Q9Y383|LC7L2_HUMAN	VEQLGAEGNVEESQK	808.892	2	32.1403	False	2.52715	2.96011	1.50895	1.297	6.31965	4.16716	4.80796	3.54979	1.76487	5.40599
Q9Y383|LC7L2_HUMAN	LAETQEEISAEVAAK	794.907	2	44.6605	False	0.413949	2.66772	-0.506237	-2.0328	-0.902185	2.47803	-0.746805	-0.827375	3.32998	2.05128
Q9Y383|LC7L2_HUMAN	VHELNEEIGK	584.304	2	29.4977	False	2.6119	3.45504	2.6743	2.96302	1.71027	3.96235	3.69359	3.29873	3.79471	4.12389
P13798|ACPH_HUMAN	ALDVSASDDEIAR	681.331	2	39.83	False	-4.32832	0.647031	2.66911	3.51676	2.09175	4.44512	2.12827	5.79871	5.31398	5.58609
P13798|ACPH_HUMAN	VTSVVVDVVPR	585.348	2	50.6498	False	0.879559	3.50979	3.15142	1.6532	1.19263	2.87447	2.01392	0.79532	3.53771	3.21768
P45974|UBP5_HUMAN	SAADSISESVPVGPK	722.37	2	42.9502	False	2.20438	-1.86379	0.982367	3.20675	3.90173	5.28089	3.63654	4.30788	4.59106	4.36686
P45974|UBP5_HUMAN	DGLGGLPDIVR	556.309	2	60.5586	False	4.85724	3.59733	4.44809	3.56938	2.70461	4.65257	3.80264	4.46223	4.48684	0.552511
P45974|UBP5_HUMAN	MALPELVR	464.768	2	57.195	False	4.24116	-3.0375	3.76919	3.21649	4.42881	3.45748	-3.64316	3.23209	5.50507	-0.686308
P45974|UBP5_HUMAN	FELDEDVK	497.74	2	42.9531	False	-0.831808	-2.54489	-1.53551	-2.02986	0.912255	2.9635	-2.70384	2.89915	6.17254	1.62996
Q96P70|IPO9_HUMAN	EALVDTLTGILSPVQEVR	970.539	2	81.6664	False	-0.809272	4.21606	-0.295186	1.86326	2.69661	1.88385	-0.259338	2.0483	1.2561	3.89677
Q96P70|IPO9_HUMAN	ELGENLDQILR	650.349	2	63.2652	False	1.19409	0.799314	-0.886803	-2.86933	-0.868382	1.55039	0.4645	-0.660808	3.4744	-1.44367
Q9HC38|GLOD4_HUMAN	ELPDLEDLMK	601.802	2	72.6749	False	4.41727	0.322494	5.73842	4.00846	4.38458	3.23368	5.08017	5.75506	3.89052	2.10934
Q9HC38|GLOD4_HUMAN	LLDDAMAADK	531.76	2	40.1562	False	-0.945701	-0.725119	1.78538	3.76519	1.18298	3.96942	0.268551	2.18108	1.44336	-2.729
Q9HC38|GLOD4_HUMAN	LLDDAM[Oxi]AADK	539.758	2	29.6091	False	1.3509	0.0915394	-0.62308	-0.764308	1.96616	3.78777	5.16729	4.56967	7.58109	6.19083
Q9HC38|GLOD4_HUMAN	ELPDLEDLM[Oxi]K	609.8	2	57.0898	False	-3.49682	0.505216	-2.09153	-1.77933	-1.93075	1.81022	2.13372	4.73889	3.48885	4.03259
P04844|RPN2_HUMAN	SIVEEIEDLVAR	686.87	2	85.672	False	-0.952864	1.80588	-1.11294	5.67964	4.21209	5.12245	0.204484	-0.68275	0.209288	0.57465
Q9H9Z2|LN28A_HUMAN	AAEEAPEEAPEDAAR	778.347	2	29.5632	False	7.18636	5.36777	6.14997	4.0108	4.42185	5.65545	5.55097	1.68593	6.30638	7.22978
Q99436|PSB7_HUMAN	ATEGMVVADK	510.755	2	28.7165	False	-0.6036	0.850102	4.4384	2.13125	1.49478	0.373088	-1.08781	-0.749397	0.890066	-1.25703
Q99436|PSB7_HUMAN	FRPDMEEEEAK	690.809	2	31.8321	False	2.07501	0.274179	3.76712	3.62751	0.150522	4.26208	-0.662186	1.3681	2.49977	0.394886
P49721|PSB2_HUMAN	N[Dea]GIHDLDNISFPK	735.865	2	57.8392	False	-1.32307	-5.38451	-1.32694	-1.93496	-3.86258	-5.74243	-4.59245	0.0601016	0.583143	-1.88717
P49721|PSB2_HUMAN	NGIHDLDNISFPK	735.373	2	54.8289	False	-3.4362	-3.80146	-1.1057	-2.51275	-1.56181	-2.49959	-1.12304	-1.63218	-1.84469	-3.36759
P49721|PSB2_HUMAN	NGIHDLDNISFPK	490.584	3	58.5772	False	-5.05591	-2.57166	-2.57162	2.31321	-2.31719	-0.800653	0.625396	1.22392	-4.73352	-2.10896
P49721|PSB2_HUMAN	C[MSH]LEELQK	454.714	2	38.4264	False	3.70541	0.813117	1.63555	4.106	0.579428	-2.09574	1.48098	-0.205498	0.348788	1.65444
P49721|PSB2_HUMAN	N[Dea]GIHDLDNISFPK	490.912	3	59.3245	False	3.75061	3.53859	1.98491	4.39787	1.84301	1.30817	3.63439	2.41099	2.50679	5.38635
P49721|PSB2_HUMAN	NLADC[MSH]LR	425.699	2	56.4446	False	6.61324	2.74638	4.88789	3.57069	4.44728	6.06384	5.11524	7.92833	5.5132	4.80843
P62942|FKB1A_HUMAN	GVQVETISPGDGR	657.836	2	37.0158	False	4.86143	5.61856	5.31252	5.47118	4.91901	6.12101	3.97651	5.24596	7.604	4.9358
P38159|RBMX_HUMAN	VEQATKPSFESGR	479.244	3	27.0926	False	4.7501	4.54577	4.72537	3.78497	0.317001	3.53408	5.46035	8.61376	2.00196	4.07063
P38159|RBMX_HUMAN	VEQATKPSFESGR	718.362	2	27.1052	False	2.85965	2.75711	1.31289	2.36037	1.35682	3.13222	1.14524	3.81167	3.08501	3.89894
P38159|RBMX_HUMAN	GPPPSYGGSSR	531.254	2	20.9699	False	-0.178032	-0.837987	-4.03243	0.0371185	1.46091	0.134364	-0.750837	0.253624	4.01853	-0.000183397
P41091|IF2G_HUMAN	VGQEIEVRPGIVSK	504.291	3	39.6189	False	2.93105	3.08925	1.28202	2.26288	1.04895	-1.29778	1.92988	4.20093	0.55747	0.449234
P41091|IF2G_HUMAN	GVTIKPTVDDD	580.296	2	34.9508	False	4.11761	3.69721	3.35316	4.58286	0.889517	1.55118	2.7169	2.24179	4.32012	-0.416834
Q16543|CDC37_HUMAN	EGEEAGPGDPLLEAVPK	854.425	2	58.9026	False	2.58275	-0.028462	3.83728	-2.88077	4.46647	2.36591	4.37468	5.81252	4.36334	5.61387
Q15436|SC23A_HUMAN	IDMNLTDLLGELQR	815.927	2	86.1326	False	-1.29569	-0.94527	0.869481	1.10805	4.50405	-2.16919	-2.11393	2.24499	0.463408	-0.412676
Q15436|SC23A_HUMAN	IDM[Oxi]NLTDLLGELQR	823.925	2	80.8237	False	-0.449945	-2.36583	-2.69536	-0.423553	-1.40263	0.100993	-0.739369	1.31211	3.83562	2.97171
P54578|UBP14_HUMAN	VSIVTPEDILR	621.359	2	65.31	False	4.26602	5.3055	5.16345	0.771173	2.61752	5.48662	4.88848	6.73886	2.60559	6.95628
P54578|UBP14_HUMAN	LEAIEDDSVK	559.782	2	36.0717	False	1.94306	3.91719	-4.06918	-0.0624772	-2.86529	5.29018	1.5323	1.57459	2.331	1.12637
Q9BZZ5|API5_HUMAN	ELPQFATGENLPR	736.381	2	54.3909	False	5.37707	3.09361	0.278502	-5.19982	4.65131	5.75946	4.73855	5.96551	5.77118	6.01986
P52292|IMA1_HUMAN	LLGASELPIVTPALR	775.469	2	70.7046	False	5.20619	3.61088	5.70321	3.37308	6.72429	3.41322	0.896723	0.187783	3.17782	0.534412
O00425|IF2B3_HUMAN	DQTPDENDQVVVK	743.855	2	31.3908	False	6.74161	3.08743	4.95594	4.71154	4.03491	2.61767	3.64546	4.13274	0.830416	2.79137
O00425|IF2B3_HUMAN	IAPAEAPDAK	491.764	2	24.2538	False	-0.0885004	2.73722	2.07197	-1.14461	3.64842	3.03168	3.5763	3.77117	2.05575	3.69013
Q9NUU7|DD19A_HUMAN	LDTDDLDEIEK	653.306	2	49.0126	False	2.03165	3.53744	2.94583	4.29225	-0.360831	2.91417	-0.831594	2.96906	2.51992	6.38942
P53985|MOT1_HUMAN	EEETSIDVAGKPNEVTK	615.974	3	34.7117	False	-2.24817	2.31463	-0.207596	3.90319	3.49143	3.03999	4.08265	1.41807	1.52029	1.00672
P53985|MOT1_HUMAN	DLHDANTDLIGR	670.334	2	39.1033	False	-1.90517	2.64736	2.70596	1.67393	2.43246	-0.000636383	-3.14564	-1.4964	1.84064	-0.0805153
P53985|MOT1_HUMAN	EEETSIDVAGKPNEVTK	923.457	2	34.2716	False	3.89779	-0.269811	3.222	4.23157	5.3149	1.77924	1.06908	-0.360548	2.67675	0.339118
P53985|MOT1_HUMAN	DLHDANTDLIGR	447.225	3	39.9037	False	2.48825	3.42448	2.44576	3.01957	4.86268	2.46242	3.15998	2.26947	-0.877176	1.17485
P23526|SAHH_HUMAN	VPAINVNDSVTK	628.846	2	39.9957	False	2.7788	0.92226	0.474857	3.5212	3.84913	4.65408	2.99152	2.66847	5.53642	4.7594
P23526|SAHH_HUMAN	YPQLLPGIR	528.814	2	59.6032	False	5.62632	2.6735	6.57163	6.44945	5.36458	4.33145	2.41804	3.67608	3.56023	4.71151
P16220|CREB1_HUMAN	ILNDLSSDAPGVPR	727.386	2	50.2402	False	0.265005	0.158491	-3.03464	0.41755	0.032843	-2.82919	-0.488828	0.22737	-3.20677	-2.66764
O14737|PDCD5_HUMAN	VSEQGLIEILK	614.861	2	67.2322	False	0.228158	-3.29133	-2.63036	-1.20981	0.210388	0.632048	-4.83611	2.38272	-1.89542	3.78863
O14737|PDCD5_HUMAN	HGDPGDAAQQEAK	662.3	2	12.0458	False	-1.36075	-1.10761	0.514536	NaN	-0.374464	0.869633	1.84549	1.94761	-0.14669	-1.19136
P27816|MAP4_HUMAN	VGSLDNVGHLPAGGAVK	530.958	3	41.9718	False	1.40345	-0.478411	-1.33981	3.56833	3.07682	0.867202	3.64725	0.708263	0.580949	1.46138
P27816|MAP4_HUMAN	N[Dea]VVLPTETEVAPAK	734.898	2	47.4285	False	1.24741	-0.291552	-0.219187	-2.16825	0.0691851	4.21525	-2.11169	-0.800501	3.3749	-0.648382
P27816|MAP4_HUMAN	DM[Oxi]AQLPETEIAPAK	765.379	2	39.1069	False	-2.58189	-0.92282	-0.605847	-0.00875452	3.02811	3.59672	0.106664	3.19185	4.03757	3.19927
Q9Y617|SERC_HUMAN	NVGSAGVTVVIVR	635.878	2	49.9153	False	-0.136256	-0.588324	4.15974	-2.53592	2.44494	-0.869901	2.49028	0.701481	-3.14749	0.112592
Q9Y617|SERC_HUMAN	IINNTENLVR	593.333	2	38.359	False	7.38422	7.73303	-0.974206	3.06404	6.26566	4.74802	5.69998	6.68313	6.31937	5.85973
Q00688|FKBP3_HUMAN	SEETLDEGPPK	601.283	2	29.5397	False	3.07896	1.07035	-1.60531	0.941171	1.74535	5.46715	4.55859	3.67438	3.59529	3.75661
Q00688|FKBP3_HUMAN	LEIEPEWAYGK	667.835	2	58.9322	False	2.59026	-0.636998	4.52689	1.52443	5.46763	2.04819	2.65438	3.50726	5.51835	3.61908
P54727|RD23B_HUMAN	IDIDPEETVK	579.798	2	44.2865	False	5.13167	7.65257	0.220786	5.63856	6.52772	8.3619	8.77514	7.78196	7.50612	5.35455
P54727|RD23B_HUMAN	ILNDDTALK	501.777	2	35.0808	False	6.65295	2.5087	5.26479	3.76911	4.84556	5.40852	6.5785	6.41364	5.41636	7.35976
P15880|RS2_HUMAN	GTGIVSAPVPK	513.303	2	36.924	False	3.85204	4.76771	6.59732	3.79264	5.12995	4.77019	3.50756	3.00529	3.8644	1.12782
P12081|SYHC_HUMAN	ASAELIEEEVAK	644.835	2	49.3188	False	2.54256	-1.21281	-4.06218	0.361294	0.963565	4.75724	5.49175	3.29027	2.58003	2.71458
P12081|SYHC_HUMAN	QALEGLGDLK	522.29	2	48.8371	False	-0.716585	2.45946	1.26446	2.80271	1.24594	3.40943	6.37433	1.51617	3.70729	0.460729
P12081|SYHC_HUMAN	REDLVEEIK	565.806	2	35.0521	False	0.319523	0.486055	-2.22513	-0.691605	0.893247	0.852764	-2.17979	-0.488728	-1.01682	-2.02859
P12081|SYHC_HUMAN	GLAPEVADR	464.248	2	32.4594	False	1.44396	1.82762	-0.0911459	1.65771	-1.65097	0.903663	1.11891	2.50776	1.00531	0.703993
P18085|ARF4_HUMAN	IQEVADELQK	586.812	2	37.2429	False	5.14856	4.13704	4.17789	2.54313	5.56216	6.05426	4.66898	4.75076	4.85302	3.29047
Q9UJU6|DBNL_HUMAN	VAGTGEGGLEEMVEELNSGK	1003.47	2	71.5422	False	0.635339	3.1155	-1.51565	0.0775389	0.834386	0.986118	-0.321281	-0.120523	1.15936	-1.68461
Q9UBT2|SAE2_HUMAN	DVEFEVVGDAPEK	717.343	2	51.3626	False	2.62316	2.50908	-1.00374	-2.30008	0.557095	3.03512	-1.23057	2.71014	3.44506	1.01811
P53999|TCP4_HUMAN	EQISDIDDAVR	630.807	2	42.8896	False	9.10326	7.31692	6.22138	7.8792	6.7606	8.78786	6.3068	4.96018	7.18054	4.7577
P53999|TCP4_HUMAN	KQVAPEKPVK	375.233	3	13.5689	False	-3.78234	0.285184	-1.47726	-0.763331	-3.85677	5.84495	-0.595022	-0.46732	1.17235	1.40774
P53999|TCP4_HUMAN	QVAPEKPVK	498.298	2	15.8586	False	0.859942	-0.761687	0.956991	3.87399	0.25393	3.94985	-0.998396	-0.215517	-0.0777377	0.754111
P30153|2AAA_HUMAN	LTQDQDVDVK	580.793	2	27.089	False	-0.851356	0.450013	-1.55428	-1.02974	-2.32638	3.59918	0.0464995	3.73926	2.8218	2.73275
P30153|2AAA_HUMAN	SALASVIM[Oxi]GLSPILGK	786.955	2	84.6363	False	0.749757	-1.03746	0.831434	-0.215093	-1.56075	1.62014	0.866327	1.42873	2.3314	-0.12705
P30153|2AAA_HUMAN	AVGPEITK	407.737	2	27.2314	False	1.32731	-1.1775	0.814945	-1.00532	2.56491	-0.156232	1.90015	1.91589	-1.7595	-1.4551
Q9NTK5|OLA1_HUMAN	IGIVGLPNVGK	533.835	2	56.9444	False	5.07285	3.33037	4.16353	6.54543	7.59934	5.93792	4.09195	3.5236	4.23106	4.16564
Q9NTK5|OLA1_HUMAN	AFEDDDITHVEGSVDPIR	672.317	3	56.2165	False	-1.53359	-2.80198	-2.63533	-5.37388	0.46725	0.119698	-2.08995	-3.73447	0.855688	-2.38189
Q9NTK5|OLA1_HUMAN	AFEDDDITHVEGSVDPIRDIEIIHEELQLK	695.95	5	80.6671	False	-2.31222	-2.9552	-2.58864	0.403494	-1.35719	1.10911	-0.940922	2.21528	2.48014	1.19234
Q9NTK5|OLA1_HUMAN	VPVPDER	406.219	2	26.6701	False	5.30278	2.67299	2.39819	1.45427	2.07298	0.514093	0.180425	3.25234	1.09071	0.624779
Q9NTK5|OLA1_HUMAN	DEEM[Oxi]IGPIIDK	638.31	2	43.3211	False	-0.747713	-1.92126	-1.51838	-2.53518	-0.92974	-4.33755	-0.568908	1.98023	-2.53485	1.79517
P36405|ARL3_HUMAN	RFEETGQELAELLEEEK	684.004	3	70.0026	False	-2.43063	-1.14865	-1.29875	1.43617	0.206176	5.61622	0.216989	4.41068	5.00164	4.93547
P18669|PGAM1_HUMAN	YADLTEDQLPSC[MSH]ESLK	929.416	2	62.3603	False	4.29506	5.09085	5.55808	3.56648	4.70715	3.69512	4.87627	5.94994	5.47657	3.04816
P18669|PGAM1_HUMAN	ALPFWNEEIVPQIK	842.459	2	77.122	False	3.80882	-0.900757	2.74914	5.41357	3.77622	6.04254	5.25884	3.17048	5.36676	3.71773
P31150|GDIA_HUMAN	EVEPALELLEPIDQK	861.962	2	72.7566	False	3.06167	0.884486	0.863138	0.834475	0.171882	4.81811	-0.114659	1.07918	-0.181195	-1.60462
Q9BTT0|AN32E_HUMAN	EEIQDEEDDDDYVEEGEEEEEEEEGGLRGEK	1220.15	3	56.8023	False	-3.74673	1.88093	-1.58651	1.51567	1.49526	4.96846	2.5247	2.21047	0.115437	0.0837354
Q9BTT0|AN32E_HUMAN	DLSTVEALQNLK	665.864	2	60.5346	False	7.29239	3.79011	7.428	6.07219	5.379	4.82971	7.93692	6.77843	5.71076	5.63615
Q9BTT0|AN32E_HUMAN	EEIQ[Dea]DEEDDDDYVEEGEEEEEEEEGGLRGEK	1220.48	3	55.2714	False	-1.19241	0.187429	0.73838	2.13229	2.47669	5.66451	2.63296	1.42577	-0.517252	1.39892
P15252|REF_HEVBR	SGPLQPGVDIIEGPVK	803.446	2	59.3728	False	0.240727	-2.06211	-2.35073	0.183164	-3.00916	-0.677567	0.321334	-1.92667	-0.349997	1.20748
Q08211|DHX9_HUMAN	TTQVPQFILDDFIQNDR	1025.52	2	77.4536	False	-1.03473	-1.33479	0.244527	1.3419	0.708431	2.14071	0.317691	3.14876	3.10523	3.4045
Q08211|DHX9_HUMAN	YTQVGPDHNR	396.191	3	18.9263	False	-2.79794	1.70671	0.559464	2.25713	0.415726	1.6128	4.63278	2.80555	2.4552	2.49885
Q08211|DHX9_HUMAN	LAQFEPSQR	538.28	2	33.3945	False	3.40029	1.57746	0.970789	1.22136	3.18205	1.58773	-3.36815	2.24177	3.96023	3.29182
Q99459|CDC5L_HUMAN	NDFEIVLPENAEK	759.378	2	59.4115	False	1.62444	-0.968196	1.45824	0.327365	-0.757137	0.496921	-0.720356	-1.94681	1.79047	-1.37454
P50454|SERPH_HUMAN	HLAGLGLTEAIDK	669.375	2	50.4148	False	-0.0675658	-1.29127	0.356836	1.4853	2.86208	3.39851	-0.940636	2.72051	5.82459	4.40237
P50454|SERPH_HUMAN	AVAISLPK	399.758	2	43.8937	False	0.61036	2.31318	1.4122	5.46783	3.69314	3.16425	4.54547	5.60699	5.97494	3.64469
P50454|SERPH_HUMAN	GVVEVTHDLQK	612.833	2	35.1263	False	2.88335	-0.826225	0.651447	3.37871	3.58313	3.13142	3.01111	4.90835	6.65538	4.10584
P11766|ADHX_HUMAN	IDPLAPLDK	491.284	2	56.2198	False	1.85659	2.93746	0.780544	4.21348	1.63392	1.56661	4.1973	4.50506	1.32196	1.49393
P11766|ADHX_HUMAN	IIGVDINK	436.266	2	40.986	False	3.3898	3.63905	4.19993	3.81856	1.0591	2.81186	-0.513856	2.94291	4.98816	2.43907
P05023|AT1A1_HUMAN	GVGIISEGNETVEDIAAR	915.466	2	61.4374	False	-0.380779	0.415859	-0.910319	0.274404	-0.503584	-3.27151	1.24878	-1.15957	4.07395	-3.81356
P05023|AT1A1_HUMAN	SPDFTNENPLETR	760.355	2	49.5952	False	0.598957	-4.55013	-0.329767	0.0708369	1.55544	0.241943	-2.30367	-0.0898778	-2.35301	-0.957075
P62328|TYB4_HUMAN	TETQEKNPLPSK	686.359	2	23.7254	False	1.39467	-1.301	-2.62185	-0.0643286	-3.1371	1.8035	1.66504	2.99584	2.48752	2.08794
P62328|TYB4_HUMAN	TETQEKNPLPSK	457.909	3	24.09	False	-3.2897	-2.25079	-1.16798	-3.91619	#NAME?	-0.44813	-0.236128	0.382512	0.712831	-1.8901
P25786|PSA1_HUMAN	AQPAQPADEPAEK	676.328	2	20.9767	False	3.35571	6.77965	0.0711857	1.93577	2.9239	8.46693	4.98287	3.31466	4.87502	5.31373
P25786|PSA1_HUMAN	ETLPAEQDLTTK	673.346	2	41.3833	False	-0.20828	5.11087	0.413995	-0.462941	-1.43344	5.4783	1.80126	-0.924077	2.3388	2.42862
P25786|PSA1_HUMAN	NVSIGIVGK	443.771	2	41.3277	False	3.09672	1.98632	-2.64593	5.13387	2.63962	3.18951	-0.810498	2.85619	2.8375	0.841662
P26196|DDX6_HUMAN	SIEEQLGTEIKPIPSNIDK	704.379	3	56.2744	False	1.04283	1.43268	-2.45211	2.08953	0.097592	3.51543	-0.00918452	3.16712	1.93243	1.02291
P40121|CAPG_HUMAN	EGNPEEDLTADK	659.294	2	33.4117	False	0.994666	0.621276	-0.951217	0.247867	0.575624	2.53338	1.82767	0.295724	0.570082	2.43962
P40121|CAPG_HUMAN	TSTGAPAAIK	458.759	2	22.9686	False	0.829766	-1.20719	2.00986	1.73259	0.574975	4.57102	1.87565	5.33793	5.44732	0.164858
O75475|PSIP1_HUMAN	VDEVPDGAVKPPTNK	522.611	3	33.0351	False	1.94957	1.61255	3.44489	1.73718	0.892532	-0.412605	-0.443036	1.05543	-1.87902	-0.718782
O75475|PSIP1_HUMAN	VDEVPDGAVKPPTN[Dea]K	522.939	3	31.6673	False	-2.95129	-0.148108	-3.19986	-2.77048	-1.21095	-2.12288	-3.057	-4.76883	-1.65526	-4.22181
Q13153|PAK1_HUMAN	SVIEPLPVTPTR	654.88	2	50.2627	False	3.54336	3.99735	4.95441	7.36504	4.85941	7.04178	3.96183	3.5073	2.43066	1.23335
Q9Y2W1|TR150_HUMAN	TEELEEESFPER	747.833	2	44.3539	False	2.10031	-1.1658	-1.19136	3.49123	-0.820244	5.40758	4.49028	2.77571	3.47344	6.6245
Q9Y2W1|TR150_HUMAN	GSFSDTGLGDGK	570.762	2	35.7071	False	1.05885	1.02351	1.5199	-1.42444	1.90463	4.88001	1.89173	2.91703	0.716547	2.8045
A2A3N6|PIPSL_HUMAN	VNVDIINFGEEEVNTEK	974.979	2	62.7742	False	-0.333838	-0.813328	-5.52795	1.07206	-1.21194	2.74274	-0.0448903	1.44316	3.39133	3.80783
P12270|TPR_HUMAN	EDVDDLVSQLR	644.823	2	59.9814	False	-1.59349	-3.86454	-0.0811558	1.68133	1.67764	2.30256	0.201645	3.11404	3.91074	2.92314
P62913|RL11_HUMAN	YDGIILPGK	488.279	2	48.8378	False	2.60575	2.7028	4.55555	3.36111	2.04965	4.4637	2.73049	4.10555	2.91259	4.85184
P60900|PSA6_HUMAN	AINQGGLTSVAVR	643.365	2	41.853	False	6.81812	6.2727	5.23525	4.46615	4.92086	4.8032	7.25519	4.51136	5.72697	6.02191
P60900|PSA6_HUMAN	DC[MSH]AVIVTQK	511.754	2	43.652	False	3.74309	2.44583	5.097	7.04384	4.25346	0.835484	5.85781	3.16232	0.59439	-1.04121
P43034|LIS1_HUMAN	EAELDVNEELDK	702.33	2	44.7339	False	1.58594	1.98336	1.50758	-3.77281	0.438365	3.76011	1.87232	1.48992	3.35025	3.95056
Q9Y490|TLN1_HUMAN	ALGDLISATK	494.787	2	49.5861	False	1.45655	0.739162	2.97906	2.72895	1.478	1.02541	3.11068	4.41245	-0.897028	2.95054
Q9Y490|TLN1_HUMAN	GLAGAVSELLR	543.319	2	70.3972	False	6.30488	0.654473	5.27082	4.88964	5.8782	4.63087	6.91343	5.81059	4.82874	6.22702
Q13547|HDAC1_HUMAN	YGEYFPGTGDLR	687.82	2	54.3741	False	4.61964	5.74685	5.31547	5.72469	-2.94119	6.04315	-0.43316	6.80949	3.45967	3.93645
P42224|STAT1_HUMAN	ELSAVTFPDIIR	680.877	2	68.8626	False	0.0904344	2.2078	0.633101	-1.46185	1.14747	5.70399	3.5852	5.07399	1.52836	4.1741
P41250|SYG_HUMAN	VDDSSGSIGR	496.736	2	21.4652	False	1.28039	1.8568	1.96626	3.17142	5.91932	6.25368	4.22323	3.98894	5.37101	5.4692
P41250|SYG_HUMAN	YPLFEGQETGK	634.812	2	44.8908	False	1.61963	-3.13623	-1.2217	2.09296	2.9656	0.339971	-1.47332	2.83954	-3.97919	1.62537
P50995|ANX11_HUMAN	GTITDAPGFDPLR	680.349	2	56.702	False	1.55045	-0.751021	3.13896	2.85467	-0.691827	3.48681	4.77323	5.77838	6.21402	5.85312
Q92820|GGH_HUMAN	NLDGISHAPNAVK	668.354	2	33.0037	False	-0.128002	-0.992708	-0.140896	-3.21583	-1.81176	3.72679	1.16299	4.20561	4.75114	4.06319
Q92820|GGH_HUMAN	SINGILFPGGSVDLR	772.925	2	70.0849	False	0.545211	-2.74955	-0.355837	-0.236255	-1.35936	3.26343	2.12494	0.662117	5.27376	5.35564
Q86XP3|DDX42_HUMAN	IIDPLPPIDHSEIDYPPFEK	779.067	3	66.9119	False	-1.42276	-4.59902	-3.67558	-3.58654	-0.263117	-0.299812	-1.36548	-2.41586	-1.59598	-1.05611
P62266|RS23_HUMAN	GHAVGDIPGVR	539.294	2	33.5031	False	5.19508	2.12865	5.32402	4.54267	6.15315	4.56981	2.84314	5.21524	6.5459	3.71014
P09622|DLDH_HUMAN	NLGLEELGIELDPR	784.42	2	73.4445	False	-2.97351	-1.24674	-1.81866	-1.0841	-2.03046	-0.418399	0.330759	0.215147	0.741683	-1.78886
Q32MZ4|LRRF1_HUMAN	DMLLELEEQLAESR	838.414	2	83.3135	False	-2.22232	-0.403788	0.0237691	-1.44112	-1.15872	-0.354838	-3.42866	-0.323054	-4.01805	-0.519058
Q32MZ4|LRRF1_HUMAN	DM[Oxi]LLELEEQLAESR	846.411	2	69.7242	False	-1.78006	-2.84864	0.932627	-0.660012	-1.16372	1.6736	0.232101	-1.61941	-2.66901	0.579639
P46779|RL28_HUMAN	TVGVEPAADGK	522.272	2	24.4446	False	2.896	4.80585	4.09225	6.53379	4.14438	9.18692	4.8887	5.16203	8.24562	4.87949
Q71DI3|H32_HUMAN	STELLIR	416.25	2	41.9425	False	8.26034	3.91724	6.4276	7.29575	6.43129	8.7382	6.76582	7.03707	7.11409	7.68336
Q71DI3|H32_HUMAN	EIAQDFK	425.719	2	31.8779	False	7.38008	6.41811	8.57333	7.11033	7.45511	5.78325	6.11527	7.07705	4.43778	5.88339
Q71DI3|H32_HUMAN	SAPATGGVK	394.219	2	12.6061	False	-1.64984	3.0831	2.30313	-1.47134	-1.07717	2.84364	4.96403	4.0445	-0.0622714	2.50738
Q00534|CDK6_HUMAN	ILDVIGLPGEEDWPR	854.949	2	76.0557	False	0.527831	-2.96982	2.46143	-0.0438521	2.34568	1.77164	-3.08709	0.301912	1.49519	1.5497
P28072|PSB6_HUMAN	QVLLGDQIPK	555.83	2	46.6724	False	2.11712	3.24455	1.58152	5.26869	2.45273	2.9184	1.65988	4.34466	3.8966	3.19682
P28072|PSB6_HUMAN	DGSSGGVIR	424.217	2	20.1196	False	2.48643	2.25541	0.771053	0.980373	1.91535	3.13032	2.21246	0.490976	1.371	2.36002
P28072|PSB6_HUMAN	LAAIAESGVER	558.306	2	36.9536	False	3.94394	6.08795	3.28988	4.87056	5.14462	5.1759	5.02067	5.9439	4.67517	3.10318
P24928|RPB1_HUMAN	TVITPDPNLSIDQVGVPR	961.023	2	60.2972	False	0.13675	0.758394	0.36386	-0.0302405	4.17996	1.18483	0.637824	1.23077	-1.49088	-3.05111
P24928|RPB1_HUMAN	INISQVIAVVGQQNVEGK	948.531	2	73.8102	False	-0.838194	-0.637954	-0.219596	-0.0987398	-0.551859	4.15247	-0.669065	0.245558	0.400178	1.30026
P24928|RPB1_HUMAN	TVITPDPN[Dea]LSIDQVGVPR	961.515	2	58.3598	False	-0.762727	-0.924637	-0.0325365	-0.473684	-2.51088	-1.13596	1.55373	-1.04021	-0.454378	-0.513829
P47756|CAPZB_HUMAN	YDPPLEDGAMPSAR	759.848	2	45.4858	False	1.89452	1.26117	5.55185	3.98674	0.382468	2.01937	-5.04885	2.06404	1.79934	0.14985
P05198|IF2A_HUMAN	VVTDTDETELAR	674.833	2	35.4657	False	3.56109	2.02506	2.64961	4.39764	2.82583	5.32373	3.97916	4.90333	2.18101	4.84947
P53618|COPB_HUMAN	SLGEIPIVESEIK	707.395	2	64.1788	False	3.86394	-0.533957	5.17915	0.421884	-3.77191	3.68519	3.2651	4.37161	6.7528	5.66029
Q99541|PLIN2_HUMAN	DSVASTITGVMDK	662.327	2	58.7514	False	1.46729	-0.982948	2.80269	-2.16753	-2.72199	-0.998943	-1.09623	0.179398	-1.92797	-1.93577
Q99541|PLIN2_HUMAN	DAVTTTVTGAK	532.285	2	29.5939	False	-0.804078	-0.951644	-4.6611	-1.85704	-0.234246	3.55293	-3.2803	0.414618	3.34184	3.41595
Q99541|PLIN2_HUMAN	DSVASTITGVM[Oxi]DK	670.324	2	42.644	False	-1.33327	-0.743647	-1.49737	-2.83941	-1.00349	3.01193	-1.32874	-0.217606	2.8797	1.46115
P14923|PLAK_HUMAN	LLNDEDPVVVTK	671.367	2	44.5343	False	-2.87123	-2.25215	-1.63898	0.533346	1.16521	2.4565	0.513018	-0.0394388	3.31992	3.68733
P14923|PLAK_HUMAN	ISEDKNPDYR	412.867	3	22.2252	False	0.0825696	1.4365	-1.9906	-3.25452	-2.07366	3.68545	-0.875352	2.89888	0.845342	4.31492
P20810|ICAL_HUMAN	GTVPDDAVEALADSLGK	829.418	2	72.2358	False	-0.54449	-0.150398	-1.54147	-1.92663	-1.03268	0.135289	0.976597	-4.96555	-1.00198	2.08978
P20810|ICAL_HUMAN	DGKPLLPEPEEKPKPR	458.258	4	27.6131	False	-1.4698	2.73847	-1.48615	1.03517	-2.62718	4.63713	-1.18653	2.00565	1.12358	0.222427
P20810|ICAL_HUMAN	EKPSKPTEK	522.29	2	0	False	NaN	NaN	NaN	NaN	NaN	NaN	Infinity	Infinity	Infinity	Infinity
O75940|SPF30_HUMAN	DLQEVIELTK	594.33	2	65.085	False	4.64776	-1.28358	1.60978	-4.91429	-0.435769	1.37338	1.25093	-0.874796	3.47811	-0.449742
O43852|CALU_HUMAN	DIVVQETMEDIDK	767.869	2	56.2721	False	-1.36074	1.40881	0.0146277	-1.49563	0.983589	-1.69342	-2.252	-5.14418	-3.4079	-1.20865
O43852|CALU_HUMAN	DGFVTVDELK	561.787	2	52.7831	False	-1.63862	-1.63345	0.142134	-0.472325	1.0195	2.88781	-1.65062	0.520462	4.93344	2.29445
O95881|TXD12_HUMAN	DEDFSPDGGYIPR	734.323	2	51.0403	False	0.651356	-3.00781	-0.242161	0.62794	-5.78421	3.04602	-0.701897	2.50494	1.31468	-1.57043
P78417|GSTO1_HUMAN	GSAPPGPVPEGSIR	660.849	2	36.6718	False	0.586611	-0.299589	-3.20338	-1.05269	0.0177019	2.93469	2.60119	0.955528	2.53783	1.00012
P78417|GSTO1_HUMAN	HEVININLK	540.314	2	39.7246	False	-1.08035	-0.600456	1.42374	0.272379	-0.324113	2.95496	-3.72686	1.9653	1.77886	3.41969
P62081|RS7_HUMAN	AIIIFVPVPQLK	669.431	2	79.1561	False	1.4077	1.71048	0.869483	2.54511	4.52678	6.14625	7.52959	4.45396	5.52841	5.94328
P62081|RS7_HUMAN	ELNITAAK	430.248	2	32.7574	False	4.90034	4.36439	6.55015	5.26583	2.06865	2.27629	3.08879	3.19069	1.08643	4.61019
Q04637|IF4G1_HUMAN	AALSEEELEK	559.782	2	35.3803	False	-0.704901	4.95547	-2.93871	-0.841753	0.421134	3.99432	2.79556	2.81978	4.59628	0.968667
P46782|RS5_HUMAN	TIAEC[MSH]LADELINAAK	810.902	2	88.9402	False	-1.1443	1.29486	0.656897	5.38998	0.0939786	4.51446	-0.342363	0.664727	0.71906	0.853869
Q13523|PRP4B_HUMAN	LDDLALLEDLEK	693.872	2	77.4473	False	-1.54981	1.23487	-0.261587	0.642499	2.75173	1.86916	0.883613	2.20975	2.92697	4.20161
Q13409|DC1I2_HUMAN	APPHELTEEEK	427.21	3	25.2364	False	-0.525472	0.941668	-2.62636	1.20368	-2.60683	0.876773	-0.312079	-2.0527	-1.86206	0.323414
Q13409|DC1I2_HUMAN	EAVAPVQEESDLEK	772.378	2	39.6932	False	1.14193	4.13617	3.40162	-0.254245	3.02166	3.77848	3.09303	4.33712	1.99493	3.01398
P43246|MSH2_HUMAN	TEYEEAQDAIVK	698.336	2	41.3129	False	4.66503	3.10622	1.7969	1.08754	1.84779	1.16179	4.25901	0.361005	4.63592	4.89457
P43246|MSH2_HUMAN	DSLIIIDELGR	622.348	2	70.4256	False	3.38928	1.03847	-0.0184433	3.21867	2.2182	4.98563	1.81796	-0.913974	0.607214	-1.88957
P27695|APEX1_HUMAN	GAVAEDGDELR	566.267	2	30.371	False	2.52122	3.71711	0.711437	1.7881	-1.66099	3.78463	3.69498	4.38407	3.94188	6.17449
P27695|APEX1_HUMAN	GAVAEDGDELRTEPEAK	596.287	3	30.9002	False	-4.85202	-3.2534	-4.00659	-3.74216	-2.9716	2.98265	-2.83307	1.13212	-0.0996497	1.93752
P27695|APEX1_HUMAN	NAGFTPQER	510.249	2	27.7268	False	2.59761	6.08059	3.88174	3.23185	5.60472	5.28582	4.39501	6.39558	3.68914	3.52162
P23588|IF4B_HUMAN	VAPAQPSEEGPGR	647.823	2	23.9704	False	5.39162	4.45385	4.23367	4.6673	2.99834	3.0358	2.37881	2.89086	3.52913	2.48428
P00924|ENO1_YEAST	TAGIQIVADDLTVTNPK	878.478	2	62.6549	False	4.55541	-3.44282	4.13213	2.0091	-2.44211	1.39168	1.64287	1.97185	1.78871	0.452199
P00924|ENO1_YEAST	NVNDVIAPAFVK	643.859	2	56.2944	False	-1.51386	1.68386	1.79947	2.46809	5.04068	4.64157	2.79	-4.18681	-4.44174	2.49574
Q96HY6|DDRGK_HUMAN	VVLLEDLASQVGLR	756.443	2	79.0801	False	1.60731	-1.70111	-2.10898	-1.18731	0.809638	-0.410408	2.3132	4.80942	4.41295	4.08716
P09661|RU2A_HUMAN	TFNPGAGLPTDK	609.312	2	42.979	False	1.75172	1.85901	3.7132	3.93786	0.255619	-0.434156	-1.42819	-2.56519	-0.125863	-0.404259
Q15459|SF3A1_HUMAN	PAGPVQAVPPPPPVPTEPK	938.022	2	47.3334	False	3.68972	-1.29216	3.29009	3.62439	-0.173588	3.51233	1.90249	2.22231	0.946138	3.19128
Q15459|SF3A1_HUMAN	IGEEEIQKPEEK	476.912	3	28.8934	False	-1.19729	2.41931	1.55413	1.51599	2.22778	-1.78908	1.32788	3.12081	2.73529	0.409433
P47897|SYQ_HUMAN	SLDIQVPNFPADETK	837.423	2	62.09	False	-0.656766	-0.392856	-0.599056	-1.57198	-0.410632	0.798038	-0.554178	1.00359	-1.81162	2.18747
Q53EL6|PDCD4_HUMAN	DLPELALDTPR	620.333	2	59.1158	False	0.0677755	1.58894	0.860356	4.15016	-0.475117	3.84913	-0.277836	4.04017	5.20492	4.1299
Q9H361|PABP3_HUMAN	NLDDGIDDER	581.255	2	34.8505	False	2.605	4.80222	0.790665	4.05987	0.2506	6.07003	7.40411	4.22443	6.4482	1.11011
Q9H361|PABP3_HUMAN	NFGEDMDDER	614.233	2	31.9085	False	-1.70925	-0.512177	-1.13289	-0.409171	0.491161	2.16237	-3.00005	-0.31781	2.25644	-1.08045
P35221|CTNA1_HUMAN	EELVAAVEDVRK	679.37	2	42.338	False	-1.20781	1.47693	-1.32621	-0.820999	-1.58058	4.2108	4.02675	4.94033	2.93007	0.20147
P35221|CTNA1_HUMAN	NTSDVISAAK	503.264	2	28.2723	False	4.62441	1.09853	0.230581	-0.351371	0.135232	1.86747	-0.922352	4.01007	3.97652	2.34785
P35221|CTNA1_HUMAN	SDALNSAIDK	517.262	2	31.5222	False	-1.26271	1.96565	-0.363334	-1.47309	1.96543	1.57807	2.77409	3.31332	5.2477	1.97623
P02452|CO1A1_HUMAN	GESGPSGPAGPTGAR	649.31	2	22.6316	False	0.966773	0.811987	-2.52213	2.02709	0.310573	4.40827	5.74987	4.13203	2.15898	3.48714
P23284|PPIB_HUMAN	IGDEDVGR	430.709	2	23.761	False	1.57293	6.83168	3.92226	3.53287	6.11611	3.20794	6.37324	5.03898	6.615	3.09968
P23284|PPIB_HUMAN	DVIIADC[MSH]GK	490.233	2	50.6156	False	3.89929	4.70969	2.0294	5.32772	3.04716	3.45877	3.4614	4.32112	2.98921	5.24642
P23284|PPIB_HUMAN	VLEGMEVVRK	387.222	3	35.0641	False	-3.43565	-2.06696	-4.96584	-1.62708	-6.28358	-1.56971	-2.40211	-2.62413	-0.477083	-1.47166
P23284|PPIB_HUMAN	VLEGMEVVR	516.281	2	44.9106	False	6.79708	2.15041	0.706868	3.89134	7.19524	4.23504	-1.35647	0.655934	-2.09465	0.621796
P23284|PPIB_HUMAN	VLEGM[Oxi]EVVR	524.279	2	30.1091	False	-0.721987	0.879455	-1.6087	0.83357	1.89034	0.955105	-1.92049	-3.56246	-3.55666	2.11027
P06744|G6PI_HUMAN	SNTPILVDGK	522.29	2	35.2582	False	4.1373	2.86481	4.69908	-1.0661	1.45996	4.09955	3.60236	3.00993	3.56522	5.2658
P06744|G6PI_HUMAN	NLVTEDVMR	538.774	2	41.6442	False	-2.04614	-0.277118	0.358436	4.17533	3.93864	0.791597	-2.77184	3.63178	-2.05262	-2.27819
P06744|G6PI_HUMAN	SPEDLER	423.204	2	24.3632	False	-0.0861184	1.23541	-0.811994	2.55572	0.180373	2.38981	2.10691	1.78433	1.77982	4.44213
P52926|HMGA2_HUMAN	QQQEPTGEPSPK	663.32	2	20.3114	False	1.25144	0.89774	-0.0184906	-2.11691	0.873304	2.53912	3.96182	4.22252	4.85746	2.48629
P46777|RL5_HUMAN	FPGYDSESK	515.23	2	33.953	False	2.15917	3.24236	3.60578	4.31039	3.30694	2.77552	1.05654	1.7886	0.599839	1.9228
P46777|RL5_HUMAN	RFPGYDSESK	593.28	2	29.5791	False	2.06905	4.84678	1.50539	0.566378	3.02235	3.52817	3.52293	2.97032	3.64896	3.90615
P62424|RL7A_HUMAN	VAPAPAVVK	426.271	2	26.8632	False	2.66819	1.12532	2.88428	3.47298	2.57285	4.72074	1.55224	5.32134	2.22258	6.90469
P62424|RL7A_HUMAN	N[Dea]FGIGQDIQPK	609.312	2	47.8248	False	1.07473	4.01367	2.47166	5.21562	5.31169	2.68154	6.21846	-2.45439	1.71674	-0.907402
Q9Y262|EIF3L_HUMAN	VSSDVIDQK	495.759	2	25.4295	False	0.570595	2.57643	1.72211	-0.504232	2.57238	1.44589	2.50718	4.88183	2.92518	-3.24592
Q9Y262|EIF3L_HUMAN	TVSDLIDQK	509.774	2	36.5099	False	-1.35238	1.50101	0.85404	3.36534	2.42603	-1.18452	3.22813	-1.93818	-1.39073	0.376779
Q9Y2X3|NOP58_HUMAN	LSELLPEEVEAEVK	792.922	2	65.0492	False	2.99717	2.25552	0.331741	1.25035	-0.814112	1.71862	-3.58325	-1.04932	-1.16584	-1.55946
Q9UKV3|ACINU_HUMAN	SGVSITIDDPVR	629.836	2	51.2737	False	1.10306	2.22044	0.95333	-5.46487	0.408906	2.146	-0.797833	2.67756	1.00534	3.63495
Q6P2E9|EDC4_HUMAN	GLLPGLLPAPADK	631.379	2	65.4649	False	-2.39309	-1.33263	1.22437	-1.50306	0.102554	0.514717	-2.10925	1.76585	1.17605	-2.05256
P48643|TCPE_HUMAN	FEEM[Oxi]IQQIK	591.297	2	40.1276	False	3.67186	0.160418	0.225776	1.24368	1.57917	4.00214	3.68994	2.48369	4.31317	3.96525
P48643|TCPE_HUMAN	IADGYEQAAR	547.267	2	28.7331	False	0.998204	-1.48101	-0.0897782	3.48073	4.91075	5.10605	3.2508	4.01604	4.55601	3.36354
P48643|TCPE_HUMAN	FEEMIQQIK	583.3	2	45.3662	False	-0.985857	-1.74319	-0.352535	2.49122	-1.94565	-0.669218	-2.03235	-0.293422	-0.283984	-2.36525
P33176|KINH_HUMAN	LITDLQDQNQK	658.346	2	33.7468	False	-0.461471	0.356513	-0.287681	-0.387699	-0.682287	3.63609	2.0515	1.42417	1.60546	2.81091
Q9Y333|LSM2_HUMAN	LTDISVTDPEK	609.317	2	40.3226	False	3.06011	2.05304	-0.218605	1.65915	0.709305	-1.24657	-0.0606797	0.452395	0.65721	-0.84281
P62917|RL8_HUMAN	AVVGVVAGGGR	471.28	2	30.1251	False	6.66822	3.09719	4.32631	3.73491	5.11919	5.69893	3.5756	4.62796	4.92143	6.21966
P63241|IF5A1_HUMAN	EDLRLPEGDLGK	447.905	3	45.2848	False	2.92971	6.08456	3.31177	3.20282	5.02881	5.33796	6.32701	3.15804	3.35787	3.15221
P63241|IF5A1_HUMAN	EDLRLPEGDLGK	671.354	2	45.2868	False	2.84914	5.64829	3.44799	1.41507	3.43359	4.29451	4.35714	2.2343	4.11058	4.04097
P63241|IF5A1_HUMAN	LPEGDLGK	414.727	2	29.2599	False	4.27914	3.49712	5.58104	5.63663	4.66847	2.49872	3.19329	4.24001	5.05879	4.60081
Q96AG4|LRC59_HUMAN	LDGNELDLSLSDLNEVPVK	1035.53	2	72.0773	False	1.3612	5.15435	-1.68795	0.513669	0.61306	3.14844	2.06796	1.49083	3.16386	-1.08488
Q5T7N2|LITD1_HUMAN	EADLTEETEENLR	774.855	2	44.9252	False	4.32543	4.03419	3.56644	0.295229	2.52924	0.769486	-1.55196	0.227749	-2.06249	0.207206
Q5T7N2|LITD1_HUMAN	LIGIPEK	385.245	2	40.902	False	1.28432	5.21847	-0.361584	4.623	-0.899686	-1.54008	0.263474	-0.0393841	0.870436	-1.64454
Q01995|TAGL_HUMAN	EFTESQLQEGK	648.309	2	36.7067	False	1.5806	2.1252	-0.382333	1.05848	0.781857	-1.05811	1.15215	1.44848	2.46007	0.49751
O15514|RPB4_HUMAN	FEDEELQQILDDIQTK	982.478	2	83.9614	False	5.95863	0.257578	2.41468	2.51872	2.72716	0.958127	2.27883	3.67861	-1.51368	1.76539
Q15185|TEBP_HUMAN	GESGQSWPR	502.233	2	30.038	False	3.71084	-0.906995	-0.0343578	3.96917	3.50968	2.09345	-1.02848	2.73029	2.7421	4.08751
Q15185|TEBP_HUMAN	KGESGQSWPR	566.281	2	23.2657	False	-0.976317	0.0728277	3.49657	3.33453	3.36206	0.581967	0.229811	-0.0540791	1.32815	0.872029
Q9UBE0|SAE1_HUMAN	VSQGVEDGPDTK	616.294	2	21.4033	False	1.4802	1.44695	1.85598	0.969255	1.85943	3.24622	4.72323	1.28779	2.87348	3.44044
P63244|GBLP_HUMAN	QEVISTSSK	489.759	2	22.2227	False	1.96503	2.34987	0.0981675	-0.708779	2.19055	2.96536	3.6028	2.73204	5.38177	4.20894
Q13283|G3BP1_HUMAN	SSSPAPADIAQTVQEDLR	942.969	2	63.9366	False	0.828605	-0.726269	0.584372	-0.420274	-1.31761	2.33046	0.609968	0.115851	0.562702	3.20472
Q13283|G3BP1_HUMAN	EAGEQGDIEPR	600.778	2	24.4857	False	0.173561	0.209984	-0.107017	-1.48869	2.55078	2.32366	1.89328	4.00876	1.69547	1.83131
Q8N8S7|ENAH_HUMAN	EELIDAIRQELSK	772.42	2	76.7028	False	0.304184	-1.24764	-0.613825	-1.82109	0.793579	-2.18457	-0.232637	-1.64971	-1.14713	-3.19267
Q8N8S7|ENAH_HUMAN	EELIDAIR	479.764	2	51.9292	False	1.58792	2.96426	1.74573	0.533042	5.10112	0.184025	2.84005	3.93563	4.79273	2.94056
Q9Y265|RUVB1_HUMAN	AQTEGINISEEALNHLGEIGTK	775.396	3	65.5855	False	-1.56146	-0.89766	0.161568	-2.48516	-0.614421	2.93718	-3.15179	3.09392	2.88068	3.97426
Q9Y265|RUVB1_HUMAN	EAC[MSH]GVIVELIK	610.325	2	77.2374	False	1.74843	0.605017	2.48036	2.52748	2.53916	1.7477	1.53125	-1.75525	1.26545	0.238483
Q9UHA4|LTOR3_HUMAN	ELAPLFEELR	608.832	2	67.3628	False	-0.880065	-0.823004	0.180131	-2.39006	-0.843837	2.43455	1.94934	-0.114934	-0.237913	1.02846
Q9Y5B9|SP16H_HUMAN	VMEIVDADEK	574.779	2	40.0691	False	1.90549	1.69389	-1.18161	2.2205	3.66075	1.2433	-3.34948	-0.536332	0.706896	1.8899
Q9Y5B9|SP16H_HUMAN	VM[Oxi]EIVDADEK	582.776	2	29.3425	False	-1.50737	2.19709	-0.177109	-0.806187	-3.82408	-1.30679	0.106836	0.113539	1.1431	0.190961
P31942|HNRH3_HUMAN	HNGPNDASDGTVR	670.303	2	15.8562	False	0.216492	3.06631	1.15503	-0.954811	-1.24699	2.81261	5.0934	2.87672	5.00393	2.76123
P31942|HNRH3_HUMAN	VHIDIGADGR	526.778	2	33.1562	False	-1.14043	4.17554	-0.105295	-0.967216	-2.4154	6.00376	4.03252	3.38276	2.53547	3.04203
P31942|HNRH3_HUMAN	EIAENALGK	472.756	2	30.1981	False	5.474	0.265161	0.857827	2.628	1.70846	3.55817	4.2459	5.2294	4.68726	5.5417
O43242|PSMD3_HUMAN	DGVIEASINHEK	656.331	2	35.5817	False	0.767387	-1.4255	2.69122	-0.33301	-0.125574	0.747481	-0.0692223	1.91773	1.55885	3.53672
O43242|PSMD3_HUMAN	ELDTVTLEDIK	638.338	2	56.307	False	2.70312	-4.4036	-1.64444	3.31107	2.01342	4.67712	1.50014	4.40789	4.65754	6.73157
P27694|RFA1_HUMAN	DSLVDIIGIC[MSH]K	611.315	2	84.8171	False	2.66024	5.45317	5.96303	3.2711	5.92929	5.96429	3.05742	7.35511	4.23328	6.96503
Q12888|TP53B_HUMAN	AADISLDNLVEGK	672.854	2	60.4295	False	2.35159	-1.59863	-1.12868	0.0698889	1.98703	-0.411026	1.74647	2.99304	2.39513	1.52063
P22102|PUR2_HUMAN	LDLSVTEAVVAGIAK	743.43	2	76.2023	False	3.81959	1.8012	-2.42456	1.20102	-4.5268	1.2667	1.201	-0.810049	4.09459	1.50176
P22102|PUR2_HUMAN	ENLISALEEAK	608.825	2	66.5913	False	-1.75595	-2.8188	-1.66018	0.706452	0.423768	1.94954	0.939995	1.51139	-4.15177	1.51714
P41227|NAA10_HUMAN	DLSEVSETTESTDVK	820.381	2	40.4014	False	4.61642	0.987028	0.416972	-0.821741	4.73625	3.54386	0.716509	-0.68779	2.7948	1.04665
P55145|MANF_HUMAN	QIDLSTVDLK	566.316	2	50.9137	False	0.11568	2.04611	-0.332008	2.56531	-0.456321	2.35636	2.83335	3.32941	2.03225	2.0913
P30050|RL12_HUMAN	HSGNITFDEIVNIAR	843.434	2	63.7062	False	-1.78292	-1.22171	-1.91458	-0.727528	-3.26666	-0.119998	-0.819653	2.51103	-1.91501	2.7624
P30050|RL12_HUMAN	IGPLGLSPK	441.276	2	45.1696	False	4.40048	3.68568	4.88821	6.53807	6.03796	5.37372	2.50703	4.69622	6.19383	5.6432
O60701|UGDH_HUMAN	VLIGGDETPEGQR	685.849	2	37.0719	False	3.9356	1.28379	2.2498	1.82699	1.09943	5.28396	2.3375	5.39642	6.37264	5.28292
O60701|UGDH_HUMAN	VTVVDVNESR	559.296	2	33.6995	False	3.80208	3.99443	1.27176	1.84277	4.37699	4.06185	3.3782	3.85559	5.3688	3.90852
Q9BQL6|FERM1_HUMAN	ADSLLEDITDIPK	715.375	2	74.4678	False	-1.68998	1.16785	1.90292	0.946814	1.73663	1.32493	-2.37604	-0.000397893	-0.912436	-1.20566
Q16643|DREB_HUMAN	SESEVEEAAAIIAQRPDNPR	728.029	3	58.2962	False	-3.41045	-4.90193	-0.164294	0.816778	0.186911	-4.13896	-3.75435	-1.77988	0.569945	-0.876032
Q16643|DREB_HUMAN	DSQAALPK	415.224	2	21.0206	False	-0.0212741	2.61753	-1.01137	-0.970851	-2.27126	0.634172	2.07256	0.576196	2.4508	1.81986
Q92922|SMRC1_HUMAN	DMEDPTPVPNIEEVVLPK	1011.51	2	74.1032	False	-3.7922	-1.53217	-2.1336	-0.178356	2.02539	0.464119	-2.58283	-0.490561	-1.04424	-1.70637
Q92922|SMRC1_HUMAN	VSEHVGSR	435.725	2	11.6929	False	-3.16499	-0.672995	-1.06259	-4.04533	-5.70635	-2.25344	-1.7214	1.1829	1.57825	-0.416845
Q92922|SMRC1_HUMAN	DM[Oxi]EDPTPVPNIEEVVLPK	1019.51	2	69.2308	False	-0.225395	1.98412	1.003	-1.74658	3.91382	2.34551	4.06536	1.17347	0.464163	1.85123
Q14240|IF4A2_HUMAN	LQAEAPHIVVGTPGR	515.623	3	41.6499	False	4.2118	1.2778	-1.57936	1.35844	1.88721	3.58214	5.92484	4.01711	4.19723	5.75448
P60842|IF4A1_HUMAN	EELTLEGIR	530.288	2	52.993	False	2.50947	0.868117	2.79947	4.36469	4.61876	5.9127	4.53078	4.2404	6.36192	5.75388
P62826|RAN_HUMAN	LVLVGDGGTGK	508.293	2	34.7045	False	0.0654567	0.780289	3.33878	0.00354124	1.06692	-0.144845	-1.46502	0.941106	8.25549	0.393335
P62826|RAN_HUMAN	HLTGEFEK	480.743	2	26.0211	False	-1.11068	2.78935	-0.243301	-0.639898	-0.314179	6.38567	3.20318	5.69742	4.14557	2.79841
O43399|TPD54_HUMAN	TPAVEGLTEAEEEELRAELTK	772.392	3	70.5533	False	-0.693	-4.93208	1.37236	-2.14861	1.99545	3.59972	3.09834	2.77609	2.2586	0.625825
P62841|RS15_HUMAN	EAPPMEKPEVVK	451.908	3	31.119	False	1.84435	-0.547527	3.07048	3.33518	2.7173	-1.99617	-1.57067	-1.9557	-2.12699	-4.20419
P62841|RS15_HUMAN	KEAPPM[Oxi]EKPEVVK	499.938	3	22.2123	False	-0.790395	-1.65339	-5.25458	0.36557	1.05748	2.84568	2.42395	5.19638	1.33853	1.0714
P39019|RS19_HUMAN	IAGQVAAANK	471.772	2	17.4199	False	-0.341322	-3.22592	-3.36016	0.0796051	1.76362	2.00762	-1.16262	1.85346	3.23705	6.71477
P39019|RS19_HUMAN	LKVPEWVDTVK	657.377	2	56.3202	False	1.92076	-3.76971	1.5389	1.21665	-1.12469	-0.632614	-1.9205	-3.80729	-4.01341	-1.29262
O15511|ARPC5_HUMAN	VDVDEYDENK	613.265	2	31.5563	False	-1.59784	-0.969371	-2.99927	0.86884	-2.05695	2.91848	-0.212496	3.54663	4.11482	2.38849
O15511|ARPC5_HUMAN	ALAAGGVGSIVR	535.819	2	43.7711	False	2.64494	1.45855	4.30811	2.97441	1.40291	5.40474	3.26404	3.77177	4.99821	5.4514
O15372|EIF3H_HUMAN	GEPPLPEEDLSK	655.827	2	42.0069	False	-0.18529	-1.96346	-0.812055	-0.333309	-2.90499	-1.57815	1.60647	-0.709655	-3.14745	3.5362
P58107|EPIPL_HUMAN	LSVEEAVAAGVVGGEIQEK	942.999	2	67.4635	False	-1.3007	-1.49594	0.349431	-0.304395	-1.23013	-1.17336	2.88593	-3.16611	1.64763	-0.840103
Q9BY32|ITPA_HUMAN	IDLPEYQGEPDEISIQK	987.489	2	57.8272	False	-0.630911	-1.25202	2.97573	0.430473	-0.390976	-1.98763	1.45038	0.911291	-2.2747	1.16308
Q71UM5|RS27L_HUMAN	DLLHPSLEEEK	655.335	2	45.7937	False	5.47838	4.57128	4.54565	5.99601	5.47395	-0.173266	2.00232	0.780173	1.7128	1.98225
O14618|CCS_HUMAN	SLIIDEGEDDLGR	716.352	2	54.0354	False	3.29499	2.28407	3.00876	-0.773344	2.89845	3.21844	4.62167	4.50271	4.45659	4.46543
Q9P0K7|RAI14_HUMAN	IQQLQEILQDLQK	798.951	2	80.0416	False	-1.93985	0.770344	-1.32154	-1.64199	-1.21376	-0.132636	-1.91421	0.406115	2.59599	-1.40215
P07814|SYEP_HUMAN	VAVQGDVVR	471.772	2	29.4889	False	2.75211	1.80711	1.36698	4.76873	2.21706	2.47372	3.50608	4.6998	4.40424	2.3281
P07814|SYEP_HUMAN	VIDPVAPR	433.758	2	34.1465	False	5.24771	3.39436	2.46742	4.89215	4.08826	2.99885	2.35503	3.25584	4.91131	3.89497
Q99584|S10AD_HUMAN	SLDVNQDSELK	624.309	2	37.202	False	2.4148	4.9345	1.01927	-0.282899	1.32672	3.82952	3.78248	1.15932	5.13541	3.89618
Q01082|SPTB2_HUMAN	HLLGVEDLLQK	632.867	2	60.4305	False	2.82141	-1.02498	2.00125	-1.27302	2.05406	3.24488	1.20652	4.06599	0.68891	2.84365
Q01082|SPTB2_HUMAN	EIGQSVDEVEK	616.804	2	29.6838	False	-0.827009	3.08262	-0.682565	0.0753253	0.679421	0.92137	-1.19257	2.42347	0.37085	0.38548
Q01082|SPTB2_HUMAN	LVSDGNINSDR	595.294	2	28.2919	False	2.86399	3.42242	1.56795	0.249063	2.90471	4.46008	4.40912	5.26785	3.16226	4.47645
Q01082|SPTB2_HUMAN	LLEVLSGER	508.293	2	45.5616	False	2.92395	-0.0437877	-0.527186	1.17513	-0.0384253	0.264914	-0.496174	0.371127	0.779038	-1.527
Q01082|SPTB2_HUMAN	NEIDNYEEDYQK	780.328	2	42.3519	False	0.864212	2.06599	0.974185	1.64936	1.02966	3.27013	3.51418	3.60816	-0.360816	3.84315
Q01082|SPTB2_HUMAN	EIQGHQPR	482.752	2	11.4558	False	-1.42469	1.63707	3.79151	-1.93827	-1.14726	2.63564	-0.136913	-0.97208	1.67025	-0.114295
Q9NRV9|HEBP1_HUMAN	FATVEVTDKPVDEALR	597.316	3	49.6615	False	0.269457	-0.972604	-0.185316	0.9273	-2.26963	1.57359	-0.804353	1.76187	1.25049	3.03273
P08237|PFKAM_HUMAN	LNIIIVAEGAIDK	684.909	2	74.915	False	-1.55698	1.85106	-0.0491825	-2.296	-0.6274	-0.18711	3.5362	-0.90877	-1.25259	1.97492
O00592|PODXL_HUMAN	DDLDEEEDTHL	665.768	2	44.4679	False	2.74803	-2.52469	-2.29607	-1.78945	0.154968	-1.48154	-0.35821	0.487516	-0.0826999	0.0735241
P62136|PP1A_HUMAN	LNLDSIIGR	500.793	2	63.3208	False	-0.0119105	2.55803	0.303499	3.99222	2.38961	4.74829	4.25279	3.74852	6.36117	4.07848
P62136|PP1A_HUMAN	NVQLTENEIR	608.32	2	39.8131	False	1.96839	-1.29412	-0.977938	-0.000728806	-0.843143	0.175154	0.808502	2.8296	4.24671	3.18636
Q05682|CALD1_HUMAN	YEIEETETVTK	671.325	2	39.05	False	2.67536	3.32566	2.3021	3.56369	3.74339	3.4917	0.284169	-0.568795	-1.86772	1.80872
Q05682|CALD1_HUMAN	VLEEEEQR	516.254	2	23.7984	False	1.07784	0.976528	-0.869144	-2.50644	-1.01662	-0.697278	3.25457	0.374176	0.662425	-0.839464
P26368|U2AF2_HUMAN	LGGLTQAPGNPVLAVQINQDK	1067.09	2	59.845	False	2.35559	4.80147	5.22332	3.21802	2.01066	-2.21315	5.46487	4.00576	2.5512	2.0984
P61289|PSME3_HUMAN	SNQQLVDIIEK	643.851	2	54.5409	False	4.81237	0.784013	-3.15058	4.51617	1.5297	2.72064	0.696391	1.95279	0.768697	0.604561
P62829|RL23_HUMAN	GSAITGPVAK	450.761	2	26.1217	False	5.80443	5.11956	5.23824	4.99709	5.72411	5.88036	4.29213	5.00295	4.03237	3.63175
P42677|RS27_HUMAN	DLLHPSPEEEK	647.32	2	37.3672	False	5.77049	6.45042	6.51178	6.15944	5.63324	5.10125	4.52571	5.66795	5.35666	5.88883
P42677|RS27_HUMAN	DLLHPSPEEEK	431.882	3	37.3686	False	3.31134	1.20196	-1.72191	3.61628	2.32397	-0.970375	2.84347	1.71968	2.72077	3.05868
Q9P2I0|CPSF2_HUMAN	VDTGVILEEGELK	701.377	2	54.5313	False	-4.12175	-1.33892	-0.294727	-0.189439	0.303139	3.2423	1.45573	0.192361	-1.94193	1.42938
O95747|OXSR1_HUMAN	LASGVEGSDIPDDGK	730.349	2	35.9596	False	0.0868533	-2.83179	-0.0824443	-1.01106	0.693322	-3.63032	2.11214	2.32274	2.51715	2.70913
P26373|RL13_HUMAN	TIGISVDPR	479.272	2	41.8287	False	1.24852	3.06912	5.13787	5.28897	5.71024	4.28358	4.11365	2.95313	4.8272	4.598
P40227|TCPZ_HUMAN	SETDTSLIR	511.262	2	34.392	False	0.530193	-2.11548	-2.70686	-6.33307	0.60585	1.32325	-1.98763	-3.50898	0.144502	1.7345
P40227|TCPZ_HUMAN	IITEGFEAAK	539.793	2	41.0195	False	3.92519	-2.222	0.833438	-0.108738	3.80521	5.37001	-0.419113	4.64223	4.7449	5.18995
Q9Y5L0|TNPO3_HUMAN	SVDPENNPTLVEVLEGVVR	1033.54	2	83.0664	False	0.665503	-1.18182	0.215037	1.46279	0.0503589	-2.3971	-0.238308	0.317788	0.709897	-1.06741
P78371|TCPB_HUMAN	LIEEVMIGEDK	638.329	2	52.9233	False	1.71722	-3.39971	1.70404	1.62714	0.107976	1.16902	-0.0801484	-0.334058	1.56574	0.658101
P78371|TCPB_HUMAN	VAEIEHAEK	513.267	2	19.118	False	1.20787	3.05533	1.62991	2.05812	2.07742	3.26808	1.45	1.69513	1.07368	-1.4136
Q9H1E3|NUCKS_HUMAN	ATVTPSPVK	450.263	2	24.5346	False	2.7028	0.721341	2.52233	4.18112	4.17087	5.62064	4.65969	5.51512	4.28749	5.26295
Q9UFG5|CS025_HUMAN	VLLPTRPAPPTVEQILEDVR	748.43	3	77.1559	False	-1.85946	-2.90167	-2.9033	-3.76418	-2.65046	-0.992915	-1.4668	-1.82088	-3.95069	-0.632875
P54577|SYYC_HUMAN	LASAAYPDPSK	560.288	2	29.7886	False	0.494026	0.565366	-2.79901	-1.46652	0.896205	1.79113	-1.65654	0.465375	3.57975	0.402373
P54577|SYYC_HUMAN	DFAAEVVHPGDLK	699.357	2	48.1236	False	-0.217013	2.40682	-1.15753	-0.521389	2.05302	5.48696	1.36595	4.56735	5.13138	4.94192
P54577|SYYC_HUMAN	IDVGEAEPR	493.251	2	32.421	False	1.3713	4.6787	0.34722	4.02157	3.63825	6.13386	4.73097	5.01107	3.13773	3.94545
P42285|SK2L2_HUMAN	DVDFEGTDEPIFGK	784.859	2	59.8103	False	-0.47347	0.187888	0.299737	-1.72469	-0.280251	-1.06121	-0.263719	0.143544	-1.64423	-4.51574
Q14126|DSG2_HUMAN	VTQEIVTER	537.793	2	30.3754	False	0.511706	-0.738321	0.289501	-1.45387	0.803315	5.5129	3.52172	4.1199	2.34355	2.65212
Q9Y3I0|RTCB_HUMAN	NLDFQDVLDK	603.804	2	64.7229	False	3.71402	4.34204	3.04423	2.52309	1.60124	4.21612	1.73771	1.65707	1.95085	2.31735
Q9Y3I0|RTCB_HUMAN	N[Dea]LDFQDVLDK	604.296	2	64.7312	False	2.31745	3.78113	4.03119	1.41182	0.71434	1.48303	2.39332	2.56048	-0.266856	0.625994
P05114|HMGN1_HUMAN	QAEVANQETK	559.278	2	12.1447	False	-1.64759	-0.161939	-2.93669	-1.22102	3.07769	2.80223	3.61556	1.56794	3.12717	3.84848
P05114|HMGN1_HUMAN	EDLPAENGETK	601.78	2	26.9533	False	-1.92267	-0.916972	-1.51255	-2.15057	1.73621	-0.0459159	-0.500801	0.776149	-0.897084	0.350936
P37198|NUP62_HUMAN	ELEDLLSPLEELVK	813.945	2	89.6926	False	2.95157	2.31512	4.4186	4.22187	4.38939	4.79726	2.9724	4.78286	5.88718	2.71436
P27708|PYR1_HUMAN	LSLDDLLQR	536.803	2	68.8497	False	2.06108	1.39534	4.29101	4.69703	4.67399	3.73658	4.02825	2.62436	5.32641	4.60798
P48147|PPCE_HUMAN	AGHGAGKPTAK	332.186	3	0	False	NaN	NaN	NaN	NaN	NaN	-6.12348	-6.48179	#NAME?	-7.38563	4.18147
P48147|PPCE_HUMAN	VINIDFRDPEESK	521.267	3	51.3446	False	-3.29741	-3.39207	-0.392216	-4.21185	-0.934722	3.38818	0.202739	0.762169	3.55472	-0.229817
Q13404|UB2V1_HUMAN	LLEELEEGQK	594.311	2	43.7937	False	5.84655	4.80839	-0.147233	4.77477	4.86268	5.72458	4.88358	5.483	6.11234	6.18912
O76003|GLRX3_HUMAN	LEAEGVPEVSEK	643.827	2	38.8509	False	7.00345	2.94809	3.77713	4.56972	2.81891	2.4893	2.82262	5.30372	2.88466	2.5331
O76003|GLRX3_HUMAN	GELVGGLDIVK	550.322	2	56.5875	False	7.36284	7.48454	7.15587	6.65334	5.2541	7.90722	5.23692	6.4801	7.98644	6.20692
O76003|GLRX3_HUMAN	ENGELLPILR	577.332	2	63.5934	False	2.26133	3.56447	-1.13943	1.43505	3.35352	3.24473	3.92551	4.4816	3.66231	1.95923
Q6NVV1|R13P3_HUMAN	VFDGIPPPYDK	624.319	2	51.592	False	-1.49322	0.998275	-0.565922	2.30546	-0.494614	-0.55383	-2.61483	-4.25485	0.732469	-4.24938
P08243|ASNS_HUMAN	LFPGFEIETVK	640.35	2	68.2975	False	-0.502717	0.946467	-0.254673	1.35502	-1.04847	0.0923765	0.46471	-0.522436	-0.745929	0.677751
Q7Z6Z7|HUWE1_HUMAN	TTPLKPSPLPVIPDTIK	606.364	3	57.1287	False	5.79764	-1.95762	-1.75788	-2.00159	-1.49081	-0.264832	-2.82557	-0.258935	1.94616	0.0204382
Q9P1U1|ARP3B_HUMAN	LSEELSGGR	474.243	2	28.6606	False	1.85056	-1.13887	-0.256605	-0.241279	0.269617	4.12769	1.238	2.76184	1.64475	3.67201
Q9Y4Z0|LSM4_HUMAN	IPDEIIDMVK	586.815	2	63.7406	False	2.06093	0.192453	3.1108	2.6182	2.77899	1.06654	-2.21078	2.13837	-0.00358504	-0.771461
Q05086|UBE3A_HUMAN	LGPDDVSVDIDAIR	742.883	2	61.812	False	-0.907792	-4.73178	0.891444	-3.07066	-2.3489	-1.74582	-2.17236	-2.72701	-0.494017	3.21705
Q13616|CUL1_HUMAN	QIGLDQIWDDLR	736.381	2	78.6084	False	0.437019	-1.08012	-1.03009	-3.08134	1.03792	0.103571	-2.13709	-0.855728	-0.919444	0.91658
P30876|RPB2_HUMAN	LDDDGLIAPGVR	620.83	2	50.965	False	1.70868	0.127762	0.420177	0.228484	-0.645967	3.39608	2.44334	-2.43228	1.6771	4.02426
O14617|AP3D1_HUMAN	ALDIDLDKPLADSEK	548.289	3	54.8153	False	-1.58638	0.150325	-0.395238	-2.37053	-1.13726	-1.47756	0.551416	-2.51443	0.65531	-1.80796
O14745|NHRF1_HUMAN	LVEPGSPAEK	513.777	2	27.0006	False	3.3964	3.0484	3.68542	-0.0652183	2.80583	2.39813	2.31164	2.62036	0.930504	1.78803
O14745|NHRF1_HUMAN	LVEVN[Dea]GENVEK	615.814	2	34.5116	False	4.65546	4.84307	3.25974	3.65326	4.1378	1.04268	3.99651	2.85426	1.45247	1.21507
O14745|NHRF1_HUMAN	ETHQQVVSR	542.281	2	13.2459	False	1.74819	6.33565	6.64491	2.22019	7.17172	-1.08559	6.21258	4.19357	3.91736	1.34168
O14980|XPO1_HUMAN	NVDILKDPETVK	685.88	2	39.9063	False	0.248675	0.654391	-0.819953	-2.00944	0.907152	4.50123	3.9504	3.75807	4.89571	4.22845
P53621|COPA_HUMAN	NLSPGAVESDVR	622.318	2	39.3064	False	-0.628638	-0.303017	-1.01161	-0.918047	-1.18806	0.167883	-1.39959	-0.0474083	-0.243818	-1.29903
P53621|COPA_HUMAN	ETIPDIDPNAK	606.809	2	43.1346	False	0.585395	-3.79401	-2.32512	-1.12828	-0.64849	1.10929	0.436269	-0.118025	3.1487	0.976305
Q99426|TBCB_HUMAN	LGEYEDVSR	534.254	2	32.9689	False	3.34158	3.66366	0.911515	1.46692	2.54823	2.94392	2.9002	-0.492972	2.21386	0.27032
Q96TC7|RMD3_HUMAN	DLEELEVILRD	672.356	2	75.6021	False	-2.7863	0.0862562	1.22558	-0.387686	-0.000411488	-2.59967	-0.131087	1.88399	-0.513463	-2.38505
Q96TC7|RMD3_HUMAN	GLAGEIVGEVR	550.309	2	51.3596	False	0.0950112	4.08801	1.55036	-0.0367845	3.82579	-0.0306097	1.32023	-1.14332	-1.07296	-1.10292
Q14690|RRP5_HUMAN	AINIGQLVDVK	585.348	2	62.5789	False	0.968372	0.810632	0.763774	3.14472	1.00131	1.14609	2.256	0.444504	2.59425	1.91567
P17980|PRS6A_HUMAN	MSTEEIIQR	553.779	2	40.0192	False	5.09194	-1.26022	1.80241	2.3737	3.39039	1.61961	0.81052	0.473943	-2.38726	-0.185334
Q7Z3B4|NUP54_HUMAN	LDIISEDISELQK	751.901	2	66.2117	False	-2.28447	-1.26718	-0.641011	-0.340027	1.77625	-0.271503	3.42597	-1.40979	-0.883301	1.60462
P30086|PEBP1_HUMAN	C[MSH]DEPILSNR	546.744	2	40.9226	False	5.29325	4.6101	5.7229	4.3435	6.68387	5.96915	5.17029	5.86995	2.94813	3.59266
P30086|PEBP1_HUMAN	VLTPTQVK	443.274	2	27.5042	False	-4.87821	5.30597	4.12305	5.5195	6.46072	5.54768	5.21826	5.23919	1.22234	4.15475
P33991|MCM4_HUMAN	GQSDIAITK	466.756	2	27.9247	False	3.67777	2.59987	1.85566	1.54405	-0.390948	1.3874	2.42133	-0.320917	2.57622	1.91406
P33991|MCM4_HUMAN	VEAIDVEEAK	551.785	2	37.1403	False	1.38318	3.0621	1.05691	0.945183	2.52341	3.14457	2.36555	3.39865	5.0472	3.38183
Q13838|DX39B_HUMAN	LFDLLDVLEFNQVVIFVKSVQRC[MSH]IALAQLLVEQNFPAIAIHR	974.54	5	122.924	False	2.54168	1.47856	2.56425	2.32475	1.57214	3.64751	-2.01313	1.58496	1.74043	0.927725
Q13838|DX39B_HUMAN	ILNDVQDR	486.759	2	28.997	False	1.05956	2.39153	1.44039	4.04234	0.769672	3.26986	0.170725	1.21014	4.65005	1.88166
Q13838|DX39B_HUMAN	HFILDEC[MSH]DK	583.254	2	54.1648	False	-1.30279	0.775667	-0.3632	-0.772761	3.26929	3.73954	-0.40586	-2.13812	4.15213	3.46061
P28482|MK01_HUMAN	FDMELDDLPK	611.787	2	60.8999	False	-1.60189	-0.160333	-4.34416	-2.60384	0.38336	-2.97076	-3.46633	-0.534871	-1.13891	-0.492509
Q01469|FABP5_HUMAN	ELGVGIALR	464.285	2	52.9377	False	7.15834	5.5333	5.79503	6.57853	5.82667	7.94227	6.11535	7.43076	7.79804	5.69984
Q01469|FABP5_HUMAN	FEETTADGR	513.23	2	23.8075	False	3.00409	5.28009	1.46335	2.62111	0.208153	3.94873	5.37011	4.23134	4.74247	5.88129
Q9Y2V2|CHSP1_HUMAN	LQAVEVVITHLAPGTK	559.33	3	63.7423	False	-3.18645	-0.864504	1.04122	-1.04568	-0.423159	3.94565	-1.77796	1.73101	3.36578	1.41021
P62316|SMD2_HUMAN	SEMTPEELQK	596.282	2	34.7958	False	1.11496	0.428269	3.51633	-1.68529	4.29455	2.99347	-2.9741	3.23084	0.437558	0.552842
P62316|SMD2_HUMAN	SEM[Oxi]TPEELQK	604.279	2	24.4857	False	-2.60618	0.000608653	0.636964	-2.57433	1.60579	4.09368	2.17052	2.9482	3.28468	3.0273
Q92878|RAD50_HUMAN	ILELDQELIK	607.356	2	61.6196	False	1.89588	0.759762	3.73005	2.90903	2.28577	0.124848	3.27355	4.26747	0.729741	3.7997
P78344|IF4G2_HUMAN	LEVDIPLVK	513.316	2	62.0753	False	0.489761	5.18996	4.54553	1.13076	2.62815	5.19227	6.1208	6.1968	3.04307	5.86376
Q14696|MESD_HUMAN	DDDIEEGDLPEHK	756.328	2	33.9715	False	0.624965	0.0104978	-0.132069	-0.494137	-0.376999	0.741574	1.14414	2.09951	3.48103	2.8758
Q99598|TSNAX_HUMAN	ITSAPDMEDILTESEIK	946.464	2	69.2546	False	-2.26289	-0.961618	-3.28371	-0.928103	-2.94733	-0.744509	0.919155	-0.92333	0.181507	-1.74074
P55010|IF5_HUMAN	LQDMLDGFIK	590.308	2	63.8109	False	-0.83104	-0.771736	-1.7237	2.40083	-2.04766	-0.359733	-3.12887	0.749253	-0.295847	-2.14668
P39687|AN32A_HUMAN	DLSTIEPLK	508.287	2	48.7584	False	3.68487	-1.28072	1.25256	0.869573	1.65723	5.50713	1.27152	6.18093	2.6994	4.47644
P39687|AN32A_HUMAN	DLSTIEPLKK	572.335	2	40.8464	False	2.49947	1.44177	1.46076	2.39965	4.0934	5.05467	3.40623	4.5826	5.53874	2.88302
P39687|AN32A_HUMAN	ELVLDNSR	473.254	2	33.6855	False	3.83815	3.33485	4.15418	5.18502	6.86482	8.47379	3.47077	4.4471	7.6539	4.96668
P39687|AN32A_HUMAN	LELSDNR	423.719	2	28.9012	False	6.05452	3.81837	2.95289	5.23801	6.22077	6.33609	3.47205	3.23064	6.98721	6.66945
O76070|SYUG_HUMAN	EGVVGAVEK	444.245	2	26.8141	False	-1.33303	-0.406546	-1.29438	-1.32677	-0.641249	4.14665	4.74592	2.75094	0.959623	2.08145
Q15424|SAFB1_HUMAN	ILDILGETC[MSH]K	575.796	2	69.5197	False	3.29243	5.25984	4.13274	2.00949	3.9238	2.96129	2.02407	6.48388	5.52798	6.53844
Q15424|SAFB1_HUMAN	ELPEQLQEHAIEDK	560.281	3	40.7478	False	-2.5442	0.386147	-4.39563	-1.94923	-2.24689	1.32994	-1.27523	0.79546	-1.09953	1.29981
P12004|PCNA_HUMAN	LSQTSNVDK	496.256	2	16.4354	False	5.08597	-1.35964	0.991523	1.34848	4.4107	4.90642	1.94011	3.19343	3.43625	4.82372
P20591|MX1_HUMAN	DVPDLTLIDLPGITR	819.459	2	78.8499	False	-3.02291	-0.62851	0.785477	-0.691434	-2.72702	3.15747	-2.42488	-0.254443	0.276012	-1.31304
Q9Y6G9|DC1L1_HUMAN	AEDNFEDIITKPPVR	581.969	3	53.9531	False	-1.43134	2.40194	0.025267	1.05563	0.82331	0.873858	2.70895	3.49837	1.04924	2.27383
P31948|STIP1_HUMAN	ALDLDSSC[MSH]K	499.22	2	45.4999	False	4.65578	3.47398	-1.91599	4.13145	3.72624	4.81897	4.55889	4.08098	4.02002	4.97859
P31948|STIP1_HUMAN	TVDLKPDWGK	579.811	2	41.8053	False	3.27741	3.14509	4.54096	0.99067	4.28173	3.10794	0.599442	4.27704	2.69902	1.17843
P31948|STIP1_HUMAN	TVDLKPDWGK	386.877	3	41.8059	False	3.28706	7.96507	4.47705	3.46459	0.601387	2.35688	1.43747	2.20208	4.11928	1.34032
P31948|STIP1_HUMAN	NKPSDLGTK	480.261	2	12.2757	False	-0.579988	0.904679	1.7801	0.270396	1.69209	2.62987	-0.0734863	-1.45098	0.120213	1.81003
P46926|GNPI1_HUMAN	IIQFNPGPEK	571.814	2	42.3328	False	1.40989	0.042517	-1.62994	-0.24679	3.30604	5.70631	1.73214	1.62358	4.01183	3.10394
Q15019|SEPT2_HUMAN	TVQIEASTVEIEER	802.412	2	49.4086	False	2.72951	0.445757	1.37929	2.71151	3.56096	1.32943	4.81928	2.84586	2.67528	2.16408
Q12765|SCRN1_HUMAN	AIIESDQEQGR	623.307	2	27.2316	False	1.4926	2.05731	-1.23089	1.50546	2.6872	0.561544	5.04047	5.32936	3.92443	2.84264
O15198|SMAD9_HUMAN	VETPVLPPVLVPR	708.435	2	67.7225	False	2.03806	3.19508	2.0078	0.401218	-0.434706	2.09347	1.56816	0.933522	5.6226	2.6289
Q9Y2Z0|SGT1_HUMAN	LEGQGDVPTPK	570.798	2	29.2538	False	0.308841	-1.62759	2.01233	-0.00926387	3.23474	2.35602	1.55635	2.31043	-0.439442	1.04558
Q9BT78|CSN4_HUMAN	AIQLSGAEQLEALK	735.912	2	58.6719	False	4.58488	-4.08256	3.95843	0.858915	1.04539	2.77097	0.513121	4.69652	3.22566	2.73665
Q9BT78|CSN4_HUMAN	VISFEEQVASIR	689.372	2	60.5182	False	0.987004	4.22653	1.55028	3.04283	2.4518	5.5875	4.49311	4.58046	-0.650484	1.93715
O94979|SC31A_HUMAN	IDASQTEFEK	584.28	2	34.1038	False	-0.485495	-1.16466	-1.234	-4.58125	-2.06543	6.12331	-0.20596	4.72924	5.78126	1.63532
O94979|SC31A_HUMAN	TTFEDLIQR	561.793	2	57.3836	False	0.0505768	3.74649	0.0690756	1.45568	2.36205	5.23298	-0.453869	4.28177	2.96826	2.48462
Q99439|CNN2_HUMAN	GLQSGVDIGVK	536.803	2	41.6883	False	4.61946	2.47347	4.19639	3.69917	4.71389	4.31435	1.20287	3.59355	3.83405	3.3261
Q99986|VRK1_HUMAN	LDLSVVENGGLK	622.348	2	57.5725	False	-1.79764	-2.76098	0.391133	1.74374	-1.97591	-1.50053	-0.542832	-0.00381272	-0.793642	-0.513351
P62158|CALM_HUMAN	DGDGTITTK	454.222	2	16.9516	False	3.16101	0.717595	-1.84814	-1.85616	0.321046	0.903526	1.15107	2.20717	2.91638	-0.344925
P28370|SMCA1_HUMAN	ESELTDEDITTILER	882.431	2	66.6912	False	-0.318786	-3.36126	0.0570542	-0.00165682	-1.88941	-0.674232	-0.200222	-0.557195	-0.287238	-2.36112
O43148|MCES_HUMAN	LDPEIVPEEK	584.808	2	42.1361	False	-1.03812	-2.93647	-1.51677	-2.93497	0.284487	-0.262024	-2.76709	1.70642	-2.4504	-1.05204
O43148|MCES_HUMAN	EFEDDLVK	497.74	2	43.543	False	1.76653	0.869484	0.225228	1.47549	-2.98324	-1.22863	-3.49881	0.175358	-0.781596	1.5832
Q8IY81|SPB1_HUMAN	SDDDGFEIVPIEDPAK	873.907	2	61.1961	False	-1.33124	-0.676786	-5.10628	-1.05184	-1.704	0.22529	-1.02414	-2.18957	1.42288	-0.152941
P60866|RS20_HUMAN	LIDLHSPSEIVK	675.885	2	49.0889	False	0.984752	0.654004	1.06507	-1.11809	-1.99346	0.887918	0.0716354	3.16832	2.26038	0.0153751
P60866|RS20_HUMAN	LIDLHSPSEIVK	450.926	3	48.5687	False	-0.0219358	2.29381	-0.329073	1.95775	4.73221	4.78608	2.6431	5.68438	-1.48933	4.23329
Q8NE71|ABCF1_HUMAN	AVSEEQQPALK	600.317	2	27.5567	False	0.741492	1.37401	2.15694	2.23515	2.41451	1.65461	-0.229042	1.6464	1.13665	-0.0153854
Q96QK1|VPS35_HUMAN	IREDLPNLESSEETEQINK	748.705	3	47.5145	False	1.96175	-1.61536	1.00327	0.366379	-2.48003	2.78467	2.50963	-1.03808	3.29957	2.51757
Q96QK1|VPS35_HUMAN	LLDEAIQAVK	550.322	2	49.3526	False	1.20655	-0.676089	0.106499	-0.299873	0.977461	4.49118	0.594166	4.26565	2.18841	2.3093
Q01581|HMCS1_HUMAN	LEVGTETIIDK	609.335	2	46.136	False	0.993917	-1.67825	-2.25307	-0.557136	-0.254031	-0.0469135	-4.84036	-0.731949	-0.321895	1.51053
Q9UBC2|EP15R_HUMAN	SGLSDIILGK	501.795	2	62.3906	False	1.10301	0.953583	-1.46367	1.16605	-1.20176	4.25243	2.35543	0.410202	3.61305	0.0584963
P51858|HDGF_HUMAN	LVIDEPAKEK	381.22	3	29.7747	False	-1.37715	0.968737	1.76998	-4.04494	-1.96622	2.30094	5.2235	3.7208	2.18084	2.92037
P51858|HDGF_HUMAN	EDAEAPGIR	479.235	2	27.0472	False	2.09692	2.75367	1.14553	2.87564	0.886701	6.04854	5.56467	4.04329	1.02566	3.16992
P51858|HDGF_HUMAN	LVIDEPAK	442.758	2	34.6672	False	6.49502	6.81465	6.63765	7.01627	7.02988	6.57752	6.3934	6.67263	6.66677	6.94232
O75533|SF3B1_HUMAN	GGDSIGETPTPGASK	687.331	2	28.6595	False	2.18606	-0.123598	2.99294	2.24197	2.79156	1.20646	2.64041	-0.682571	3.92299	1.22581
O75533|SF3B1_HUMAN	GSETPGATPGSK	544.765	2	15.0196	False	1.26964	2.0971	2.64092	1.2371	1.1698	1.24059	4.88684	3.99111	3.0996	3.51235
P40925|MDHC_HUMAN	LGVTANDVK	458.759	2	30.0889	False	1.78084	2.91549	3.51786	3.67847	2.98476	4.74093	5.20913	5.94691	1.61142	2.8305
O75643|U520_HUMAN	ADEVLEILK	515.295	2	60.9387	False	4.68198	-1.9585	0.860613	0.219313	1.54458	5.44106	3.71937	3.39112	4.14366	3.26466
P30626|SORCN_HUMAN	SGTVDPQELQK	601.307	2	30.8719	False	1.85866	-1.84715	2.60154	1.13757	1.32602	2.97254	-2.1726	3.65481	1.03096	5.1444
Q7L9L4|MOB1B_HUMAN	ELAPLQELIEK	641.866	2	66.8357	False	-0.366482	0.530315	-1.19461	1.03388	0.59322	3.33597	2.11923	5.78962	1.72403	3.90083
P35222|CTNB1_HUMAN	LLNDEDQVVVNK	693.367	2	39.7786	False	0.592134	0.639283	-0.155358	-0.562604	-1.00919	-1.1551	-1.40809	2.435	3.51857	0.212487
P52565|GDIR1_HUMAN	SIQEIQELDK	601.817	2	43.8261	False	-3.91737	-1.64816	-2.68884	0.500037	1.09678	5.22585	2.98568	7.10784	3.87595	4.7126
P25705|ATPA_HUMAN	TSIAIDTIINQK	658.875	2	56.7088	False	-0.274459	-1.87289	-3.16631	-1.09302	-3.96516	-2.88991	-1.16166	0.129014	-3.28398	0.473284
P25705|ATPA_HUMAN	ILGADTSVDLEETGR	788.397	2	50.5118	False	-1.30649	-0.191194	-0.585738	-0.299022	0.146375	4.99973	-0.831018	3.85426	2.20285	-0.0746362
Q14974|IMB1_HUMAN	NSLTSKDPDIK	609.322	2	27.3726	False	-1.23671	2.52624	-2.93091	-3.46681	-2.72001	2.3561	2.21391	2.80537	3.36501	3.58954
Q14974|IMB1_HUMAN	TVSPDRLELEAAQK	519.614	3	38.5028	False	-3.60272	1.50213	-2.71021	-2.31205	1.56142	0.130904	-2.17631	-1.58256	0.365485	0.0842062
P31689|DNJA1_HUMAN	YHPDKNPNEGEK	476.557	3	13.4964	False	2.90244	1.85597	1.2611	0.303915	-0.523232	2.77973	0.104111	3.9111	1.90343	1.37395
A6NHQ2|FBLL1_HUMAN	TNIIPVLEDAR	620.848	2	57.4601	False	3.73484	5.60581	6.61699	4.92048	5.47915	0.360559	3.19987	-0.11846	2.10149	0.926309
P49915|GUAA_HUMAN	SGNIVAGIANESK	630.333	2	43.8285	False	-1.84022	-0.637597	0.499672	2.49296	4.67687	5.20168	2.58931	4.6921	3.53099	3.10323
Q9Y3T9|NOC2L_HUMAN	LEDLNFPEIK	609.324	2	60.6896	False	1.40365	2.37764	2.2471	1.33776	2.69982	-2.15993	-0.870698	-1.81558	-2.89386	3.6337
Q00796|DHSO_HUMAN	VAIEPGAPR	455.261	2	29.8137	False	2.88572	5.24154	2.53423	3.42686	4.61539	3.66859	4.40834	6.16233	4.32903	4.3764
P50579|MAP2_HUMAN	ESGASVDEVAR	560.267	2	25.9503	False	-1.06066	3.49166	-0.00887005	-1.10114	0.657677	3.30377	2.5406	3.15246	2.97808	2.3631
O60763|USO1_HUMAN	LELEITDSK	524.282	2	45.6399	False	2.5899	-2.0204	1.48022	1.18219	1.60646	-1.16801	2.83828	0.159231	-2.37828	-0.0210704
O60826|CCD22_HUMAN	DLEEQIETELGK	702.349	2	68.2783	False	-1.09449	0.383638	0.940401	0.325835	-0.633138	1.61637	2.03171	1.00422	-1.44766	1.0492
Q92667|AKAP1_HUMAN	GVEGELGNEESLDR	752.35	2	40.8909	False	2.76079	-0.381761	-1.01206	-0.685568	-2.18	-0.694077	-1.04618	-0.110052	-2.70919	0.0364295
P62861|RS30_HUMAN	FVNVVPTFGK	554.313	2	57.1155	False	4.66139	3.60878	3.64943	4.33381	4.71519	1.37476	-0.808045	0.184373	3.65538	3.2072
Q9UNZ2|NSF1C_HUMAN	EHGAVAVER	484.251	2	15.194	False	-5.38474	-1.50527	-6.75334	0.853607	-1.40643	2.29124	-1.09968	1.9507	2.85868	3.28344
Q969Q0|RL36L_HUMAN	HFELGGDK	451.722	2	29.2351	False	1.40782	1.20471	1.72054	1.66036	2.17139	-1.32133	-0.450261	0.106429	1.16659	-1.86985
Q9UPY3|DICER_HUMAN	LEDYQDAVIIPR	716.378	2	55.1431	False	-1.37671	1.56342	0.805785	-2.29331	-2.26079	1.03323	-0.446586	-0.797143	-0.970926	1.9455
Q13148|TADBP_HUMAN	MDETDASSAVK	577.256	2	26.868	False	2.73767	1.48014	1.39544	3.44968	1.54278	-0.351123	-0.137746	-1.06574	-0.554864	-1.06063
Q16881|TRXR1_HUMAN	VELTPVAIQAGR	627.364	2	47.3187	False	2.4182	0.443737	1.9248	1.29436	-1.8622	4.89889	1.5509	2.58004	2.53383	3.14742
Q16881|TRXR1_HUMAN	IGLETVGVK	458.279	2	43.8563	False	7.70557	3.92451	2.21386	3.49032	3.77001	5.96045	4.38666	3.52476	6.59943	4.93561
O00505|IMA4_HUMAN	SGILPILVK	470.315	2	63.9373	False	5.40082	-1.36509	2.68082	2.7277	-1.27169	1.15605	0.778969	2.9658	2.30648	3.2713
P07858|CATB_HUMAN	GQDHC[MSH]GIESEVVAGIPR	604.95	3	58.2262	False	2.98671	2.75734	2.79202	2.28534	0.445304	3.5566	4.73647	3.60826	3.75559	3.26709
P07858|CATB_HUMAN	EQWPQC[MSH]PTIK	638.297	2	62.0321	False	-1.61858	-1.47678	0.911171	1.05267	-1.4151	-0.83866	0.0560813	-1.00174	-4.79011	-1.14881
P51149|RAB7A_HUMAN	VIILGDSGVGK	529.316	2	45.4041	False	3.9988	4.03911	4.73762	4.73375	4.94143	6.05999	4.17535	2.14738	3.69475	3.45966
P11388|TOP2A_HUMAN	SVVSDLEADDVK	638.817	2	51.7184	False	5.18645	4.82361	5.24796	1.97045	5.30624	-3.55756	1.07237	2.48505	1.05068	1.5162
P41567|EIF1_HUMAN	TLTTVQGIADDYDK	770.38	2	53.055	False	0.341291	-1.58165	-2.00916	-1.73718	-0.880751	4.54776	-1.58085	1.24929	-0.453643	4.74608
Q96PU8|QKI_HUMAN	LLVPAAEGEDSLK	671.367	2	50.056	False	-2.27076	0.0273175	-1.03885	0.129799	0.808924	1.8629	0.963845	1.90503	2.58726	2.19768
P46063|RECQ1_HUMAN	VAGVVAPTLPR	540.332	2	45.6171	False	3.03902	2.47489	5.47726	2.49049	4.54046	0.136345	1.31161	0.708682	1.90364	-1.14507
P46063|RECQ1_HUMAN	QKPSNTEDFIEDIVK	588.3	3	64.2254	False	2.41325	-2.47735	-2.04524	-1.5847	-2.57105	1.32892	-1.761	0.645878	-2.73088	-3.19645
P09936|UCHL1_HUMAN	QFLSETEK	491.248	2	32.9306	False	-0.79485	3.88642	3.50243	2.06881	5.78151	3.51323	2.54327	4.09457	6.06563	3.3947
P09936|UCHL1_HUMAN	LGFEDGSVLK	532.785	2	52.1043	False	4.96396	4.56616	4.75149	6.23257	6.44009	6.465	6.09427	3.61041	4.30025	6.84449
Q15046|SYK_HUMAN	INMVEELEK	552.784	2	54.7189	False	3.1985	-0.845891	-4.2426	2.02	3.20696	1.49382	-1.30485	-1.17752	1.2164	-0.371202
P18754|RCC1_HUMAN	LGLGEGAEEK	501.759	2	31.7252	False	4.19546	2.9721	0.227994	4.32864	1.91709	3.17421	4.42614	2.4792	1.43502	3.04152
P60468|SC61B_HUMAN	PGPTPSGTNVGSSGR	685.837	2	23.987	False	3.232	-2.47851	1.75388	3.21275	4.34511	1.52846	2.26635	1.95129	3.74047	3.19943
Q08945|SSRP1_HUMAN	SFDFEIETK	558.266	2	56.3964	False	1.47642	3.72649	1.7548	2.87872	2.1113	1.74388	0.74715	3.56104	3.28888	3.33075
Q14847|LASP1_HUMAN	IVYPTEK	425.239	2	30.2172	False	2.67434	1.67365	0.602532	-0.47045	1.68532	4.15807	4.02153	4.53498	3.64549	2.40903
P31949|S10AB_HUMAN	ISSPTETER	510.254	2	23.5769	False	2.35854	4.64825	1.72436	0.761083	1.38398	4.85732	5.01338	5.60833	4.20068	5.43777
P56537|IF6_HUMAN	NSLPDTVQIR	571.812	2	42.6064	False	4.04304	5.26544	1.47393	2.99935	7.00067	5.24952	2.33949	-1.26558	2.5107	-1.54267
Q02750|MP2K1_HUMAN	LEELELDEQQR	701.346	2	42.4586	False	-1.28948	-0.365649	0.254656	-2.55759	0.39797	2.20819	-1.2369	-0.295557	0.944348	3.6475
Q16401|PSMD5_HUMAN	LEAPLEELR	535.298	2	54.4124	False	1.75483	-3.44171	0.977121	4.33146	2.02427	2.97971	-0.270595	4.29704	4.13417	4.88095
P17858|PFKAL_HUMAN	LNIIIIAEGAIDR	705.919	2	84.1626	False	-0.627758	1.25807	0.237353	2.41289	1.14952	1.70439	0.453525	-2.00156	-2.16917	2.89455
Q14011|CIRBP_HUMAN	YGQISEVVVVK	610.848	2	48.8133	False	-1.37698	-2.99459	1.57482	-0.0794288	1.41955	3.97379	1.16872	4.21808	3.09016	4.20355
Q13363|CTBP1_HUMAN	IGSGFDNIDIK	589.806	2	51.7482	False	0.813471	-0.798751	-0.22629	-0.720479	2.76546	2.28181	3.52191	3.35269	3.31451	2.60658
Q8N7H5|PAF1_HUMAN	VTPVEVMPVFPDFK	802.923	2	74.7086	False	1.37514	-2.07828	0.667482	-2.3085	0.848517	0.352532	-2.14558	-0.507257	-1.89628	0.210701
Q86YM7|HOME1_HUMAN	TELNQTIQELEETLK	894.965	2	82.0347	False	-3.2966	-0.642624	-1.12449	-0.366867	0.199572	-1.194	-0.855781	-2.49322	-1.2478	-1.05331
Q9NVA2|SEP11_HUMAN	LTIVDTVGFGDQINK	810.436	2	61.3829	False	-0.757574	1.27578	-1.5205	0.108796	-1.88578	2.2524	-0.228835	-1.68791	-1.0143	0.606896
Q9Y3B4|SF3B6_HUMAN	VGNTPETR	437.225	2	14.8282	False	0.22003	0.437609	-1.69757	0.322286	-1.13898	0.679074	2.11792	0.892813	0.845481	4.04464
P09496|CLCA_HUMAN	LQSEPESIR	529.777	2	29.2466	False	2.32467	2.95831	0.281282	0.47117	3.75895	2.5371	0.484543	0.69769	4.15785	-0.847347
P48739|PIPNB_HUMAN	TVEIVHIDIADR	460.921	3	53.3026	False	1.29614	2.10325	0.340675	0.775223	0.871712	4.38145	2.47773	-1.26014	3.52674	0.0326591
P30520|PURA2_HUMAN	SIYPTLEIDIEGELQK	924.485	2	75.7171	False	-0.539247	-0.384008	0.0859472	-1.44245	0.21287	0.260661	-0.0542955	-0.267484	0.788012	0.173273
P61247|RS3A_HUMAN	LITEDVQGK	501.777	2	30.6121	False	8.55774	7.4485	4.85425	7.53327	6.76389	6.5469	7.96946	8.71273	7.56286	6.27427
P22234|PUR6_HUMAN	DQITAGNAAR	508.76	2	21.8742	False	-0.25679	1.87933	3.1396	-0.794004	2.92964	2.6437	-1.63862	2.2081	3.31522	2.52001
P22681|CBL_HUMAN	GTEPIVVDPFDPR	721.37	2	63.1481	False	-0.43296	-0.989719	0.637267	0.102531	0.398459	0.255612	-0.260105	-1.68641	-1.76811	-0.843186
P62195|PRS8_HUMAN	IEELQLIVNDK	657.369	2	59.211	False	5.24705	-2.59829	2.77533	2.82535	0.855238	3.84868	2.25226	3.2348	2.7805	3.37882
P45973|CBX5_HUMAN	REQSNDIAR	544.776	2	13.5341	False	1.25836	-0.144995	NaN	1.89248	NaN	1.70904	1.94138	4.44261	1.88015	2.12913
Q92734|TFG_HUMAN	LLSNDEVTIK	566.316	2	41.7846	False	1.40539	4.45456	0.737558	3.81622	4.2797	1.8721	2.93451	4.56336	5.24372	6.43153
O00410|IPO5_HUMAN	SLVEIADTVPK	586.332	2	54.5694	False	3.18296	2.99415	0.824296	0.852445	1.68225	2.33332	0.153805	-1.40685	3.36819	-0.516548
Q1KMD3|HNRL2_HUMAN	GLEEPEMDPK	572.763	2	34.8368	False	-1.51485	-0.749336	-1.75833	-0.354621	-0.892547	2.66749	-1.61174	2.53011	-3.80061	-3.67838
P49848|TAF6_HUMAN	EVDLSDIINTPLPR	791.428	2	72.0248	False	-4.0596	2.94912	1.80417	1.16248	-0.162263	1.78918	-2.10973	2.55397	1.683	2.52786
Q9UBC3|DNM3B_HUMAN	FSEVSADK	441.714	2	24.69	False	-0.21868	4.03011	2.35749	3.73251	1.63657	-0.883776	-0.165607	0.103608	-0.259092	-3.12553
O00429|DNM1L_HUMAN	ALQGASQIIAEIR	685.394	2	59.5988	False	-1.89542	-0.836213	0.503595	-1.06142	-3.44075	2.84213	0.803222	-0.218117	1.32567	1.54669
Q02543|RL18A_HUMAN	VEEIAASK	423.732	2	21.1704	False	2.34432	5.6736	3.98357	2.02803	4.52222	0.38353	3.26706	3.40024	3.98021	1.1712
Q9Y263|PLAP_HUMAN	LTEDDLILLEK	651.364	2	63.9553	False	3.7171	3.31336	-2.27029	2.04365	-1.40838	5.8041	-2.19345	3.45509	-1.61634	4.34694
Q96A72|MGN2_HUMAN	IGSLIDVNQSK	587.327	2	42.5439	False	2.76653	1.60434	2.16621	-1.69706	-0.97892	1.20379	3.55606	-0.663768	0.105854	0.57931
Q96A72|MGN2_HUMAN	IIDDSEITK	517.274	2	34.6363	False	5.49164	5.84231	8.18641	3.98103	4.03551	4.94155	6.01007	4.36493	5.34464	4.96929
Q99729|ROAA_HUMAN	FHTVSGSK	431.725	2	14.2516	False	0.382507	2.25389	1.24668	6.33997	0.695645	4.22079	-2.00857	2.67069	3.43016	1.28204
P13984|T2FB_HUMAN	LSLEGIVVQR	557.335	2	59.5863	False	2.89366	0.271784	0.782154	-0.575324	-3.19022	4.9382	-0.151848	3.50546	2.87188	4.56252
Q9P258|RCC2_HUMAN	GQLGHGDTK	456.73	2	8.70418	False	4.80755	4.67822	-2.12557	-2.7095	0.408109	0.64282	-0.702061	-3.76872	3.34197	-1.07492
Q9P258|RCC2_HUMAN	AGGAAVVITEPEHTK	493.932	3	32.9344	False	3.32719	1.51005	0.868242	1.13832	2.1119	3.00983	3.79637	3.13954	4.76352	2.03803
Q9BXP5|SRRT_HUMAN	EGNPAEINVER	614.302	2	34.5599	False	1.51305	0.37525	2.32066	2.85291	5.9157	2.86977	4.97329	2.88757	3.64913	1.22419
Q9GZS3|WDR61_HUMAN	KENSETVVTGSLDDLVK	611.986	3	56.4513	False	2.71975	4.73981	1.64356	0.232084	1.67488	-0.712037	1.41419	4.26741	1.56653	1.29393
Q9GZS3|WDR61_HUMAN	ENSETVVTGSLDDLVK	853.428	2	60.5231	False	-2.01848	-4.04836	-2.48994	-1.37958	1.00647	-1.03691	-1.73226	-4.5965	-1.71812	-1.41846
P62714|PP2AB_HUMAN	ESNVQEVR	480.741	2	19.4056	False	-1.45291	1.97824	-2.39905	-2.36171	0.337028	0.214132	2.8617	3.54653	1.74753	0.422221
P62899|RL31_HUMAN	SAINEVVTR	494.775	2	34.9123	False	6.31129	3.88124	2.37074	2.4456	6.75646	1.19206	-1.14682	3.41311	-0.12846	4.47679
Q13151|ROA0_HUMAN	EDSARPGAHAK	380.191	3	0	False	NaN	NaN	NaN	NaN	NaN	-2.10087	-1.72757	-3.94197	NaN	0.687782
O75390|CISY_HUMAN	DILADLIPK	499.3	2	75.1294	False	3.17573	0.716532	3.05222	2.66973	3.19312	2.78707	5.08691	1.76041	5.63253	4.27702
P35520|CBS_HUMAN	ALGAEIVR	414.751	2	37.8461	False	0.445228	0.0867624	-0.152501	3.76125	2.94674	3.72507	-1.77235	4.299	-0.877243	3.45945
P35520|CBS_HUMAN	C[MSH]VVILPDSVR	573.804	2	60.0087	False	3.88526	4.35015	2.41335	4.4044	4.31267	3.21872	4.13625	3.90369	5.48823	2.32352
P35520|CBS_HUMAN	VQPSDQVGK	479.254	2	18.3043	False	1.2057	-1.11893	1.17846	-3.12799	2.26316	2.04707	0.826679	1.9159	2.32215	0.646541
P62191|PRS4_HUMAN	IETLDPALIRPGR	484.284	3	51.3316	False	-2.08244	-2.59161	-0.703878	-2.26389	0.448136	4.86723	-2.07396	-1.68371	0.934835	2.74268
Q16630|CPSF6_HUMAN	TPLSEAEFEEIM[Oxi]NR	841.391	2	57.7859	False	-2.82476	0.171402	-0.130763	-4.53999	-0.408561	2.36574	2.03447	-1.64592	1.16066	0.62125
Q16630|CPSF6_HUMAN	TPLSEAEFEEIMNR	833.393	2	68.1367	False	4.67295	-1.83917	4.40636	1.62717	4.87127	0.380449	-0.339275	-1.04952	3.15851	0.125834
Q9H4E5|RHOJ_HUMAN	C[MSH]VVVGDGAVGK	525.26	2	38.8057	False	3.38028	1.64155	3.76358	5.06821	2.20362	-0.411601	0.451696	0.586242	-1.06451	1.02768
Q9Y3D6|FIS1_HUMAN	GIVLLEELLPK	612.384	2	86.3822	False	2.32901	5.25397	5.07113	0.550486	2.60632	4.94366	1.48415	5.82732	2.32969	6.27555
P30044|PRDX5_HUMAN	LLADPTGAFGK	545.301	2	48.4232	False	0.287329	-0.882777	-0.0858897	-0.652893	1.85451	3.33264	0.676367	1.814	1.88781	3.78732
P26639|SYTC_HUMAN	QLENSLNEFGEK	704.341	2	45.8388	False	3.95175	4.65377	4.08505	0.510568	3.13494	3.20746	3.54102	1.72073	3.46337	5.61565
P18077|RL35A_HUMAN	NNTVTPGGKPNK	613.828	2	12.284	False	2.53523	3.77414	3.23001	5.78102	4.76323	5.58225	5.72575	2.6057	6.83594	-0.152845
Q9UMS4|PRP19_HUMAN	TVPEELVKPEELSK	533.294	3	44.5206	False	-3.37338	-2.43248	-0.697487	-0.346886	2.97342	2.78676	2.91613	1.48596	1.75499	1.62501
P35611|ADDA_HUMAN	INLQGDIVDR	571.812	2	45.848	False	3.36671	0.349065	-0.970169	3.01394	4.27904	0.793504	0.897425	1.49451	5.07978	2.64268
Q9GZZ1|NAA50_HUMAN	FGFEIIETK	542.29	2	63.2066	False	1.67119	0.253291	1.10827	1.85144	0.644599	1.29893	3.0383	-2.99438	-1.35701	2.65462
Q9NSD9|SYFB_HUMAN	LGVDISATK	452.261	2	38.4873	False	4.0157	-1.03741	2.76903	0.650292	4.13138	3.08194	-1.0139	1.82547	-0.324462	3.46866
P36507|MP2K2_HUMAN	LEELELDEQQK	687.343	2	41.415	False	1.27845	0.309223	0.137693	-0.97617	0.523586	-1.05157	1.12925	2.86566	2.16785	3.80391
Q9NR28|DBLOH_HUMAN	LAEAQIEELR	586.32	2	44.6934	False	0.14988	-1.65898	1.73498	-0.0838294	2.35677	4.75448	2.1097	5.13361	5.44322	6.37999
B5MCN3|S14L6_HUMAN	VVILGDNWK	522.298	2	42.1644	False	1.40525	2.50213	2.62936	2.77319	-0.637877	1.37339	2.48524	3.59112	2.6483	3.56586
P14550|AK1A1_HUMAN	ALEALVAK	407.755	2	39.7346	False	3.41981	2.97867	-1.90465	2.90464	5.85617	-2.1445	-1.97918	6.98654	4.69032	-1.76654
P14550|AK1A1_HUMAN	DAGHPLYPFNDPY	753.338	2	59.6916	False	-1.38433	-0.249226	-1.03889	-0.786948	3.35528	3.43091	1.70971	5.60536	3.0296	1.84707
Q969G3|SMCE1_HUMAN	IAAEIAQAEEQAR	700.362	2	41.4196	False	-0.901939	0.0589511	-0.784278	-4.75846	1.52487	2.13777	1.69064	-0.453189	3.72509	2.07169
P61011|SRP54_HUMAN	LDDNEALIEK	580.296	2	37.1895	False	0.508675	-1.43061	-1.42546	-0.477479	-2.50417	-0.234937	-0.140386	-0.415493	1.48806	0.182363
P35998|PRS7_HUMAN	IINADSEDPK	551.275	2	26.0663	False	3.15873	2.02082	1.82943	-0.345943	1.55251	1.52362	4.27406	2.29529	3.05301	2.42327
O00244|ATOX1_HUMAN	YDIDLPNK	489.251	2	43.2609	False	3.71168	-0.0452442	0.757609	1.29266	0.727889	5.06667	2.38885	3.68315	3.77308	4.82054
P05976|MYL1_HUMAN	EGNGTVM[Oxi]GAELR	625.296	2	29.3105	False	-0.0824122	1.84863	0.058756	2.00444	1.378	3.9155	5.19163	3.45574	4.48773	3.66593
Q86X55|CARM1_HUMAN	IVVIPGK	363.25	2	36.0815	False	7.12503	3.69688	3.6669	0.811533	2.07121	6.83049	2.25616	4.2936	6.39665	4.83743
O95425|SVIL_HUMAN	TPTGEGLLDSPSK	651.333	2	35.6299	False	2.59937	-0.399521	-0.745055	-1.02785	-2.4385	1.29046	2.37796	-1.97101	2.31675	0.186822
Q92541|RTF1_HUMAN	IDLQVPSSESK	601.817	2	41.7077	False	0.311306	0.425029	-0.841616	2.09152	3.10113	0.288711	2.4167	4.04761	0.716272	3.67877
Q93034|CUL5_HUMAN	ISNAQLQTELVEILK	849.985	2	79.9117	False	-0.331953	1.93833	-3.02599	-2.14405	-2.25506	1.5637	-0.0167189	-0.953638	0.255355	-4.09739
A0MZ66|SHOT1_HUMAN	LTQQLEEER	573.293	2	27.5949	False	-1.34492	-2.76478	0.232762	-0.627323	-0.142555	2.44333	-1.25537	0.724291	2.55905	0.747237
Q9NR31|SAR1A_HUMAN	IDRTDAISEEK	426.217	3	22.4958	False	-2.07312	-0.535143	-1.14376	0.600176	-0.958429	3.47888	2.61629	4.30768	-1.80983	4.31652
Q96RS6|NUDC1_HUMAN	NEGLTWPELVIGDK	785.909	2	73.6939	False	1.15986	-1.6636	0.619999	0.881616	2.52129	-1.67932	0.0712881	-2.08276	1.18359	-0.2339
Q16822|PCKGM_HUMAN	EVLAELEALER	636.346	2	65.435	False	-0.0833804	-1.29655	0.160176	3.78877	4.13706	3.9862	0.171273	2.36512	0.823956	2.10541
P49419|AL7A1_HUMAN	MIGGPILPSER	585.321	2	47.973	False	-0.33125	-1.26545	-0.647135	-1.32777	-0.606876	1.24317	-1.40819	-0.83251	4.07616	0.0155502
P49419|AL7A1_HUMAN	QIGDALR	386.719	2	33.0514	False	0.201633	0.428837	-2.70122	0.965657	-0.519695	6.08498	4.42947	3.97815	1.88959	-1.17818
Q96M27|PRRC1_HUMAN	TGVIHEK	392.222	2	13.3774	False	-0.545237	0.380768	-1.63064	-1.64944	-0.682001	0.0212495	0.593904	-2.58476	5.68215	3.88472
O43681|ASNA_HUMAN	LEETLPVIR	535.316	2	51.7432	False	4.16107	3.19941	2.67839	3.50343	3.46449	3.86693	5.00445	4.96766	5.43566	5.32432
P00918|CAH2_HUMAN	VVDVLDSIK	494.29	2	55.0876	False	1.9185	0.686326	0.5179	3.50933	-0.0980426	0.430723	4.4325	1.06409	1.35787	3.79399
P84085|ARF5_HUMAN	VQESADELQK	573.786	2	26.2686	False	0.180944	0.813945	1.29398	-1.01	-0.644734	3.53029	3.47089	1.34363	3.13914	-0.198864
O00487|PSDE_HUMAN	AVAVVVDPIQSVK	662.895	2	53.7448	False	6.50447	2.55377	5.63702	3.27262	4.84891	4.76564	4.49176	6.71352	4.41982	4.89003
P51970|NDUA8_HUMAN	PGIVELPTLEELK	719.414	2	68.434	False	0.75647	-0.787358	-0.664862	0.171063	1.53787	0.259059	-0.540718	-1.19481	-1.72626	-4.64652
Q8WXF1|PSPC1_HUMAN	AVVVVDDR	436.745	2	29.6797	False	5.95426	5.73599	5.33751	5.16668	3.86107	3.50459	3.93184	4.94997	4.94985	7.27843
O43396|TXNL1_HUMAN	VGVKPVGSDPDFQPELSGAGSR	733.706	3	47.1676	False	5.55788	2.40496	4.33888	2.40738	2.71422	5.16592	3.7985	6.66353	4.98581	4.12393
P56192|SYMC_HUMAN	GLESLPPLRPQQNPVLPVAGER	789.776	3	58.9783	False	2.24467	-2.95577	0.778678	-0.136737	2.13389	0.975651	-2.77885	2.29906	-0.0597913	-3.75944
Q14108|SCRB2_HUMAN	LDDFVETGDIR	640.312	2	49.02	False	-1.08986	-0.631959	-2.94479	-2.025	0.520194	1.09304	1.09553	1.7815	-0.462696	-1.10194
Q9UEE9|CFDP1_HUMAN	AEELEKPK	472.258	2	16.9047	False	-0.581861	-0.790656	-2.73674	-4.76962	-3.78314	-0.00183758	1.51214	-0.943804	-3.65264	1.52846
Q92499|DDX1_HUMAN	VPVDEFDGK	503.248	2	37.2937	False	6.1301	4.77437	-0.344276	3.99597	4.44169	1.46859	2.51061	2.54291	1.65599	2.08819
Q92499|DDX1_HUMAN	LDDLVSTGK	474.256	2	34.249	False	1.69489	2.48803	-3.24708	1.66664	3.32124	3.30674	2.12275	1.6163	3.20433	0.410976
P63165|SUMO1_HUMAN	VIGQDSSEIHFK	453.902	3	39.8313	False	4.21885	1.8153	1.12749	4.36206	4.25914	3.10581	-4.99866	3.29487	5.88611	3.09944
Q9Y2H0|DLGP4_HUMAN	ENNLSEEVLGK	616.312	2	45.6836	False	0.392647	-0.509852	0.355231	-3.02802	-1.73117	4.62644	1.52814	0.784262	-0.505534	-0.732528
P56747|CLD6_HUMAN	GPSEYPTK	439.716	2	21.1826	False	-0.788517	0.204376	-2.15431	-1.67251	0.960455	-0.320378	2.04543	0.0582587	-1.08722	0.0670893
P08670|VIME_HUMAN	GTNESLER	453.22	2	19.823	False	1.60868	0.238076	-0.0865442	-0.799322	-2.27695	-1.45564	2.11077	1.17462	1.19763	2.00837
P08670|VIME_HUMAN	FADLSEAANR	547.267	2	35.6727	False	-0.419974	3.33455	-1.19883	3.98187	3.5604	3.6444	4.84345	4.56657	3.6166	3.48238
P08670|VIME_HUMAN	DNLAEDIMR	538.756	2	56.7836	False	6.99833	-0.0246195	4.48896	4.87039	3.2803	3.53957	0.421898	1.44264	4.82082	0.812231
Q7KZF4|SND1_HUMAN	EVEVEVESMDK	647.298	2	41.8002	False	4.63473	-1.95773	3.97582	3.6005	2.27519	-2.30897	0.378393	-0.0564321	-1.079	-1.48358
Q9C0C9|UBE2O_HUMAN	TLDNVAIVEEEK	680.354	2	45.6885	False	3.46495	1.45021	0.1446	-0.214445	-0.129135	2.68819	-3.7698	2.87656	1.97886	1.88782
P53396|ACLY_HUMAN	FGGALDAAAK	460.745	2	33.3013	False	0.413016	1.95455	2.28855	-0.682688	-0.0210777	4.20781	-0.741479	2.06334	1.90773	0.893556
Q9Y281|COF2_HUMAN	LGGNVVVSLEGKPL	691.406	2	58.1896	False	-1.86527	-0.28613	-1.88882	-0.0448912	1.21114	0.0278231	-0.294733	0.280345	-0.212098	-4.58577
P49589|SYCC_HUMAN	LVPEAVGDQK	528.29	2	30.7321	False	-1.94553	-0.708582	-1.64526	-2.78453	-0.283802	-0.52041	-0.46523	-2.42924	3.45413	0.568363
Q9P2M7|CING_HUMAN	ELLEEVLEGK	579.816	2	63.9724	False	-0.0612119	1.82874	0.316121	1.51284	0.977519	2.20025	2.85591	-1.48944	0.69548	2.91745
Q15785|TOM34_HUMAN	FPDSVEELR	546.272	2	49.306	False	-1.00535	-1.33501	-0.108459	0.793407	4.4415	2.66511	0.812817	2.91172	1.30136	1.54591
Q1ED39|KNOP1_HUMAN	VDLGLPEK	435.75	2	42.5873	False	3.72685	1.7759	1.31942	0.915499	1.15121	3.27724	-1.19441	-3.51918	0.293851	-0.566698
O60502|OGA_HUMAN	EIPVESIEEVSK	679.856	2	51.6133	False	1.85909	1.31139	1.65618	0.692019	-1.44258	-0.288757	-0.224004	3.15535	1.91595	3.3791
O60502|OGA_HUMAN	NDNQILSEIVEAK	736.883	2	61.864	False	-3.2147	-2.61442	-1.36319	0.85763	0.11103	2.3938	-1.63621	-0.959084	1.34127	2.52194
P84098|RL19_HUMAN	LLADQAEAR	493.767	2	28.0379	False	5.1898	5.27946	3.12518	3.56917	4.29715	5.00479	2.11668	5.87482	4.97296	3.64205
P37802|TAGL2_HUMAN	N[Dea]FSDNQLQEGK	640.791	2	35.6096	False	1.69292	0.600699	4.24173	3.57274	2.73655	0.81695	-2.73173	-1.92813	-0.412198	-2.67065
P00492|HPRT_HUMAN	NVLIVEDIIDTGK	714.901	2	72.5209	False	-1.00158	4.8281	0.174903	0.419262	3.30656	4.74365	2.25441	2.86262	4.17221	2.92396
Q8N684|CPSF7_HUMAN	LLELLPGK	441.787	2	55.5141	False	3.77287	2.97475	2.46823	4.92395	2.43812	3.08331	5.7926	6.12379	4.2411	5.38088
P28340|DPOD1_HUMAN	IFEPILGEGR	565.814	2	56.5218	False	1.64615	0.90328	1.87435	2.62592	2.79514	1.16967	-4.11448	-0.861997	1.18994	1.09407
O60493|SNX3_HUMAN	VVVPPLPGK	453.295	2	43.6392	False	5.31286	3.66982	5.85721	4.74555	6.92638	4.11392	3.09531	5.249	5.84158	5.13833
O60216|RAD21_HUMAN	GGEADNLDEFLK	654.309	2	59.7166	False	2.68164	-1.74958	0.0238645	-0.0838355	-0.548259	1.55646	-0.230792	0.354546	-2.65586	2.18401
Q8IZQ5|SELH_HUMAN	LEAPELPVK	498.292	2	46.4789	False	1.71657	3.87074	-0.361829	2.93812	1.42977	1.76161	2.7046	3.45038	2.42889	1.18724
Q8IZQ5|SELH_HUMAN	VNPTKPR	406.243	2	10.1472	False	0.855048	-0.483414	2.0191	-5.36311	1.07818	4.21024	5.0641	1.97177	3.95834	4.99153
P39023|RL3_HUMAN	EVDRPGSK	444.233	2	9.54739	False	-0.250823	1.58393	-1.61164	NaN	-1.38574	-1.47761	-2.91844	0.530997	-0.118985	-0.162312
Q9NWH9|SLTM_HUMAN	AHELIEAEGIEDIEK	565.953	3	53.1202	False	1.22619	1.2192	-1.84308	1.19888	1.6614	0.246782	-0.315098	2.24956	0.710923	-1.30488
Q15370|ELOB_HUMAN	DDQLLDDGK	509.738	2	30.9075	False	-0.767624	-0.826898	0.301299	-2.2732	-1.41993	-2.25437	1.10253	0.272424	0.162992	0.0603087
Q9UHV9|PFD2_HUMAN	EVLPALENNK	563.809	2	41.7761	False	2.52695	3.5152	3.16806	-0.655512	2.49579	3.16072	4.57844	3.10553	5.24045	4.15783
Q8IYD1|ERF3B_HUMAN	KGEFETGFEK	586.285	2	32.3948	False	-0.312544	-0.59036	0.477608	-4.22124	-0.446929	-0.00651464	-3.08033	0.887329	0.13015	-1.07132
Q8IV08|PLD3_HUMAN	FWPAIDDGLR	595.304	2	64.6648	False	-7.61985	1.40667	0.693933	2.13793	0.826869	-0.646717	-4.40327	-0.947649	-0.66077	0.878029
P30043|BLVRB_HUMAN	LQAVTDDHIR	389.875	3	29.872	False	2.48479	0.0327438	-0.976843	-1.18123	1.47724	1.7183	1.72979	4.04801	1.75199	-0.418258
Q14558|KPRA_HUMAN	EKPPITVVGDVGGR	475.268	3	40.6888	False	1.64851	3.51438	4.15476	3.27766	2.72269	-3.75385	0.99016	5.2414	5.09897	4.24571
Q13177|PAK2_HUMAN	SVIDPVPAPVGDSHVDGAAK	644.334	3	43.8158	False	-0.678413	-4.34994	-3.00168	-2.93422	-0.229285	0.209088	1.80831	3.55454	0.407279	3.73286
Q9H910|HN1L_HUMAN	GSGIFDESTPVQTR	747.365	2	45.7357	False	-0.536951	-2.38128	-0.0715712	1.93159	-0.894027	4.75574	-0.100309	0.286777	2.46692	3.63778
Q9ULV4|COR1C_HUMAN	C[MSH]DLISIPK	467.74	2	59.1319	False	3.45979	-0.474519	4.69427	1.96391	1.62796	-1.11738	-3.99561	0.823549	-0.201887	-0.536257
Q13428|TCOF_HUMAN	GSLGQGTAPVLPGK	641.362	2	40.2322	False	3.15677	0.0865003	2.93626	2.0109	2.10786	-0.392436	-1.08068	0.134437	-2.41021	1.69817
P49591|SYSC_HUMAN	GGDPALIR	399.727	2	31.6281	False	0.341438	1.71266	3.45865	1.10838	2.19854	4.11001	-0.106653	3.60984	-0.371179	3.70033
P31153|METK2_HUMAN	HIGYDDSSK	511.233	2	20.3101	False	-0.355904	1.24272	2.19404	-2.75262	1.31148	-0.592629	-0.961084	-0.738251	-1.98897	-0.906397
P28838|AMPL_HUMAN	TIQVDNTDAEGR	659.815	2	29.0089	False	3.53286	2.61354	3.28323	2.02806	1.69721	3.80736	3.35821	3.44939	3.89282	3.69546
Q04837|SSBP_HUMAN	VGQDPVLR	442.253	2	29.6963	False	1.64986	2.4572	2.24779	4.52363	3.50675	2.08426	5.47103	2.68189	0.95287	2.3492
Q9H0U4|RAB1B_HUMAN	LQIWDTAGQER	658.833	2	50.6488	False	1.88762	-1.62925	-1.28849	0.197711	1.38124	4.39796	2.5009	3.92985	4.61952	2.43475
Q9H0U4|RAB1B_HUMAN	LLLIGDSGVGK	536.324	2	54.7381	False	4.41071	4.22548	4.1696	5.43492	5.90532	5.59636	6.86274	6.04707	6.53779	5.6281
P49720|PSB3_HUMAN	NC[MSH]VAIAADR	489.728	2	38.9421	False	-2.21331	-4.93884	-0.827631	0.539892	0.494628	-0.777706	-1.87057	0.368931	-2.33347	1.68813
Q9P2E9|RRBP1_HUMAN	SILAETEGMLR	610.321	2	61.9697	False	-0.319857	-2.30573	-1.75585	-0.853115	1.47051	-2.18166	-2.50864	-0.573769	-2.15687	-1.59361
P49916|DNLI3_HUMAN	DLEQGDVSETIR	681.331	2	41.0071	False	1.0428	2.05726	-0.792003	-2.30408	-1.67937	1.42847	1.98976	-0.553333	1.07937	4.65006
P63279|UBC9_HUMAN	DDYPSSPPK	503.23	2	26.465	False	0.828923	-0.288094	-1.06908	-0.155618	0.285617	1.11149	-5.39048	-0.307285	2.58011	-0.715321
P23193|TCEA1_HUMAN	APSTSDSVR	460.228	2	15.518	False	-1.35392	1.99207	-0.802665	2.36398	-4.69109	1.83722	1.13583	1.20346	2.8673	-2.02394
Q9BQG0|MBB1A_HUMAN	ALVDILSEVSK	587.34	2	70.6236	False	0.772963	-0.228178	0.669749	0.760502	2.72598	0.80443	3.0687	2.1276	1.01195	3.11503
O00422|SAP18_HUMAN	KEPEKPIDR	371.208	3	13.7563	False	1.58231	3.7268	-1.21771	-1.41668	-5.27162	-1.82055	0.196146	3.55886	-0.543423	0.100525
P62280|RS11_HUMAN	ILSGVVTK	408.763	2	32.1402	False	-0.738797	6.75311	-2.28782	-1.32452	1.41119	-1.75512	0.32915	2.0821	-1.77528	2.79013
P51572|BAP31_HUMAN	LDVGNAEVK	472.756	2	32.9506	False	3.41048	1.19461	-1.64402	2.49801	3.09623	-0.529018	2.88405	2.64707	2.15405	0.261995
Q9H9S3|S61A2_HUMAN	IIEVGDTPK	486.274	2	34.1819	False	1.02378	0.374128	2.02344	3.8296	1.80081	1.62832	3.93679	-0.866363	3.00111	-0.875023
P52306|GDS1_HUMAN	VANIIAEVAK	514.311	2	53.4975	False	0.143004	1.12626	0.907501	-2.237	1.52888	1.23719	4.59463	-0.213329	0.118558	0.318238
P83916|CBX1_HUMAN	NSDEADLVPAK	579.786	2	33.4476	False	3.54294	3.17177	0.63052	-0.345749	0.169301	4.75796	3.93173	3.44515	4.54095	3.16942
Q9UKF6|CPSF3_HUMAN	LTGDVEELEIQEKPALK	638.014	3	51.677	False	1.50544	-1.70373	-1.28345	-2.52358	3.03198	0.836764	-4.25249	-0.625014	-2.22793	-1.4711
P55327|TPD52_HUMAN	LGINSLQELK	557.827	2	56.9902	False	1.18728	2.03691	1.95897	1.0079	1.49482	3.22575	0.765027	2.93003	4.76662	3.82978
Q9H6S3|ES8L2_HUMAN	DEVLEVLEDGR	637.317	2	63.5173	False	-2.05653	-0.236479	-1.16713	1.08741	-0.101719	2.56721	4.29046	1.52292	2.927	2.60589
P11387|TOP1_HUMAN	GPVFAPPYEPLPENVK	877.462	2	61.148	False	-1.19194	-0.89747	-4.19288	1.70246	-0.406363	3.08986	-0.634075	-1.73448	2.45238	0.332293
Q16658|FSCN1_HUMAN	GDHAGVLK	398.719	2	15.6195	False	1.60554	-0.113595	0.530075	2.27839	1.53275	0.984031	2.62286	2.13547	1.43138	0.484006
P43686|PRS6B_HUMAN	IEFPLPDR	493.769	2	55.1839	False	0.303619	-0.946476	-2.45054	1.90225	-0.422266	-2.6295	-1.03029	-1.46886	-3.07809	0.777438
P52701|MSH6_HUMAN	LANLPEEVIQK	627.359	2	50.3899	False	1.65267	3.71972	-0.481161	0.142219	-0.57672	-0.6178	-1.81019	2.72158	-1.54386	1.17747
P63173|RL38_HUMAN	QSLPPGLAVK	505.306	2	41.9607	False	2.50135	2.50745	0.559018	2.49673	2.94677	2.61688	2.14726	5.32413	3.22279	5.49782
Q05397|FAK1_HUMAN	NLLDVIDQAR	578.82	2	66.95	False	0.766467	-1.35956	0.68852	2.83792	2.80059	3.70117	5.44835	3.12306	2.65714	2.94874
Q99832|TCPH_HUMAN	ALEIIPR	406.255	2	43.8526	False	0.0791865	-0.987309	-2.90325	0.26052	0.791453	1.45415	0.416849	-2.07009	-0.790702	1.31175
P51114|FXR1_HUMAN	LPPPPDIK	438.763	2	37.8065	False	3.81455	4.04897	5.88709	3.74135	0.457718	3.35522	4.66576	4.32597	2.79956	3.83266
P51114|FXR1_HUMAN	C[MSH]TVDVPEDLR	596.77	2	53.9058	False	-1.21035	-0.54942	2.86752	-1.43053	1.72419	-0.534416	-0.247427	-4.07856	-1.8947	-3.26351
P42566|EPS15_HUMAN	SGLPDLILGK	506.806	2	62.8616	False	2.57096	0.585016	2.29181	0.54063	1.65306	2.74585	1.67439	1.90818	3.57898	4.1974
P30048|PRDX3_HUMAN	GTAVVNGEFK	511.269	2	32.2452	False	-3.48198	-0.155665	-2.20714	-2.02579	-1.08056	1.3139	2.17461	1.42252	0.692494	-0.31206
P36871|PGM1_HUMAN	VDLGVLGK	400.747	2	46.9678	False	3.55612	7.33719	5.881	5.60682	5.58198	6.37021	6.70351	5.41312	4.64707	2.98006
Q03252|LMNB2_HUMAN	ALELENDR	480.243	2	33.5454	False	-1.72171	0.23575	-2.69107	-1.44868	-1.04981	4.08778	2.78189	2.16542	4.15028	0.611074
P81605|DCD_HUMAN	DAVEDLESVGK	581.285	2	47.526	False	2.75893	-0.603152	1.11772	3.41595	-0.319803	2.1476	-1.00785	5.18269	-0.000635173	0.0106625
P46778|RL21_HUMAN	GDIVDIK	380.216	2	38.3904	False	1.50303	-0.136625	3.21311	2.52838	5.10788	1.66471	2.41686	3.60804	4.34079	1.8362
P62244|RS15A_HUMAN	C[MSH]GVISPR	389.191	2	33.6401	False	2.89359	1.4858	5.52685	-2.44891	-0.600306	2.12638	-1.90995	-0.189738	-0.070867	-3.1306
P61204|ARF3_HUMAN	MLAEDELR	488.742	2	40.3205	False	5.06777	2.76047	4.94032	4.12165	5.23839	0.623495	0.833199	4.60674	4.13671	4.70535
Q8WW12|PCNP_HUMAN	ETVPTLAPK	478.277	2	36.2389	False	-4.05972	-0.291411	-0.481162	-1.67717	-0.128218	2.8236	5.11837	4.3041	5.01254	2.34559
P14174|MIF_HUMAN	IGGAQNR	358.196	2	9.14381	False	0.334742	11.5165	7.741	6.84879	5.2968	-2.26924	1.524	5.07378	5.13961	0.230886
Q96L46|CPNS2_HUMAN	LGFEEFK	435.224	2	52.3799	False	0.999733	3.71048	4.51951	5.43951	0.314989	7.11667	3.4132	3.4085	8.68842	4.09361
Q92973|TNPO1_HUMAN	ESQSPDTTIQR	631.305	2	24.5897	False	-2.92641	2.7729	1.75872	1.98403	2.52688	6.42786	1.90283	2.86258	3.91079	2.39526
O60437|PEPL_HUMAN	ELSELIEQLQK	665.367	2	67.1531	False	0.32376	-1.81186	-3.1611	1.77451	0.0166297	-0.21891	1.29412	0.0387517	-0.500651	-0.567563
P08579|RU2B_HUMAN	TDSDIISK	439.727	2	25.908	False	2.28262	2.4412	1.65543	1.37385	1.9653	1.32352	3.33817	1.46544	1.80564	4.50954
P55263|ADK_HUMAN	ELFDELVK	496.769	2	59.8891	False	3.18928	-0.533023	2.44699	2.25784	1.23974	2.88289	4.00985	2.77142	4.05679	5.65431
Q8TEX9|IPO4_HUMAN	GLEDPSQVVR	550.291	2	40.5193	False	4.03254	1.29221	2.8277	1.32156	2.99436	3.0869	0.671979	0.180205	1.9531	-0.165945
P20290|BTF3_HUMAN	LAEALPK	371.229	2	31.6775	False	2.12228	-0.657024	1.53949	4.42956	2.46653	-0.679818	1.16112	1.42137	1.97471	2.93267
P61313|RL15_HUMAN	SLQSVAEER	509.762	2	33.3254	False	4.1986	4.5254	6.22429	3.09569	6.9892	2.85625	1.05443	-1.91234	3.69889	2.79717
Q07021|C1QBP_HUMAN	AFVDFLSDEIK	642.33	2	72.46	False	4.49895	2.54181	3.6763	3.47016	4.73766	3.90021	2.38931	3.31941	2.77453	1.93662
Q9UBQ0|VPS29_HUMAN	GDFDENLNYPEQK	784.847	2	44.4532	False	-0.893478	-1.95221	-0.21972	-1.98461	-2.58328	-1.66901	-0.873097	0.953645	-1.37818	-0.117959
Q96S59|RANB9_HUMAN	STDQTVLEELASIK	767.404	2	70.9933	False	-3.03522	-1.40376	-2.38192	-0.881011	-0.689431	-1.27291	-2.75149	-2.21247	-0.307887	-0.623686
P58546|MTPN_HUMAN	GADINAPDK	450.725	2	21.4368	False	0.457634	0.357068	-0.226595	0.0995867	0.945047	4.09398	3.53979	2.40119	0.346622	2.48501
P22676|CALB2_HUMAN	GFLSDLLK	446.761	2	71.5961	False	-3.34563	3.04523	3.42201	3.33048	2.2072	4.45167	7.96886	5.32129	2.31526	2.9035
Q15691|MARE1_HUMAN	DYDPVAAR	453.719	2	31.6841	False	1.11531	4.10102	3.03804	2.66545	5.70194	4.52126	4.51852	2.42305	4.26007	4.51207
P04080|CYTB_HUMAN	HDELTYF	462.709	2	54.6543	False	5.13539	1.85929	3.39497	4.3111	2.55867	3.51405	1.23123	4.49336	7.8495	1.91572
O95433|AHSA1_HUMAN	GIPAPEEER	499.251	2	29.5766	False	3.7293	3.3148	0.84266	0.264754	0.284698	2.73281	7.02863	2.66559	4.36971	4.02586
P61604|CH10_HUMAN	GGEIQPVSVK	507.285	2	31.6968	False	5.17591	4.82428	5.29346	3.25653	3.5504	2.93378	4.15736	3.51152	4.48919	3.65248
P63220|RS21_HUMAN	ADGIVSK	345.195	2	16.2994	False	4.5529	2.32026	1.38072	-1.36644	3.21626	0.917701	2.54323	2.34366	-0.483678	-0.674677
P33993|MCM7_HUMAN	EDVNEAIR	473.235	2	27.2235	False	4.09508	-0.269808	-0.71175	-1.04174	0.235249	3.75702	0.119722	1.12256	2.80589	1.02461
P48506|GSH1_HUMAN	VVINVPIFK	514.829	2	64.9806	False	0.0285971	3.33304	-2.75382	-2.09862	-2.48267	0.0456347	3.81638	1.91305	0.0304347	0.695689
Q7L190|DPPA4_HUMAN	IPIPPLPSK	481.308	2	51.0846	False	5.00068	6.40504	6.83158	4.3176	6.63881	-3.11532	3.06211	3.28124	0.213912	-0.98997
P00966|ASSY_HUMAN	IDIVENR	429.738	2	33.1471	False	5.26694	3.53935	3.1605	2.20656	3.56699	-2.23074	0.142895	2.06497	-2.58666	-0.705181
P00352|AL1A1_HUMAN	ILDLIESGK	494.29	2	54.0769	False	-1.15295	-0.632679	-4.47807	-0.869394	-1.26876	2.2586	3.60219	3.58678	1.44925	4.2654
Q14157|UBP2L_HUMAN	GFGDVGEAK	440.214	2	31.4195	False	-1.58374	-0.669177	1.00903	-0.985166	-2.19013	-0.80634	1.00321	1.68535	-1.04636	0.95311
Q14978|NOLC1_HUMAN	VREEEIEVDSR	680.839	2	30.8197	False	2.07998	-0.819572	0.12501	0.724566	1.0868	2.35123	-0.855916	1.82456	1.38445	0.901024
O95817|BAG3_HUMAN	VQGLEQAVDNFEGK	767.381	2	57.465	False	1.04829	-3.20852	-1.83254	-3.78603	-1.38908	2.57356	0.948851	-1.14958	-3.82235	3.4048
P11908|PRPS2_HUMAN	LGLELGK	365.229	2	43.8044	False	6.05433	1.387	1.14318	2.62217	4.30398	-3.91335	-0.43991	3.05719	4.13702	-0.127337
O14776|TCRG1_HUMAN	GPPPPPTASEPTR	652.336	2	26.7968	False	3.9622	0.697875	1.68848	2.56571	0.960025	1.1467	2.71776	2.20108	2.61585	2.54866
Q9C005|DPY30_HUMAN	VDLQSLPTR	514.79	2	42.0507	False	3.82501	0.0824612	1.80572	1.6848	2.47658	5.2252	4.22368	5.89149	5.25495	7.40624
P62249|RS16_HUMAN	FAGVDIR	389.216	2	42.4565	False	6.0059	8.29044	8.53148	7.00505	3.54794	5.43947	7.4729	5.6372	7.8043	4.10293
Q13247|SRSF6_HUMAN	TNEGVIEFR	532.772	2	43.9422	False	1.09009	4.22885	2.2488	3.69037	5.07357	-1.67618	4.40183	0.160354	3.2751	4.07074
P20339|RAB5A_HUMAN	LVLLGESAVGK	543.332	2	51.4911	False	1.90188	0.814639	-2.1186	3.60407	3.80811	4.0501	5.0553	2.10879	3.92277	3.34664
Q9UKM9|RALY_HUMAN	TNVPVK	329.2	2	17.6929	False	-2.15484	3.75701	3.01571	4.04132	1.67862	-2.60314	3.46001	1.04866	3.1761	0.971297
Q9BRP8|WIBG_HUMAN	IQAGEVSQPSK	572.304	2	23.8328	False	1.98027	2.88475	1.79755	2.15846	-3.53513	1.18046	0.888834	1.43259	1.78629	-0.0401038
Q709C8|VP13C_HUMAN	EVVVTLMK	459.77	2	44.3389	False	3.48442	2.30961	5.34625	5.11346	4.90451	5.59466	3.13777	4.41693	6.27499	5.84444
Q08170|SRSF4_HUMAN	LVEDKPGSR	500.775	2	15.501	False	0.00832717	-4.63737	0.682817	5.38233	-2.03077	2.65787	2.62099	3.99618	-2.67389	1.50839
Q9UNM6|PSD13_HUMAN	LNIGDLQVTK	550.819	2	54.5023	False	6.97466	3.71111	0.935322	2.1739	3.77166	4.27639	4.46349	1.31654	4.45089	4.39334
Q9Y2S6|TMA7_HUMAN	GPLATGGIK	407.245	2	30.1765	False	3.91674	3.31365	3.60232	2.35755	5.49029	4.78708	2.71002	5.06895	2.51381	4.67155
Q9BUL8|PDC10_HUMAN	IPDEINDR	486.243	2	31.8055	False	-1.36029	-0.367096	1.60483	-1.44443	-2.05237	0.584819	0.505953	-1.90237	-1.43686	0.900791
P46821|MAP1B_HUMAN	DLTGQVPTPVVK	627.359	2	45.3677	False	0.0184245	-1.88243	3.10295	4.60151	3.58289	4.40185	-6.34606	-0.724486	0.387211	4.08121
P14314|GLU2B_HUMAN	LIELQAGK	436.266	2	35.6251	False	0.199482	1.62058	-2.47162	0.169304	-4.68158	3.04501	0.89372	3.74975	2.82256	2.43594
P06703|S10A6_HUMAN	LQDAEIAR	458.248	2	28.354	False	5.00825	2.39139	2.56437	-0.214371	1.73518	7.41135	3.07617	6.38285	4.09469	2.30657
Q86TP1|PRUNE_HUMAN	LEALFPDLPK	571.826	2	63.576	False	-3.2017	0.351996	1.41957	0.245139	-0.331306	1.24416	-2.08728	1.71193	2.841	2.38506
P07741|APT_HUMAN	AELEIQK	415.735	2	30.0962	False	0.497438	2.25982	2.11723	2.68715	1.84049	4.48435	4.52679	4.34415	2.83459	3.54473
P18124|RL7_HUMAN	EVPAVPETLK	541.808	2	42.3184	False	4.69454	4.42016	4.8517	6.22906	5.27465	1.63856	5.39611	4.5078	3.15522	3.69553
P07686|HEXB_HUMAN	VLDIIATINK	550.34	2	60.1246	False	0.594185	-0.0930226	1.88903	1.08307	1.68106	0.174817	0.954115	2.59474	2.08547	0.17432
O15078|CE290_HUMAN	NFELETK	440.724	2	36.9827	False	0.636816	-1.45312	1.49935	-0.838481	-1.70797	-1.41449	-1.87143	0.366631	-1.43579	-1.14086
P17812|PYRG1_HUMAN	FVGQDVEGER	568.273	2	33.3425	False	2.43125	2.85602	2.01945	0.800894	2.40073	-0.140613	-1.15547	1.23425	3.4811	-0.611554
P25398|RS12_HUMAN	TALIHDGLAR	356.205	3	34.6903	False	3.15342	7.84305	-1.66801	6.32836	7.10149	7.13419	8.23088	7.43716	7.73612	2.20818
P63313|TYB10_HUMAN	NTLPTK	337.198	2	17.0219	False	2.56819	2.57114	5.16045	2.71141	2.74794	6.64394	3.0206	4.07314	7.36505	7.6874

## Sheet: Lib_GP
Protein	Peptide	Precursor MZ	Precursor Charge	RT	Decoy	Undiff_R1	Undiff_R2	Undiff_R3	Undiff_R4	Undiff_R5	Diff_R1	Diff_R2	Diff_R3	Diff_R4	Diff_R5
P02769|ALBU_BOVIN	LGEYGFQNALIVR	740.401	2	81.5485	False	0.574383	-1.00677	-0.871964	-0.641345	-1.36589	-0.302539	-0.956881	-0.141949	-2.21821	-0.797734
P02769|ALBU_BOVIN	MPC[MSH]TEDYLSLILNR	857.404	2	85.343	False	4.21643	-1.68554	5.87186	3.11369	1.47698	6.8947	3.92184	2.88154	6.95415	4.84203
P02769|ALBU_BOVIN	M[Oxi]PC[MSH]TEDYLSLILNR	865.402	2	80.6474	False	3.88987	-0.895343	2.87841	4.02246	-1.3302	3.63201	6.67473	6.1431	6.83502	4.09011
P02769|ALBU_BOVIN	LKPDPNTLC[MSH]DEFK	783.371	2	61.2057	False	5.01996	3.89376	4.76317	2.83843	4.12722	3.93445	7.36114	6.63633	2.78408	6.52586
P02769|ALBU_BOVIN	DAFLGSFLYEYSR	784.375	2	112.755	False	1.25732	2.6102	0.548841	-0.221391	0.121959	-1.64495	0.165374	0.0537124	-0.46111	-1.67388
P02769|ALBU_BOVIN	TC[MSH]VADESHAGC[MSH]EK	721.264	2	31.8799	False	7.69864	4.00372	7.25527	5.26185	6.07085	6.01394	5.39713	6.04593	6.93934	7.20221
P02769|ALBU_BOVIN	YNGVFQEC[MSH]C[MSH]QAEDK	863.322	2	68.9766	False	7.78665	7.03807	7.85765	5.99876	4.71765	4.93218	4.52198	7.85918	5.50822	3.75525
P02769|ALBU_BOVIN	LFTFHADIC[MSH]TLPDTEK	948.947	2	70.9786	False	-0.911196	-2.12005	-2.86779	-0.713007	0.0920608	5.35819	1.32911	-4.39094	4.69569	6.06902
P02769|ALBU_BOVIN	TVMENFVAFVDK	700.35	2	75.4314	False	7.779	4.33627	6.39096	5.66155	5.85218	6.50724	6.89392	3.02594	6.67562	4.61279
P02769|ALBU_BOVIN	FKDLGEEHFKGLVLIAFSQYLQQC[MSH]PFDEHVK	619.478	6	90.3516	False	7.70748	4.31455	3.80814	5.68592	4.86601	3.496	2.47776	5.76424	2.68637	4.87661
P02768|ALBU_HUMAN	FQNALLVR	480.785	2	43.9583	False	7.58244	5.74162	6.5382	5.618	6.24607	3.28156	5.44645	4.62497	3.55766	1.38203
P05787|K2C8_HUMAN	LEAELGNMQGLVEDFK	896.943	2	74.6733	False	6.83817	3.16852	6.10157	5.70182	4.84976	4.87927	5.4703	4.12568	6.01061	5.50378
P05787|K2C8_HUMAN	SNM[Oxi]DNM[Oxi]FESYINNLR	940.401	2	64.7691	False	-1.77964	-2.07533	0.0822712	0.675336	-0.486419	1.9587	-1.28995	1.03114	2.15031	4.35755
P05787|K2C8_HUMAN	LEAELGNM[Oxi]QGLVEDFK	904.94	2	59.4871	False	4.63363	4.43711	-0.846016	3.90577	4.66994	4.37085	5.91102	6.27977	7.8326	6.27492
P05787|K2C8_HUMAN	LEAELGNM[Oxi]QGLVEDFKNKYEDEINK	736.358	4	64.33	False	-4.62539	-0.0270026	-2.07937	-2.27439	-3.19048	-3.90004	0.267718	-1.33126	-2.72238	-1.4303
P05787|K2C8_HUMAN	ASLEAAIADAEQR	672.841	2	58.0933	False	7.13506	5.16994	5.30225	7.38911	4.49738	4.29087	7.75314	7.80127	6.70119	6.63784
P05787|K2C8_HUMAN	LEAELGNMQGLVEDFKNK	679.01	3	69.9456	False	-0.880512	-0.799329	0.099631	-0.911247	-4.65645	2.06378	0.349512	4.23553	4.03275	3.52522
P05787|K2C8_HUMAN	SNMDNMFESYINNLR	924.406	2	79.6371	False	-1.10823	-0.0882235	-0.852654	-0.697167	-4.4929	-0.123791	0.379868	0.388873	7.11386	-0.538696
P05787|K2C8_HUMAN	SLDMDSIIAEVK	660.839	2	70.9816	False	5.90521	7.5326	6.90767	6.14288	5.72884	5.23956	4.5894	9.05259	7.51195	6.4772
P05787|K2C8_HUMAN	LEGLTDEINFLR	710.378	2	71.764	False	3.39933	1.26906	-0.917106	-0.436956	0.134536	-2.3724	-5.6227	0.793523	0.0618399	-2.59454
P05787|K2C8_HUMAN	ASLEAAIADAEQRGELAIK	652.685	3	73.6352	False	0.476542	-1.81993	-0.863929	-2.2918	-2.11605	5.44441	4.08399	5.03005	2.94333	-1.28302
P04264|K2C1_HUMAN	GSYGSGGSSYGSGGGSYGSGGGGGGHGSYGSGSSSGGYR	1104.77	3	36.8468	False	-1.9488	-1.54819	0.391116	1.89938	-0.131412	2.52959	0.0046127	0.0027579	0.997961	-0.426861
P04264|K2C1_HUMAN	GGGGGGYGSGGSSYGSGGGSYGSGGGGGGGR	1192.48	2	30.2108	False	0.136363	-1.49354	0.179348	-0.74853	1.12582	6.60117	-1.07359	-0.319887	3.11968	-0.822967
P04264|K2C1_HUMAN	QISNLQQSISDAEQR	858.929	2	50.5917	False	6.84412	4.72713	4.45937	5.73179	3.77691	2.90842	6.21946	3.88571	6.53564	2.87064
P04264|K2C1_HUMAN	FSSC[MSH]GGGGGSFGAGGGFGSR	877.854	2	55.599	False	-2.07571	-0.0362761	0.449698	0.258115	-0.126866	-1.45666	0.845263	-1.54735	0.163819	-1.43769
P04264|K2C1_HUMAN	THNLEPYFESFINNLR	665.33	3	81.5212	False	-1.57422	0.202489	1.0234	-1.97537	-0.526282	5.83368	4.76106	-1.85213	4.61453	1.32078
P04264|K2C1_HUMAN	GSGGGSSGGSIGGR	546.755	2	14.0373	False	0.652348	5.50897	3.45119	3.54378	1.70189	9.91179	2.46393	3.16258	7.73308	0.879708
P04264|K2C1_HUMAN	LNDLEDALQQAK	679.352	2	54.4025	False	5.83008	8.89334	6.85884	9.1373	5.46384	3.91196	6.92962	6.3526	7.53178	4.5351
P04264|K2C1_HUMAN	AEAESLYQSK	563.275	2	30.7164	False	-3.63857	-1.20244	0.21448	-0.501849	1.27672	6.19696	0.916743	-0.557566	7.52138	1.77085
P04264|K2C1_HUMAN	SLDLDSIIAEVK	651.861	2	77.6536	False	9.64106	8.42574	8.45879	8.62635	3.4233	8.24429	8.18639	7.70391	10.7693	9.07682
P04264|K2C1_HUMAN	SLNNQFASFIDK	692.349	2	62.7849	False	1.63537	1.05198	0.685439	1.54772	-0.846951	4.92485	1.07906	2.49892	5.79662	3.31328
P35908|K22E_HUMAN	GGGFGGGSSFGGGSGFSGGGFGGGGFGGGR	1200.01	2	65.076	False	-1.26822	0.397144	-0.0025099	-3.23246	-0.369354	0.255399	-2.90057	1.91765	-4.86449	0.609883
P35908|K22E_HUMAN	GSSSGGGYSSGSSSYGSGGR	870.856	2	23.7721	False	-2.34111	2.56167	-1.12571	-0.942425	-1.81809	3.0941	-1.876	0.0772913	-1.19909	0.633692
P35908|K22E_HUMAN	GGSGGGGSISGGGYGSGGGSGGR	871.378	2	25.4324	False	0.938917	-0.00574168	5.29256	4.24816	-2.26174	3.70982	-1.54967	-1.23431	-1.50513	-1.1595
P35908|K22E_HUMAN	GGSSSGGGYGSGGGGSSSVK	794.845	2	19.2851	False	-1.81009	-2.98644	1.26903	0.694136	2.14627	2.32078	-0.919905	-3.17417	-2.49035	1.52384
P35908|K22E_HUMAN	HGGGGGGFGGGGFGSR	660.795	2	31.6938	False	2.18968	0.785538	2.27934	1.77268	1.33536	1.90723	1.45974	-0.400449	-1.05933	-2.22048
P35908|K22E_HUMAN	VDLLNQEIEFLK	730.903	2	75.4683	False	5.55967	2.55855	5.1021	3.85405	3.99052	1.31471	6.05278	1.99167	3.88577	1.94156
P35908|K22E_HUMAN	LNDLEEALQQAK	686.359	2	57.7076	False	3.55245	3.2834	4.26126	4.34832	-2.45225	1.4151	3.54241	0.0275543	0.466431	-0.855732
P35908|K22E_HUMAN	TAAENDFVTLK	604.812	2	45.7802	False	3.29755	4.68501	4.45855	-3.04668	-1.54931	1.4618	-0.680219	-0.406257	0.770371	-1.59353
P35908|K22E_HUMAN	TSQNSELNNM[Oxi]QDLVEDYKK	758.018	3	40.6688	False	-2.51398	-2.18668	-1.77099	-0.847494	-2.37363	-1.26921	-2.45458	-3.96739	-1.80209	-0.837813
P35908|K22E_HUMAN	GGSISGGGYGSGGGK	599.278	2	22.8667	False	4.04839	2.76964	2.60229	3.62547	2.6638	1.86573	2.1831	0.0449341	3.74726	0.0732024
P08729|K2C7_HUMAN	VDALNDEINFLR	709.867	2	69.0907	False	-2.86751	1.88028	-1.21814	-0.695211	0.100305	5.10375	4.61724	7.08049	8.2876	6.51892
P08729|K2C7_HUMAN	LPDIFEAQIAGLR	721.904	2	75.2263	False	3.42943	-1.63625	1.10856	1.1338	3.21453	6.22634	3.55998	5.5487	1.66199	4.61935
P08729|K2C7_HUMAN	QEELEAALQR	593.807	2	43.4315	False	-0.631819	1.67381	-0.796532	-2.22735	-0.18922	5.17306	2.56449	4.25858	5.9105	5.69561
P08729|K2C7_HUMAN	LEAAIAEAEER	601.307	2	40.2723	False	3.53611	3.88093	-0.135686	-2.18307	0.905705	6.45483	5.17096	6.86532	6.56728	6.33706
P08729|K2C7_HUMAN	GQLEALQVDGGR	621.826	2	41.9936	False	0.559836	3.08379	1.29599	2.71552	4.0172	6.01561	7.46321	6.00092	6.7805	7.18934
P08729|K2C7_HUMAN	SLDLDGIIAEVK	636.856	2	74.213	False	4.62515	5.51563	4.8072	5.10911	4.02359	4.93997	6.23599	6.92497	7.66695	4.73951
P08729|K2C7_HUMAN	GQLEALQVDGGRLEAELR	652.017	3	62.829	False	-1.77902	0.116907	-1.31029	-0.612323	-1.50243	-2.60692	-1.73616	0.442245	0.148262	-0.533253
P08729|K2C7_HUMAN	LQAEIDNIK	522.29	2	39.3844	False	-1.88669	3.27986	4.00163	-1.72225	1.77432	7.59844	7.55499	6.39829	6.82696	6.03998
P08729|K2C7_HUMAN	KDVDAAYM[Oxi]SK	572.271	2	18.3589	False	2.00614	-0.693295	3.66102	-2.62593	-0.17677	0.502401	2.88084	2.759	4.01232	4.38338
P04259|K2C6B_HUMAN	ADTLTDEINFLR	704.359	2	69.4936	False	2.76059	1.12816	-0.160235	1.15058	-0.14386	1.30227	-0.27163	0.372316	-0.594921	-0.55884
P13647|K2C5_HUMAN	YEELQQTAGR	597.791	2	29.9041	False	-0.524927	-1.63335	2.19696	-0.42194	-0.81248	2.90006	-0.131692	-0.93667	2.98372	1.26795
P13647|K2C5_HUMAN	LAELEEALQK	572.316	2	48.9802	False	2.20672	-0.0520423	-0.390379	0.319723	1.42478	0.563348	-3.33033	0.956173	-1.18949	1.24564
P06733|ENOA_HUMAN	DATNVGDEGGFAPNILENK	980.966	2	57.8382	False	5.73172	5.90208	5.92644	5.76308	6.85286	6.4017	7.65041	7.37173	8.6612	8.44843
P06733|ENOA_HUMAN	FTASAGIQVVGDDLTVTNPK	1017.03	2	62.8123	False	3.53984	4.3321	4.49109	3.43802	2.587	3.87773	3.40854	2.75439	6.25371	3.05578
P06733|ENOA_HUMAN	VVIGMDVAASEFFR	770.895	2	77.5498	False	1.19297	-2.99389	1.142	-1.30133	-0.746326	3.05428	2.30172	-3.20199	5.26179	3.21193
P06733|ENOA_HUMAN	VNQIGSVTESLQAC[MSH]K	811.897	2	60.4915	False	7.95209	7.84793	7.09974	6.29853	5.57865	6.59205	6.64474	6.64716	7.50784	6.0439
P06733|ENOA_HUMAN	YISPDQLADLYK	713.367	2	64.2992	False	7.19112	5.69678	5.99544	5.73123	4.80866	6.2778	5.38997	7.95639	7.89235	7.23706
P06733|ENOA_HUMAN	VVIGM[Oxi]DVAASEFFR	778.893	2	66.7015	False	2.05549	-1.73639	0.341277	-5.01088	-2.06028	4.61703	4.99709	3.64062	7.51627	7.0994
P06733|ENOA_HUMAN	LAMQEFMILPVGAANFR	954.497	2	84.4477	False	-2.57284	-2.28457	-0.696459	-1.93906	-0.0188486	-0.823539	0.497359	-2.27829	1.99267	0.0632381
P06733|ENOA_HUMAN	LMIEM[Oxi]DGTENK	648.794	2	33.7152	False	4.11315	3.14456	3.95501	4.02942	3.10996	6.19185	3.32991	1.38297	4.82919	5.608
P06733|ENOA_HUMAN	LM[Oxi]IEM[Oxi]DGTENK	656.792	2	29.5991	False	2.59558	3.29745	-1.79535	0.468584	3.25187	4.87583	5.96311	1.00876	3.73044	4.04598
P06733|ENOA_HUMAN	LM[Oxi]IEMDGTENK	648.794	2	40.8588	False	6.91248	3.38929	6.57424	6.31737	6.07171	6.32046	6.33709	7.32382	7.0248	7.12964
P09104|ENOG_HUMAN	IEEELGDEAR	580.775	2	33.4654	False	-0.449849	2.05034	0.404264	-0.975517	-1.81942	-2.15771	-1.021	1.74049	-0.107789	0.115195
P13645|K1C10_HUMAN	GSLGGGFSSGGFSGGSFSR	854.39	2	55.9442	False	-0.898224	0.931844	-0.353205	-2.44126	0.195339	3.96711	-0.0948212	-1.42959	2.89703	-0.181689
P13645|K1C10_HUMAN	GSSGGGC[MSH]FGGSSGGYGGLGGFGGGSFR	1166.48	2	68.5749	False	-2.23463	-0.834312	0.567773	-2.06568	-0.472381	-1.42324	-1.19114	-3.82087	-1.9895	3.00039
P13645|K1C10_HUMAN	NQILNLTTDNANILLQIDNAR	1184.14	2	78.4788	False	3.16435	2.87026	5.57336	-1.38198	2.67116	3.11961	4.64372	3.03965	3.85549	1.94283
P13645|K1C10_HUMAN	ADLEMQIESLTEELAYLK	1048.53	2	97.3572	False	3.44512	1.03104	5.40198	1.19438	3.98913	-0.938115	3.75138	1.23527	3.43957	0.877334
P13645|K1C10_HUMAN	ELTTEIDNNIEQISSYK	998.989	2	65.9089	False	3.11928	0.716453	2.4076	0.272944	0.607804	4.5141	4.98761	-3.35151	5.60223	2.11931
P13645|K1C10_HUMAN	ADLEM[Oxi]QIESLTEELAYLKK	747.384	3	87.3283	False	-1.51908	0.974296	0.494786	-2.71075	0.357104	0.169063	-1.27643	1.10911	-1.27654	-2.77517
P13645|K1C10_HUMAN	ADLEM[Oxi]QIESLTEELAYLK	1056.52	2	97.3575	False	2.96371	2.9594	4.36331	1.54101	4.68034	0.946777	4.12248	2.8917	2.23798	3.46698
P13645|K1C10_HUMAN	NVQALEIELQSQLALK	899.009	2	77.3326	False	1.55543	-1.21489	0.914006	1.21003	-1.93488	-0.289073	1.1804	-0.53947	0.439421	0.472216
P13645|K1C10_HUMAN	ADLEMQIESLTEELAYLKK	742.052	3	88.5404	False	-0.995755	1.21844	-1.81334	-2.2981	-2.17773	4.84199	0.722291	-0.774097	-0.948664	-1.25364
P13645|K1C10_HUMAN	QSLEASLAETEGR	695.844	2	49.3068	False	5.32912	0.845231	5.6219	3.41193	0.527758	-1.65589	3.77515	-1.53433	1.17239	-1.79042
P08727|K1C19_HUMAN	AALEDTLAETEAR	695.346	2	46.9389	False	5.98286	6.76527	6.09915	5.4168	6.13194	7.2039	7.17799	7.23926	8.15936	6.86882
P08727|K1C19_HUMAN	FGAQLAHIQALISGIEAQLGDVR	803.108	3	99.2479	False	2.5239	4.357	0.312133	4.06114	6.14841	7.48096	8.41852	6.96109	7.15092	6.27163
P08727|K1C19_HUMAN	EVAGHTEQLQM[Oxi]SR	751.357	2	23.4797	False	-3.35055	-1.42184	-2.53382	-1.9204	-1.44053	5.34355	-0.194104	4.11161	3.00788	2.3035
P08727|K1C19_HUMAN	ALEAANGELEVK	622.33	2	40.7337	False	2.87629	2.65596	-0.88672	-0.118327	2.40434	7.17214	5.89566	7.19985	6.44397	6.37396
P08727|K1C19_HUMAN	GQVGGQVSVEVDSAPGTDLAK	1007.51	2	51.551	False	-0.744798	1.20744	-3.04206	-0.510984	0.752991	1.6401	-0.0184337	2.42691	-0.68568	0.490385
P08727|K1C19_HUMAN	LTM[Oxi]QNLNDR	560.774	2	24.8446	False	-1.50262	-0.209029	-1.89854	0.792998	1.15696	5.05534	2.45533	4.23538	6.16338	5.48082
P08727|K1C19_HUMAN	DYSHYYTTIQDLR	837.892	2	56.6648	False	-2.49645	-2.18702	0.844567	-1.24342	-0.71886	-1.05911	0.740745	-0.859448	-0.332071	-1.43958
P08727|K1C19_HUMAN	TDLEMQIEGLKEELAYLK	1062.05	2	84.6125	False	-1.30399	-1.86191	-1.49395	0.0025813	-1.52035	-3.94445	-2.19029	-0.924756	-2.35669	-1.19404
P08727|K1C19_HUMAN	TLQGLEIELQSQLSMK	909.487	2	78.1894	False	0.575951	-1.93155	0.651465	-0.114678	-3.11803	4.00293	-2.29364	0.321142	4.17307	-1.33759
P08727|K1C19_HUMAN	QNQEYQR	483.225	2	15.8446	False	0.946482	-2.2462	0.841986	-4.34824	-0.196862	3.31769	5.29077	5.59912	6.22761	6.49614
P05783|K1C18_HUMAN	GLQAQIASSGLTVEVDAPK	942.507	2	60.4766	False	-0.847124	-1.55625	-2.93009	-2.16726	0.0908191	1.66685	-0.725217	2.60748	0.506713	0.474214
P05783|K1C18_HUMAN	YALQMEQLNGILLHLESELAQTR	890.802	3	97.999	False	-0.0924116	-1.76456	-0.965719	-1.45728	-0.111851	4.10081	-2.01857	-2.29434	2.88969	3.42932
P05783|K1C18_HUMAN	YALQM[Oxi]EQLNGILLHLESELAQTR	896.134	3	88.9387	False	-0.299618	-0.628613	-1.25944	-1.6745	-1.2393	4.44998	-1.91483	-3.84004	2.92915	5.3041
P05783|K1C18_HUMAN	QAQEYEALLNIK	710.378	2	61.6042	False	0.578053	-1.03635	-1.82728	-1.27275	-0.009737	5.63459	5.90932	4.98995	6.17687	4.12822
P05783|K1C18_HUMAN	TVQSLEIDLDSM[Oxi]R	761.875	2	54.3883	False	-0.915394	-1.86304	-2.40239	-0.397305	-2.89506	6.01425	5.17271	4.93985	8.93378	5.93689
P05783|K1C18_HUMAN	QSVENDIHGLR	634.323	2	37.349	False	1.55147	-1.77829	-0.713372	0.204335	-0.989237	3.06771	-0.525897	4.07245	0.920355	3.80377
P05783|K1C18_HUMAN	LQLETEIEALKEELLFM[Oxi]K	731.729	3	85.4552	False	-1.81038	-0.211718	-0.279907	-1.3106	-0.343951	-0.648019	0.183071	-0.521188	-0.355502	-5.07474
P05783|K1C18_HUMAN	LQLETEIEALK	643.864	2	64.736	False	6.16265	5.95725	6.18373	4.88825	5.99624	6.00278	5.91167	7.40682	6.40573	6.17655
P05783|K1C18_HUMAN	LQLETEIEALKEELLFMK	726.397	3	94.5258	False	-0.0557699	-0.424692	-1.03427	-2.99554	0.00463041	0.395727	-3.68234	2.21951	3.75374	-0.277202
P05783|K1C18_HUMAN	TVQSLEIDLDSMR	753.877	2	66.5158	False	6.96787	-1.38339	5.0044	6.27575	6.25264	5.12925	2.58617	5.56508	6.42031	6.50798
P08779|K1C16_HUMAN	VLQ[Dea]GLEIELQSQLSMK	908.99	2	81.4565	False	-1.08289	-1.42215	-3.67491	0.415425	-1.35629	5.12662	4.27218	0.0941578	2.511	-3.0405
P02533|K1C14_HUMAN	ILTATVDNANVLLQIDNAR	1027.57	2	67.7307	False	0.140814	-1.43529	-0.790916	-0.302496	-0.40328	-1.36237	-1.461	-1.30479	-1.90145	-1.9901
P35527|K1C9_HUMAN	GGSGGSHGGGSGFGGESGGSYGGGEEASGSGGGYGGGSGK	1075.1	3	33.2772	False	3.33422	0.630102	2.38723	0.446951	-0.763087	3.78914	-0.156945	1.99303	2.1224	-0.292714
P35527|K1C9_HUMAN	GGSGGSYGGGGSGGGYGGGSGSR	896.367	2	24.248	False	0.69897	0.300669	0.30103	0.698008	0.60206	0.60206	1.13868	0.231344	0.30103	0.698962
P35527|K1C9_HUMAN	SGGGGGGGLGSGGSIR	616.803	2	27.5826	False	5.70758	5.4142	5.82941	6.69757	4.97021	9.221	4.81093	4.91295	6.18813	3.21597
P35527|K1C9_HUMAN	DIENQYETQITQIEHEVSSSGQEVQSSAK	1088.84	3	74.4397	False	0.932564	1.3094	2.93131	3.73211	2.93491	4.78692	-0.612407	1.92159	5.28882	-2.85327
P35527|K1C9_HUMAN	HGVQELEIELQSQLSK	919.486	2	67.1446	False	-0.86723	0.00911915	0.523297	-0.315176	0.0743869	-1.01172	0.716342	0.237491	-1.48575	1.88094
P35527|K1C9_HUMAN	EIETYHNLLEGGQEDFESSGAGK	837.382	3	58.1395	False	-2.05137	-2.40479	-5.34163	-2.98699	-0.77921	4.0049	-2.47008	-1.32371	1.91196	-3.3112
P35527|K1C9_HUMAN	DIEN[Dea]QYETQITQIEHEVSSSGQEVQSSAK	1089.17	3	74.4281	False	-0.144924	-0.889327	2.94965	1.53386	1.93664	4.50255	-3.24811	0.00387028	5.07473	-2.40175
P35527|K1C9_HUMAN	DIENQ[Dea]YETQITQIEHEVSSSGQEVQSSAK	1089.17	3	74.4281	False	-0.144924	-0.889327	2.94965	1.53386	1.93664	4.50255	-3.24811	0.00387028	5.07473	-2.40175
P35527|K1C9_HUMAN	SDLEM[Oxi]QYETLQEELMALK	1094.01	2	86.9574	False	-2.9882	-1.51104	-2.06131	-0.841594	-0.601436	0.0557408	-3.68557	-0.792701	1.34463	-1.9543
P35527|K1C9_HUMAN	VQALEEANNDLENK	793.886	2	41.0645	False	5.79468	4.3283	5.13142	4.41393	4.95668	7.62026	4.55666	4.48073	6.55389	4.4551
P35579|MYH9_HUMAN	LQQELDDLLVDLDHQR	650.669	3	75.631	False	6.96651	6.41086	4.78106	5.96638	3.99409	4.91239	6.29383	6.49977	6.64445	5.19511
P35579|MYH9_HUMAN	DFSALESQLQDTQELLQEENR	1247.09	2	81.5757	False	-2.61403	-1.55726	1.00685	-1.26364	0.0453018	3.93245	5.35473	1.04205	3.358	5.40779
P35579|MYH9_HUMAN	HSQAVEELAEQLEQTK	920.458	2	59.3187	False	-1.34252	-2.45958	-0.910684	-2.15277	-0.33308	2.24275	-0.235891	-0.972246	-2.39431	0.0718018
P35579|MYH9_HUMAN	TELEDTLDSTAAQQELR	960.463	2	55.1883	False	0.525844	1.4199	-0.396469	0.295197	1.50597	4.78659	4.93903	5.59343	4.70687	5.84403
P35579|MYH9_HUMAN	IAQLEEELEEEQGNTELINDR	1236.59	2	63.7144	False	5.55606	4.18989	4.54328	2.30313	4.10003	7.59912	5.46496	5.09032	6.14595	3.96509
P35579|MYH9_HUMAN	IAEFTTNLTEEEEK	827.396	2	51.3706	False	-2.97204	-5.44635	0.362906	-0.781153	-0.224748	4.17807	1.56224	3.91187	4.95689	5.24788
P35579|MYH9_HUMAN	LQVELDNVTGLLSQSDSK	973.508	2	69.6033	False	-0.457366	-0.957755	3.33782	2.70514	2.01988	5.53273	3.49003	6.27521	5.41466	5.01961
P35579|MYH9_HUMAN	KLEGDSTDLSDQIAELQAQIAELK	872.452	3	83.3675	False	4.42164	0.276551	3.30021	-3.8479	-3.97234	-3.22692	0.130331	0.222159	-1.13075	0.075188
P35579|MYH9_HUMAN	ELEDATETADAM[Oxi]NR	791.339	2	29.944	False	1.97568	0.0560778	0.8382	-1.12273	-0.0155081	3.20724	0.225605	3.90119	2.16968	5.11472
P35579|MYH9_HUMAN	ANLQIDQINTDLNLER	935.487	2	62.8386	False	5.05692	-1.24528	0.747309	2.41885	4.85047	4.31599	5.18669	5.465	6.086	6.54104
P35580|MYH10_HUMAN	TELEDTLDTTAAQQELR	967.471	2	55.62	False	-0.270862	-0.726655	-0.0695873	0.717339	2.78756	5.00528	4.42553	5.77183	2.33227	3.73285
P35580|MYH10_HUMAN	NILAEQLQAETELFAEAEEMR	1218.09	2	91.7499	False	-1.3415	-0.74203	1.21747	-0.690458	0.51714	1.54354	-1.87951	-0.996749	0.0867345	0.261569
P35580|MYH10_HUMAN	DAASLESQLQDTQELLQEETR	1202.58	2	77.4093	False	-1.46918	-1.65093	1.86019	-0.646415	-3.42635	2.63579	0.460571	0.0909039	0.937664	-0.368154
P35580|MYH10_HUMAN	LQQELDDLTVDLDHQR	646.657	3	58.8914	False	3.06431	3.48185	2.33358	0.521491	5.24322	5.1002	4.97212	4.95149	5.36406	3.91461
P35580|MYH10_HUMAN	LQNELDNVSTLLEEAEK	972.992	2	76.0344	False	0.122236	-1.10798	-0.83075	1.41112	-1.80337	5.46673	5.05175	4.75819	5.17357	2.6966
P35580|MYH10_HUMAN	ELDDATEANEGLSR	760.347	2	36.5178	False	4.25741	0.42159	2.78479	3.56385	2.27212	3.19793	3.08493	3.26459	5.0364	3.35877
P35580|MYH10_HUMAN	ELQAQIAELQEDFESEK	1003.98	2	73.8192	False	2.32522	-2.99884	0.211148	1.84512	-3.75689	4.00019	6.77979	-0.533438	3.8232	5.27623
P35580|MYH10_HUMAN	LQNELDNVSTLLEEAEKK	691.695	3	75.4017	False	-3.03792	-1.94223	-1.83173	-2.15565	0.713568	-1.31339	-2.22522	-1.83646	0.554824	-0.859561
P35580|MYH10_HUMAN	TTLQVDTLNAELAAER	872.957	2	58.9456	False	4.3293	2.74589	2.93267	5.60152	4.07661	4.04227	6.14095	2.76311	5.17615	3.76807
P35580|MYH10_HUMAN	QELEEILHDLESR	537.606	3	76.6126	False	6.55002	3.50782	0.634343	1.4332	5.72379	5.60608	5.6509	2.42906	7.7407	3.58201
P60174|TPIS_HUMAN	VTN[Dea]GAFTGEISPGM[Oxi]IK	819.906	2	50.8456	False	5.38513	6.47933	3.79599	5.23477	4.34104	4.88062	6.16561	4.78167	4.8274	5.42036
P60174|TPIS_HUMAN	ELASQPDVDGFLVGGASLKPEFVDIINAK	1010.53	3	81.2574	False	5.42635	5.06785	6.84958	7.51961	3.95675	5.93026	6.4475	4.63802	6.78514	5.74347
P60174|TPIS_HUMAN	IIYGGSVTGATC[MSH]K	658.323	2	45.7748	False	6.46277	5.46784	6.22403	6.17971	6.36304	6.34492	4.16956	5.20432	8.08849	6.73299
P60174|TPIS_HUMAN	QSLGELIGTLNAAK	707.899	2	70.2265	False	7.19032	7.4505	6.79139	4.55099	4.50252	4.94677	5.44501	6.73393	8.13324	7.57645
P60174|TPIS_HUMAN	HVFGESDELIGQK	729.865	2	42.6557	False	5.19144	1.96402	3.07811	3.63699	2.15375	6.25324	4.00296	6.22456	6.34822	5.38513
P60174|TPIS_HUMAN	VTNGAFTGEISPGMIK	811.416	2	56.8371	False	5.69341	3.93282	5.80116	5.40169	4.57597	4.41786	3.13997	3.67657	5.26885	5.03607
P60174|TPIS_HUMAN	VTN[Dea]GAFTGEISPGMIK	811.908	2	56.833	False	7.49306	6.34633	7.09055	5.34787	5.73435	4.78191	3.89744	4.3596	6.2864	6.66208
P60174|TPIS_HUMAN	VVLAYEPVWAIGTGK	801.948	2	71.4699	False	6.86572	7.87076	9.79689	8.85353	6.90238	7.6718	10.1401	8.95843	9.54048	9.60899
P60174|TPIS_HUMAN	VTNGAFTGEISPGM[Oxi]IK	819.414	2	50.8369	False	4.95339	4.49742	2.76599	4.54557	4.75846	3.90454	4.27486	4.41623	2.00719	5.68715
P60174|TPIS_HUMAN	TATPQQAQEVHEK	733.865	2	20.3126	False	8.30786	6.13133	7.11217	9.15919	4.26764	7.49127	5.24397	5.59449	5.81155	5.15845
P62258|1433E_HUMAN	AAFDDAIAELDTLSEESYK	1044.49	2	83.0367	False	7.12228	5.75558	5.62911	6.79473	5.87756	5.4648	5.59461	6.89573	6.74518	7.41601
P62258|1433E_HUMAN	AAFDDAIAELDTLSEESYKDSTLIMQLLR	1086.87	3	112.239	False	-2.39482	-2.83912	-0.312059	-2.05262	-1.23918	-1.17586	-0.451247	-2.52781	-2.1104	0.997184
P62258|1433E_HUMAN	AAFDDAIAELDTLSEESYKDSTLIM[Oxi]QLLR	1092.21	3	107.504	False	-1.07561	0.608798	1.86859	-2.24393	-4.15712	-0.747114	-1.42076	-0.843046	-0.795033	-0.459004
P62258|1433E_HUMAN	VAGM[Oxi]DVELTVEER	732.356	2	43.7699	False	3.16906	6.44346	-1.74677	3.93508	3.44591	5.91198	4.18757	5.97267	7.98846	6.01565
P62258|1433E_HUMAN	DNLTLWTSDMQGDGEEQNK	1090.97	2	60.366	False	-0.0249687	-2.00794	-0.110216	-3.96399	-0.570853	1.84214	1.6295	-0.168569	4.63245	0.0910128
P62258|1433E_HUMAN	EAAENSLVAYK	597.804	2	38.9954	False	7.08014	2.53459	5.13244	3.39767	3.81035	5.27356	1.10556	0.62477	7.36488	6.54622
P62258|1433E_HUMAN	AASDIAMTELPPTHPIR	607.317	3	49.3063	False	1.25439	0.153643	1.76817	-0.465785	1.17195	-1.55259	-0.101234	-0.683304	-2.39371	0.828451
P62258|1433E_HUMAN	AASDIAM[Oxi]TELPPTHPIR	918.47	2	42.3924	False	-0.32629	2.33517	1.54904	0.740681	-0.214846	-1.85533	4.88795	0.662239	2.54784	0.243913
P62258|1433E_HUMAN	LIC[MSH]C[MSH]DILDVLDK	727.842	2	101.174	False	1.94777	5.15868	4.11538	-2.26554	4.03701	3.05267	5.57822	1.87445	3.97483	2.63312
P62258|1433E_HUMAN	HLIPAANTGESK	619.33	2	26.6687	False	6.19261	6.87078	8.6684	8.41638	9.17225	7.68458	8.09475	7.36707	7.59115	5.83412
P63104|1433Z_HUMAN	GIVDQSQQAYQEAFEISK	1021	2	63.8532	False	5.25898	4.38814	2.38576	2.79826	2.53272	3.5132	5.43254	4.18323	6.3307	3.77458
P63104|1433Z_HUMAN	SVTEQGAELSNEER	774.86	2	33.1432	False	5.9346	6.31158	6.47552	5.49828	4.89374	6.71568	6.11029	6.58785	6.66298	6.01102
P63104|1433Z_HUMAN	TAFDEAIAELDTLSEESYK	1066.5	2	88.3187	False	5.54629	4.84619	4.20186	6.24791	4.75464	4.91014	5.40746	4.44084	5.72038	3.26117
P63104|1433Z_HUMAN	KGIVDQSQQAYQEAFEISK	723.699	3	57.3241	False	-0.593017	1.58386	-1.92208	1.80972	-4.64745	3.98758	3.68537	5.14809	4.61783	4.40827
P63104|1433Z_HUMAN	TAFDEAIAELDTLSEESYKDSTLIMQLLR	1101.55	3	115.595	False	-0.409154	0.737884	-0.647196	-2.61871	0.51236	-0.360973	-0.742494	-0.0532681	0.719412	-1.14449
P63104|1433Z_HUMAN	TAFDEAIAELDTLSEESYKDSTLIM[Oxi]QLLR	1106.88	3	109.141	False	-0.838307	0.153316	1.11049	-1.00626	-1.10088	-1.34798	-2.47158	0.812782	-0.252079	-1.39195
P63104|1433Z_HUMAN	YLAEVAAGDDK	576.283	2	34.9615	False	4.05211	5.8551	6.68082	4.02961	6.56665	5.57138	5.10747	5.35144	4.81791	3.48842
P63104|1433Z_HUMAN	SVTEQGAELSN[Dea]EER	775.352	2	31.389	False	0.463625	-0.312502	2.35756	-1.65935	0.283048	3.54065	2.79499	-0.454614	0.824584	-0.147421
P63104|1433Z_HUMAN	DIC[MSH]NDVLSLLEK	704.347	2	101.202	False	5.90242	6.18777	5.40744	2.95849	5.39208	7.37214	5.70884	4.16613	6.45803	5.42468
P63104|1433Z_HUMAN	FLIPNASQAESK	652.846	2	46.4882	False	6.02676	8.23774	7.30514	7.73782	6.18597	6.95988	8.69821	8.99409	9.25761	9.49856
P27348|1433T_HUMAN	TAFDEAIAELDTLNEDSYKDSTLIMQLLR	1105.88	3	107.374	False	-1.59563	-1.29331	-0.484419	-0.510869	0.760339	-0.851144	1.05487	-1.072	-1.14265	-3.40881
P27348|1433T_HUMAN	AVTEQGAELSNEER	766.863	2	31.6018	False	4.91596	5.88915	3.68939	4.86662	3.94774	6.69854	8.24422	6.66983	7.02361	7.59833
P27348|1433T_HUMAN	TAFDEAIAELDTLNEDSYK	1073	2	82.8249	False	6.23124	4.87617	3.46091	3.18355	5.26783	3.97305	6.04379	5.47591	6.35201	5.28768
P27348|1433T_HUMAN	QTIDNSQGAYQEAFDISK	1007.97	2	54.2766	False	1.12348	1.21238	-0.409117	0.555506	3.13445	4.211	4.70306	5.718	5.84176	5.66122
P27348|1433T_HUMAN	SIC[MSH]TTVLELLDK	690.859	2	103.324	False	4.51071	1.96101	4.72871	4.38585	8.2783	6.39348	7.32584	6.09593	6.03047	7.89328
P27348|1433T_HUMAN	TAFDEAIAELDTLNEDSYKDSTLIM[Oxi]QLLR	1111.21	3	100.822	False	-2.00193	-1.17391	-0.177262	-1.57852	-1.18424	-2.70417	-2.58209	-0.656702	-1.7508	-2.10089
P27348|1433T_HUMAN	YLIANATNPESK	660.843	2	39.1326	False	3.45397	2.42147	5.45578	3.00441	3.94866	4.3758	4.85225	5.13882	6.9014	5.25728
P27348|1433T_HUMAN	YLAEVAC[MSH]GDDRK	462.544	3	43.4902	False	-1.76931	3.62995	1.51544	-1.32249	0.956802	3.7141	5.10403	3.76578	6.32048	4.38971
P61981|1433G_HUMAN	TAFDDAIAELDTLNEDSYK	1065.99	2	82.8311	False	2.96102	4.93839	2.54106	5.42221	4.99018	4.14071	5.83608	4.95953	4.88713	5.48449
P61981|1433G_HUMAN	TAFDDAIAELDTLNEDSYKDSTLIM[Oxi]QLLR	1106.54	3	101.796	False	-0.607815	-1.60234	-0.409248	-0.621789	-0.731514	-2.80748	-1.25192	-1.67634	0.356063	-2.23712
P61981|1433G_HUMAN	ELEAVC[MSH]QDVLSLLDNYLIK	1112.57	2	119.658	False	-1.02173	-1.01433	-0.517145	-3.76803	0.32505	4.80125	1.00532	1.57085	3.53088	0.754585
P61981|1433G_HUMAN	TAFDDAIAELDTLNEDSYKDSTLIMQLLR	1101.21	3	107.166	False	1.16559	-1.67446	-0.190994	-1.79995	-0.455461	-2.07552	-1.63055	-0.286856	-2.20447	-2.34893
P61981|1433G_HUMAN	NVTELNEPLSNEER	822.397	2	42.7192	False	7.7348	4.38839	6.20009	6.55755	4.66645	5.87503	5.31233	7.26592	6.89609	5.34687
P61981|1433G_HUMAN	EHMQPTHPIR	415.877	3	19.4642	False	-0.797414	3.17945	-0.784369	-0.386112	-1.37776	0.748709	2.05137	-0.101779	-1.28417	0.000638086
P61981|1433G_HUMAN	AYSEAHEISK	567.775	2	22.6251	False	4.05001	2.31259	4.78034	4.05271	3.66412	2.87175	3.69035	4.33855	1.96705	2.78347
P61981|1433G_HUMAN	YLAEVATGEK	540.782	2	34.8074	False	4.97635	5.76293	4.13949	6.66382	6.09962	5.57715	5.41266	4.93745	8.00343	4.08082
P61981|1433G_HUMAN	TAFDDAIAELDTLN[Dea]EDSYKDSTLIMQLLR	1101.54	3	116.088	False	-2.41004	-0.425897	-1.47448	-2.39434	-1.41178	0.0486078	-1.34581	0.0716403	1.12126	-1.10597
P61981|1433G_HUMAN	AYSEAHEISK	378.852	3	22.613	False	1.4617	3.73522	4.74105	5.43379	3.83314	3.7516	2.82259	3.00515	4.21723	4.82634
P31946|1433B_HUMAN	AVTEQGHELSNEER	799.874	2	26.0029	False	4.43862	3.54992	3.9043	2.12182	3.77545	4.47377	3.05142	1.46402	2.9175	5.90852
P31946|1433B_HUMAN	TAFDEAIAELDTLNEESYK	1080.01	2	83.056	False	2.39804	4.26046	2.04753	4.98227	5.21978	4.02002	6.10788	5.2321	4.70138	5.46125
P31946|1433B_HUMAN	QTTVSNSQQAYQEAFEISK	1080.02	2	55.8887	False	-1.84483	-1.43571	-2.02593	-4.64016	-2.07333	3.43309	2.4321	2.26029	2.52713	4.40611
P31946|1433B_HUMAN	IEAELQDIC[MSH]NDVLELLDK	1060.02	2	115.061	False	3.17317	0.722325	1.66176	2.35219	3.04604	6.08247	-0.556822	1.7155	2.59054	3.03344
P31946|1433B_HUMAN	TAFDEAIAELDTLNEESYKDSTLIM[Oxi]QLLR	1115.89	3	103.939	False	-1.01716	-0.571212	-4.55978	-1.39169	-1.45252	-1.42854	1.08516	-0.402228	-0.624223	-3.03676
P31946|1433B_HUMAN	TAFDEAIAELDTLNEESYKDSTLIMQLLR	1110.55	3	109.351	False	-1.52566	1.84213	-1.86433	-1.46511	-0.371357	-2.96096	-0.127306	-1.63285	0.63426	-2.31818
P31946|1433B_HUMAN	AVTEQGHELSNEER	533.585	3	25.9746	False	4.25563	-0.322271	5.99317	3.75226	2.58205	3.97109	4.43051	5.25214	5.72625	3.56451
P31946|1433B_HUMAN	YLIPNATQPESK	680.859	2	44.0712	False	-0.606286	1.61756	2.74699	0.164581	3.10626	7.49566	4.43121	6.18316	4.6425	6.64811
P31946|1433B_HUMAN	YLSEVASGDNK	591.786	2	29.4788	False	3.06491	2.87952	3.1346	3.47925	0.899985	2.65349	4.60501	1.22429	4.41462	3.71138
Q04917|1433F_HUMAN	ELETVC[MSH]NDVLSLLDK	868.926	2	100.787	False	4.31569	2.69332	5.66316	1.47136	2.85719	2.4108	1.51387	2.12018	2.45885	3.15653
Q04917|1433F_HUMAN	QAFDDAIAELDTLNEDSYK	1079.49	2	75.8546	False	2.70427	2.53979	-0.848648	1.49123	-0.0961329	1.01406	2.59651	3.14245	3.64972	4.00878
Q04917|1433F_HUMAN	AVTELNEPLSNEDR	793.886	2	41.6798	False	5.73276	6.22828	5.66428	5.72858	4.37102	6.01834	5.9643	4.66057	5.8949	5.60155
Q04917|1433F_HUMAN	YLAEVASGEK	533.774	2	33.4847	False	-1.2762	3.28773	-1.21855	-2.47445	-2.22907	-3.22178	-1.81065	-4.19617	-0.609886	-1.87199
Q04917|1433F_HUMAN	QAFDDAIAELDTLNEDSYKDSTLIM[Oxi]QLLR	1115.54	3	98.9672	False	0.650978	-1.12493	0.241238	-1.70605	-3.90501	-3.04967	-4.81804	-1.92976	-0.0755976	-1.19226
Q04917|1433F_HUMAN	EAFEISK	412.213	2	35.3428	False	5.3685	1.73006	6.89196	2.6527	4.94089	6.53016	3.99421	4.85385	3.20369	4.85096
Q04917|1433F_HUMAN	QAFDDAIAELDTLN[Dea]EDSYKDSTLIMQLLR	1110.54	3	109.599	False	0.307512	0.407455	-0.756596	-1.08436	1.18061	-2.89177	-1.88519	0.487232	0.243987	-4.08278
Q04917|1433F_HUMAN	QAFDDAIAELDTLNEDSYKDSTLIMQLLR	1110.21	3	109.599	False	0.307512	0.407455	-0.756596	-1.08436	1.18061	-2.89177	-1.88519	0.965045	0.243987	-4.1672
Q04917|1433F_HUMAN	Q[Dea]AFDDAIAELDTLNEDSYKDSTLIMQLLR	1110.54	3	109.375	False	-0.836313	-1.01187	-0.542399	-0.794679	-0.674571	-1.75174	-1.78447	2.16371	-0.38793	-1.61759
P06748|NPM_HUMAN	M[Oxi]TDQEAIQDLWQWR	918.423	2	75.6832	False	-1.59445	-1.73849	-3.06642	1.20863	2.88953	1.65823	-0.667259	-0.755494	3.53837	4.1765
P06748|NPM_HUMAN	VDNDENEHQLSLR	784.869	2	33.2912	False	2.10512	-1.2213	-0.746942	1.35847	-1.54664	5.00674	2.16985	1.93738	3.23459	3.09645
P06748|NPM_HUMAN	M[Oxi]SVQPTVSLGGFEITPPVVLR	1122.11	2	81.0722	False	5.12952	6.17411	6.25631	4.59991	4.77061	5.32885	6.02926	5.2126	5.29666	4.89857
P06748|NPM_HUMAN	MSVQPTVSLGGFEITPPVVLR	1114.11	2	81.0726	False	5.7569	5.83888	6.26414	5.69311	6.41114	3.95691	4.50474	5.33246	5.04717	4.80406
P06748|NPM_HUMAN	MTDQEAIQDLWQWR	910.425	2	79.2192	False	-0.328276	-1.87302	1.28034	1.78444	-0.356467	-0.825875	-0.0514353	-0.367517	6.16398	-2.75206
P06748|NPM_HUMAN	LAADEDDDDDDEEDDDEDDDDDDFDDEEAEEKAPVKK	1062.39	4	41.8102	False	1.25335	3.57071	2.55707	0.741955	2.53365	2.95831	3.43553	2.43926	3.88873	2.24557
P06748|NPM_HUMAN	DELHIVEAEAMNYEGSPIK	715.677	3	70.4906	False	4.54614	-0.554158	5.57009	-0.73607	0.217438	4.77191	1.82425	4.67357	7.00055	6.23953
P06748|NPM_HUMAN	DELHIVEAEAM[Oxi]NYEGSPIK	721.009	3	66.452	False	3.81886	5.83097	3.4924	-1.38997	2.44191	4.35139	3.95041	5.17131	4.00028	5.73707
P06748|NPM_HUMAN	VDN[Dea]DENEHQLSLR	785.361	2	32.7421	False	-0.961899	-1.85002	0.462517	1.5894	-0.124241	5.45132	-2.26915	-1.22578	3.79072	3.63784
P06748|NPM_HUMAN	GPSSVEDIK	466.24	2	28.709	False	5.1332	7.32483	7.6072	5.45042	6.91326	6.83527	6.92525	5.23435	5.96814	8.58343
Q5QNW6|H2B2F_HUMAN	AMGIMNSFVNDIFER	872.413	2	86.5356	False	6.32302	-2.35918	4.59479	5.74106	4.42091	3.43528	-0.70268	5.35963	5.97222	5.95138
Q5QNW6|H2B2F_HUMAN	AMGIMN[Dea]SFVNDIFER	872.905	2	80.1517	False	6.76666	0.54208	6.20141	6.33792	5.56775	2.57381	3.63138	4.16745	5.03653	3.96519
Q5QNW6|H2B2F_HUMAN	QVHPDTGISSK	584.801	2	20.2774	False	6.66739	6.75198	5.74473	7.86722	6.11035	7.22035	7.12081	5.27897	7.29885	5.36729
Q5QNW6|H2B2F_HUMAN	AM[Oxi]GIMNSFVNDIFER	880.411	2	81.5058	False	5.77015	-0.0536506	5.35908	2.19478	1.64569	3.70074	6.21396	6.28709	6.35886	5.1839
Q5QNW6|H2B2F_HUMAN	AM[Oxi]GIM[Oxi]NSFVNDIFER	888.408	2	71.0519	False	4.7555	4.22151	2.20337	5.00281	3.70163	4.15038	5.97512	3.45293	4.82543	6.49407
Q5QNW6|H2B2F_HUMAN	AMGIMNSFVN[Dea]DIFER	872.905	2	77.4519	False	6.35782	-1.00524	4.45325	4.03867	3.4231	2.16002	-0.686711	-0.00318003	4.54056	-1.56245
Q5QNW6|H2B2F_HUMAN	AMGIM[Oxi]NSFVNDIFER	880.411	2	75.6033	False	5.21843	1.74624	5.36274	2.17774	2.76294	3.23632	3.25231	4.56096	5.70603	4.91119
Q5QNW6|H2B2F_HUMAN	AM[Oxi]GIM[Oxi]NSFVN[Dea]DIFER	888.9	2	63.7377	False	-0.574047	4.84714	-2.31332	0.262456	2.10387	3.3919	4.893	4.25341	4.99143	6.09423
Q5QNW6|H2B2F_HUMAN	AM[Oxi]GIMN[Dea]SFVNDIFER	880.903	2	75.3791	False	3.51269	0.195132	5.74216	4.13845	2.45812	2.94981	0.776574	3.9253	3.52339	2.20292
Q5QNW6|H2B2F_HUMAN	HAVSEGTK	414.714	2	6.52369	False	8.02417	9.13582	6.36123	9.2764	Infinity	8.96775	6.22552	5.81905	7.21977	5.74205
P21333|FLNA_HUMAN	VTAQGPGLEPSGNIANK	826.934	2	37.2771	False	5.37829	4.84006	6.05132	4.38207	4.83519	4.65763	3.81459	5.14859	4.13427	4.63208
P21333|FLNA_HUMAN	GAGTGGLGLAVEGPSEAK	785.907	2	45.7248	False	3.72805	4.57474	3.10398	4.93326	3.32324	2.94123	4.42283	4.0725	3.91425	6.15414
P21333|FLNA_HUMAN	DAGEGGLSLAIEGPSK	750.881	2	53.3379	False	1.69277	3.39306	2.27769	6.24646	3.77041	6.7844	3.53661	3.4744	4.31645	6.23344
P21333|FLNA_HUMAN	AFGPGLQGGSAGSPAR	715.363	2	38.3153	False	5.05098	5.70961	5.11801	2.61666	5.07933	5.3256	4.53899	4.99283	5.30447	5.58679
P21333|FLNA_HUMAN	DAGEGLLAVQITDPEGKPK	969.513	2	56.5896	False	2.97786	1.23509	3.722	-0.582436	3.53299	3.49354	2.6901	6.48723	3.39174	3.07038
P21333|FLNA_HUMAN	VANPSGNLTETYVQDR	882.432	2	46.2963	False	0.551499	-2.27417	-2.89259	-0.419738	-2.84951	-0.25912	-2.83933	1.34204	0.915398	1.0928
P21333|FLNA_HUMAN	C[MSH]APGVVGPAEADIDFDIIR	1002.48	2	75.189	False	1.15367	3.21053	3.24827	3.03949	5.07214	3.99181	1.148	1.12164	1.2375	2.6326
P21333|FLNA_HUMAN	IANLQTDLSDGLR	708.378	2	56.5995	False	6.52128	7.61421	5.29542	4.83652	5.19998	4.97356	5.69016	6.15604	6.55063	6.71988
P21333|FLNA_HUMAN	IPEISIQDMTAQVTSPSGK	1001.51	2	66.8019	False	0.0434182	-2.00051	3.87832	2.28812	1.37901	-0.848933	0.279447	-0.784367	0.923768	0.522033
P21333|FLNA_HUMAN	EEGPYEVEVTYDGVPVPGSPFPLEAVAPTKPSK	1162.58	3	73.7801	False	1.15076	0.234146	-1.06502	-1.26097	0.924769	2.28219	-2.59471	-5.30638	-0.0245923	-2.6521
O75369|FLNB_HUMAN	LGSAADFLLDISETDLSSLTASIK	1234.14	2	103.857	False	-2.40885	-0.725288	-1.52826	-0.678157	-2.5327	4.48089	-0.588957	-2.14372	0.857316	-2.60928
O75369|FLNB_HUMAN	IGNLQTDLSDGLR	701.37	2	55.9737	False	5.65739	3.74314	2.58302	4.26668	4.31981	0.539773	1.61825	1.5116	3.18027	-0.62658
O75369|FLNB_HUMAN	GAGIGGLGITVEGPSESK	814.928	2	55.9905	False	4.43169	5.53704	5.98354	3.9232	3.5646	1.35214	4.42763	4.40368	5.36493	4.7113
O75369|FLNB_HUMAN	VVASGPGLEHGK	384.212	3	22.8719	False	5.8336	5.41707	3.84496	2.37085	6.177	4.45704	2.36565	2.82177	3.62907	2.23309
O75369|FLNB_HUMAN	DAGEGLLAVQITDQEGKPK	657.013	3	54.4652	False	3.70484	4.818	3.78891	3.49852	2.86063	0.726595	2.86929	2.90126	2.94295	4.29496
O75369|FLNB_HUMAN	IAGPGLGSGVR	492.285	2	35.4142	False	3.185	5.05772	1.60293	0.689002	3.8576	2.36021	2.78599	3.14598	3.08739	4.05739
O75369|FLNB_HUMAN	SPFEVQVGPEAGMQK	802.393	2	51.7423	False	1.84388	-0.117703	2.9455	1.14009	0.0346346	-0.648683	0.551524	-0.7962	0.533316	-1.38378
O75369|FLNB_HUMAN	SPFEVQVGPEAGM[Oxi]QK	810.39	2	46.1603	False	2.3827	3.3093	2.10837	-1.88082	4.94447	0.444776	1.65022	1.59748	1.84672	0.122572
O75369|FLNB_HUMAN	LKPGAPLKPK	350.234	3	20.1579	False	1.33514	4.38579	3.84555	3.7594	1.98887	3.01396	1.59983	2.5065	1.50272	3.39045
O75369|FLNB_HUMAN	C[MSH]LATGPGIASTVK	632.325	2	45.3207	False	5.51736	0.809188	3.30029	4.15959	4.09046	5.36612	-1.40849	1.75005	-0.332313	-2.18206
Q14315|FLNC_HUMAN	ITESDLSQLTASIR	767.41	2	65.1752	False	3.90813	-1.95489	3.95012	-1.29346	0.391328	4.60697	2.54868	5.23563	7.62596	5.648
Q14315|FLNC_HUMAN	GAGTGGLGLAIEGPSEAK	792.915	2	51.3772	False	4.33664	5.7994	5.12903	3.21417	5.55705	4.67829	3.64691	7.38259	4.92243	5.03655
Q14315|FLNC_HUMAN	AFGPGLEGGLVNK	629.843	2	51.6384	False	0.418884	2.17413	2.30595	0.354795	0.681452	4.29076	1.5243	2.81921	5.33462	4.0656
Q14315|FLNC_HUMAN	GAGGQGQLDVR	529.273	2	27.1601	False	4.26976	1.53856	4.69552	4.22808	2.5032	5.11654	2.1821	2.9945	3.60877	2.52649
Q14315|FLNC_HUMAN	EVGEHVVSVR	555.799	2	28.7114	False	-1.71248	1.57613	-0.455206	-2.88742	1.95806	3.43689	2.18088	0.031256	1.84363	1.42133
Q14315|FLNC_HUMAN	SPFVVNVAPPLDLSK	791.946	2	68.1804	False	3.3171	5.74749	5.2007	3.50262	3.83036	5.0746	4.2503	5.21393	2.43077	4.13597
Q14315|FLNC_HUMAN	VQYTAYEEGVHLVEVLYDEVAVPK	917.469	3	101.977	False	-1.54591	-0.942287	-2.26144	-1.11703	-2.86689	-3.65652	-2.26933	-0.45541	0.900546	-1.64963
Q14315|FLNC_HUMAN	DGTITVR	381.211	2	25.2482	False	1.50659	3.23288	3.30866	-0.276459	3.56803	2.20428	1.67914	4.35694	3.41209	2.31467
Q14315|FLNC_HUMAN	TDTYVTDNGDGTYR	789.339	2	34.2269	False	1.19236	2.41818	-1.569	-1.53538	-1.53625	2.5797	0.250824	-1.86097	-0.282044	2.60996
Q14315|FLNC_HUMAN	SLTATGGNHVTAR	642.836	2	23.0103	False	8.19773	-0.446955	-1.24952	6.42128	1.56717	-0.816869	1.28096	6.05735	-1.03917	3.74914
P60709|ACTB_HUMAN	QEYDESGPSIVHR	758.855	2	34.0173	False	2.88798	2.13662	1.70047	4.99143	3.84196	4.78633	3.96376	5.31317	5.0342	5.93041
P60709|ACTB_HUMAN	DLYANTVLSGGTTM[Oxi]YPGIADR	1116.04	2	64.1471	False	-0.22723	1.17815	-0.328594	0.650681	-1.34787	5.3799	-0.73322	-0.558923	3.94639	3.37277
P60709|ACTB_HUMAN	QEYDESGPSIVHR	506.239	3	34.0079	False	6.89008	5.44376	4.7171	4.78809	5.36171	6.53297	4.66706	7.89683	6.60214	6.55342
P60709|ACTB_HUMAN	DLYANTVLSGGTTMYPGIADR	1108.04	2	67.7052	False	0.231034	1.09786	-0.0956417	-0.204951	-0.61381	1.36567	-3.81902	-1.71236	6.4851	1.07311
P60709|ACTB_HUMAN	QEYDESGPSIVHRK	822.902	2	27.461	False	-1.6375	0.885432	-3.48071	-3.21734	-3.59013	1.10733	-2.57362	0.377639	0.776584	-2.96547
P60709|ACTB_HUMAN	VAPEEHPVLLTEAPLNPK	652.026	3	52.0763	False	-1.97805	-1.83547	-3.11435	-6.12745	-3.88033	5.90778	0.906617	6.51399	3.55528	7.45075
P60709|ACTB_HUMAN	GYSFTTTAER	566.767	2	39.1137	False	4.82073	-0.860323	1.12606	-2.02349	2.61253	5.84455	1.56067	5.34628	7.41495	7.12386
P60709|ACTB_HUMAN	VAPEEHPVLLTEAPLNPK	977.536	2	53.7961	False	-1.61519	-0.747703	-1.57308	-0.0491509	-1.85317	2.2607	-1.78912	-1.32284	0.770357	2.65772
P60709|ACTB_HUMAN	Q[Dea]EYDESGPSIVHR	759.347	2	34.0098	False	1.56729	-0.258646	2.91224	3.52792	4.01155	5.47007	4.37268	4.09029	5.57933	3.86585
P60709|ACTB_HUMAN	QEYDESGPSIVHRK	548.937	3	28.4858	False	-2.49908	-1.82517	-4.13093	-3.7747	-2.89348	4.87315	2.97137	3.56865	6.72062	5.67128
P62736|ACTA_HUMAN	YPIEHGIITNWDDMEK	654.308	3	57.6869	False	5.31736	-3.88894	-0.221116	3.83916	1.05732	5.30386	-1.06013	4.17078	5.53865	3.78354
P62736|ACTA_HUMAN	YPIEHGIITNWDDM[Oxi]EK	659.64	3	52.0196	False	-0.126133	1.40804	-0.921022	3.93438	3.97981	5.54242	6.29592	5.31131	6.18168	5.84864
P62736|ACTA_HUMAN	YPIEHGIITNWDDM[Oxi]EK	988.957	2	54.063	False	-1.8607	-1.76207	-0.2406	0.692455	-0.0299619	3.15854	1.91424	5.16717	1.21423	4.21107
P08238|HS90B_HUMAN	NPDDITQEEYGEFYK	924.402	2	54.0099	False	-2.42296	-3.76281	-2.54316	2.07733	-1.88142	2.73496	-0.474582	-0.455586	5.62221	3.40043
P08238|HS90B_HUMAN	TLTLVDTGIGMTK	675.371	2	58.6343	False	6.93316	1.26505	5.49786	5.24866	5.80387	4.47323	0.913237	6.41891	7.63598	5.66522
P08238|HS90B_HUMAN	C[MSH]LELFSELAEDKENYK	659.638	3	70.7442	False	-1.8907	-1.83206	-0.266845	-0.361751	-0.162563	4.44809	-0.251859	3.73905	6.86166	4.91996
P08238|HS90B_HUMAN	HLEINPDHPIVETLR	594.988	3	48.5815	False	6.03326	6.14429	5.74925	6.61391	6.56116	5.24002	4.95525	5.33382	4.47457	6.80962
P08238|HS90B_HUMAN	TLTLVDTGIGM[Oxi]TK	683.368	2	52.0385	False	4.76354	8.06056	4.40284	5.20764	5.44037	5.03627	7.66561	7.06139	7.04467	7.30422
P08238|HS90B_HUMAN	EQVANSAFVER	625.312	2	36.5996	False	2.18156	1.65023	1.54953	-1.97183	3.28739	3.98641	4.80822	5.94696	4.73302	5.73985
P08238|HS90B_HUMAN	IDIIPNPQER	597.828	2	47.3066	False	3.36006	7.61303	7.92299	8.09562	4.36674	4.4377	4.78691	7.33298	6.8186	5.76901
P08238|HS90B_HUMAN	ADHGEPIGR	476.236	2	16.8426	False	6.70104	6.05033	7.83456	6.09507	8.70559	7.16736	4.42275	5.6229	7.5549	6.95059
P08238|HS90B_HUMAN	LGIHEDSTNR	571.283	2	23.899	False	5.03667	7.92743	6.84872	6.33679	5.52121	5.50716	4.7744	5.38337	5.94916	5.54648
P08238|HS90B_HUMAN	SLVSVTK	367.226	2	32.4849	False	0.109527	-1.29474	0.374496	-0.977531	-0.522079	-0.76444	-0.203081	0.814934	-0.697902	0.619228
P07900|HS90A_HUMAN	ELISNSSDALDK	646.322	2	38.8008	False	5.32412	6.04715	6.05977	7.30838	5.92942	7.27864	5.76935	7.09288	7.39962	7.08001
P07900|HS90A_HUMAN	C[MSH]LELFTELAEDKENYK	664.309	3	73.1967	False	-1.04243	-0.354976	-0.598748	-2.07841	-1.4611	5.36258	-0.37548	2.94056	5.79717	5.16784
P07900|HS90A_HUMAN	HLEINPDHSIIETLR	447.492	4	54.0892	False	4.90285	2.82942	2.51382	1.58143	2.7012	2.13838	2.36076	4.40677	2.61701	1.16229
P07900|HS90A_HUMAN	NPDDITNEEYGEFYK	917.394	2	53.7934	False	-0.42095	-3.69836	-3.56315	-0.23688	-2.08116	4.0724	-1.50969	3.22791	5.00698	2.54109
P07900|HS90A_HUMAN	DQVANSAFVER	618.304	2	37.2717	False	5.45285	4.3134	2.63874	4.96518	6.10501	5.67761	7.5265	5.52691	7.18353	6.26146
P07900|HS90A_HUMAN	ELHINLIPNK	595.848	2	51.1925	False	2.49867	1.38461	4.46277	1.62486	4.64312	6.13995	3.29637	5.67674	2.28131	4.01339
P07900|HS90A_HUMAN	HLEINPDHSIIETLR	596.32	3	54.0613	False	1.91387	2.75607	4.59379	-0.0333405	3.74027	5.65874	3.34548	3.74772	2.97905	3.81203
P07900|HS90A_HUMAN	LGIHEDSQNR	584.789	2	22.8052	False	3.97704	5.33567	1.06437	3.89172	3.65126	3.73675	2.44319	2.61195	-0.159569	3.4036
P07900|HS90A_HUMAN	DQVAN[Dea]SAFVER	618.796	2	37.2728	False	1.59023	2.98145	2.50447	7.39625	2.92029	2.78836	2.84819	4.37663	4.65445	3.29507
P14625|ENPL_HUMAN	EEEAIQLDGLNASQIR	893.453	2	57.1964	False	0.454804	1.2521	-0.496136	2.39298	4.24572	4.65307	2.73184	5.62209	5.83031	4.21537
P14625|ENPL_HUMAN	FQSSHHPTDITSLDQYVER	754.026	3	50.5942	False	-0.94966	-2.42726	0.398735	-0.0683986	-1.58526	-3.20509	-0.350655	0.181457	3.76313	3.4877
P14625|ENPL_HUMAN	GVVDSDDLPLNVSR	743.381	2	52.9556	False	3.30988	2.37352	2.30367	0.552544	4.82123	6.20313	4.03121	5.76564	7.04829	8.3427
P14625|ENPL_HUMAN	TDDEVVQREEEAIQLDGLNASQIR	910.118	3	65.5582	False	-0.402632	-4.21121	-1.10884	-1.70388	1.03132	5.19484	2.19868	3.90032	5.37884	4.33363
P14625|ENPL_HUMAN	TETVEEPMEEEEAAK	861.375	2	39.1141	False	3.58455	-1.19589	-0.709972	3.91828	3.56129	1.71302	-0.848517	2.3336	2.03287	2.39383
P14625|ENPL_HUMAN	TETVEEPM[Oxi]EEEEAAK	869.372	2	31.4651	False	0.312805	0.805483	-0.0325083	1.2846	0.863321	2.56784	4.04524	2.0681	3.00328	3.61696
P14625|ENPL_HUMAN	LGVIEDHSNR	570.294	2	27.3394	False	2.63019	2.89886	3.78309	2.03622	4.03656	6.2078	4.86807	1.76148	2.51211	4.64432
P14625|ENPL_HUMAN	TVWDWELMNDIKPIWQRPSK	636.328	4	79.3255	False	-1.79128	-3.46558	-2.44724	-3.71554	-1.9955	-2.07056	-1.0604	-2.84524	0.601304	-2.61886
P14625|ENPL_HUMAN	EAESSPFVER	575.772	2	35.2637	False	-0.928753	0.751571	-0.245392	-0.638816	-0.157992	4.60136	-0.72232	-1.12287	0.817645	0.410921
P14625|ENPL_HUMAN	SILFVPTSAPR	594.343	2	57.1407	False	1.05947	-2.699	3.11893	-0.252522	2.41604	5.36203	1.52942	2.11286	3.52858	1.71528
Q58FG1|HS904_HUMAN	GVVDSEDLPLNIFR	787.415	2	71.4702	False	-2.31322	-0.346002	-1.38799	0.667747	-1.93005	-0.26161	-0.513472	-2.18602	-1.8297	0.472415
P14618|KPYM_HUMAN	GIFPVLC[MSH]KDPVQEAWAEDVDLR	849.419	3	82.8056	False	-5.17352	-3.88196	-5.19111	-2.71768	-1.4993	1.62519	0.466159	-0.423872	3.62618	0.650174
P14618|KPYM_HUMAN	LAPITSDPTEATAVGAVEASFK	1088.06	2	72.7033	False	2.45287	-1.53931	-2.27013	1.78769	-0.363535	4.67686	2.57017	0.736915	5.38094	2.15272
P14618|KPYM_HUMAN	GVNLPGAAVDLPAVSEK	818.949	2	59.2073	False	7.93247	8.08966	7.56728	7.29768	6.81876	7.74306	8.61644	6.64217	8.43369	8.65443
P14618|KPYM_HUMAN	AEGSDVANAVLDGADC[MSH]IMLSGETAK	1242.06	2	85.8787	False	-1.42817	-0.127957	-1.28528	0.791454	-0.941524	-0.313497	-0.71395	-0.715099	2.22767	1.38636
P14618|KPYM_HUMAN	KGVNLPGAAVDLPAVSEK	882.996	2	53.9235	False	-2.85253	-1.86159	3.88033	-0.234448	-3.8262	0.671695	3.31757	3.79863	7.52848	1.52312
P14618|KPYM_HUMAN	LDIDSPPITAR	599.327	2	46.6726	False	7.73645	3.7602	7.17886	1.86869	4.77779	6.68577	5.64007	6.21635	7.55964	7.31315
P14618|KPYM_HUMAN	GSGTAEVELKK	559.806	2	23.5955	False	-0.319429	2.7157	-0.666035	1.11602	2.1686	4.75007	4.73855	3.34958	2.58105	4.74203
P14618|KPYM_HUMAN	RFDEILEASDGIMVAR	607.977	3	65.0511	False	4.87763	-2.66653	1.29917	3.07593	4.22756	5.77916	-1.14785	3.48587	4.94901	3.43518
P14618|KPYM_HUMAN	C[MSH]DENILWLDYK	729.326	2	71.2321	False	-1.33534	0.751899	0.369765	-0.119865	-0.468843	-0.659222	-2.62902	1.07515	3.33762	1.86794
P14618|KPYM_HUMAN	ASDVHEVR	456.73	2	13.3602	False	3.85239	1.81587	1.38812	0.862068	2.57459	5.41451	5.50281	3.38048	3.86126	3.08462
P13796|PLSL_HUMAN	EITENLMATGDLDQDGR	939.431	2	52.8236	False	-2.35802	-2.86578	0.389171	-1.36747	-3.82847	4.84452	-1.20285	3.31562	5.95694	2.19455
P13796|PLSL_HUMAN	FSLVGIGGQDLNEGNR	838.424	2	59.8685	False	-2.39501	-1.499	0.037392	0.158162	1.46063	4.80826	7.24286	7.46057	7.00872	6.81624
P13796|PLSL_HUMAN	VNHLYSDLSDALVIFQLYEK	789.746	3	92.122	False	-2.03639	-0.785576	-1.107	-2.042	-0.487022	1.68898	-2.10804	-2.07951	4.46027	5.54658
P13796|PLSL_HUMAN	YTLNILEEIGGGQK	767.909	2	72.2196	False	3.41241	0.849894	0.69993	-2.324	0.118243	7.51868	5.16386	7.07425	6.53513	6.97958
P13796|PLSL_HUMAN	HVIPMNPNTNDLFNAVGDGIVLC[MSH]K	876.431	3	81.8413	False	-1.23692	-2.63849	-2.98094	-2.78195	-3.46885	0.830358	-0.815965	0.848456	-0.889603	-0.0464719
P13796|PLSL_HUMAN	VDTDGNGYISFNELNDLFK	1081.01	2	80.9286	False	-2.21585	-0.471919	-0.0561051	-0.33089	1.01199	3.57548	5.04024	5.52539	5.77411	4.83005
P13796|PLSL_HUMAN	VNDDIIVNWVNETLR	900.468	2	84.977	False	-0.349257	-0.846584	-0.295612	-2.43269	-0.194984	5.32282	5.40492	3.20527	5.52405	6.00972
P13796|PLSL_HUMAN	GDEEGVPAVVIDMSGLR	872.433	2	73.1113	False	0.237643	-1.32589	2.51096	-0.29937	-2.2407	3.99163	-0.879155	3.51779	3.93766	-0.481407
P13796|PLSL_HUMAN	VYALPEDLVEVNPK	793.427	2	63.2363	False	-2.43289	-0.113181	1.57147	1.08476	-2.49653	6.53447	9.37512	8.00466	7.19063	6.03976
P13796|PLSL_HUMAN	YPALHKPENQDIDWGALEGETR	635.561	4	56.0203	False	-0.929736	-3.68783	-0.838472	-4.14798	-1.08059	1.81564	1.69545	1.47529	4.15396	1.02932
P13797|PLST_HUMAN	ISFDEFVYIFQEVK	882.448	2	94.0038	False	0.956782	-1.206	-1.96312	-1.56404	1.00216	-1.19337	-1.71791	-5.03797	2.2215	2.70407
P13797|PLST_HUMAN	IDINM[Oxi]SGFNETDDLK	864.393	2	50.4826	False	-0.782436	0.114244	-1.12523	0.879008	-2.01436	2.48258	2.06908	-1.40891	-0.371601	1.52859
P13797|PLST_HUMAN	VDLNSNGFIC[MSH]DYELHELFK	768.022	3	88.7495	False	-0.435317	0.438404	-2.26351	-2.00766	-1.34341	0.127732	-2.02608	-2.25483	-1.35877	-2.20383
P08133|ANXA6_HUMAN	GLGTDEDTIIDIITHR	884.957	2	79.8496	False	0.622696	-0.98034	1.23747	-0.531402	0.0539192	3.46453	4.77534	2.7087	4.64319	3.31303
P08133|ANXA6_HUMAN	EDAQVAAEILEIADTPSGDK	1036.51	2	73.604	False	-2.82479	4.80242	3.12708	2.67749	3.15358	5.0137	5.55249	6.44253	5.79373	5.74404
P08133|ANXA6_HUMAN	SLHQAIEGDTSGDFLK	859.423	2	47.6109	False	-0.520684	-0.603127	-0.355442	-1.34462	-0.83125	2.6511	-1.68165	0.973307	-0.254713	0.686192
P08133|ANXA6_HUMAN	SLEDALSSDTSGHFR	541.253	3	52.2866	False	-0.462603	-2.72447	-0.491616	2.11523	1.61105	0.9382	0.673137	1.58044	5.76092	4.2739
P08133|ANXA6_HUMAN	DLEADIIGDTSGHFQK	582.616	3	63.995	False	2.47757	2.56858	4.31953	-0.0279296	-1.2376	3.5937	5.93643	1.05963	5.29603	5.28846
P08133|ANXA6_HUMAN	GTVRPANDFNPDADAK	563.273	3	32.2032	False	-0.19541	2.51176	3.47633	3.94853	3.15312	5.54651	4.54896	5.49502	7.40799	5.52866
P08133|ANXA6_HUMAN	EAILDIITSR	565.824	2	68.0418	False	6.6111	6.20715	4.98865	5.30274	5.98213	6.56452	7.2022	6.85359	8.5926	7.69022
P08133|ANXA6_HUMAN	ILISLATGHREEGGENLDQAR	570.549	4	45.5607	False	0.0231996	-1.20923	-4.21561	-1.57772	-1.66595	3.18282	6.44284	3.13873	0.292582	2.71894
P08133|ANXA6_HUMAN	ALIEILATR	500.314	2	62.9192	False	3.26362	3.54752	4.97997	-2.53662	5.23055	7.17926	8.34814	3.98841	5.3683	5.01605
P08133|ANXA6_HUMAN	TNEQMHQLVAAYK	511.589	3	43.2415	False	0.409675	0.780209	-1.84109	-0.748401	0.344724	-1.58314	-0.813775	-1.42133	1.06641	-1.96344
O43707|ACTN4_HUMAN	DDPVTNLNNAFEVAEK	888.426	2	63.3925	False	3.69399	1.21234	5.34255	-1.55691	1.92858	4.52535	-2.5877	5.31007	4.57409	4.77922
O43707|ACTN4_HUMAN	LVSIGAEEIVDGNAK	757.907	2	53.8332	False	2.16964	4.51297	3.78293	1.59839	4.90287	3.59403	4.03297	4.12817	4.48271	2.30588
O43707|ACTN4_HUMAN	MAPYQGPDAVPGALDYK	896.932	2	53.4343	False	1.11469	-1.02415	1.96086	-2.18807	-3.18601	2.45725	-1.57088	-0.00479044	-1.06525	-2.33425
O43707|ACTN4_HUMAN	AGTQIENIDEDFR	754.355	2	53.5599	False	5.40015	4.02095	2.31251	6.48645	5.02695	4.35356	1.82534	2.45904	3.04162	1.45429
O43707|ACTN4_HUMAN	MLDAEDIVNTARPDEK	606.296	3	53.6168	False	-1.98495	-3.39763	2.02713	-0.579033	0.0109515	-1.66987	-1.61591	-0.264261	-4.06108	-1.24889
O43707|ACTN4_HUMAN	DGLAFNALIHR	613.836	2	57.6034	False	-1.42275	-0.381653	0.207881	-1.46957	-2.00728	5.32704	-0.995784	-0.609862	0.674154	0.928018
O43707|ACTN4_HUMAN	VEQIAAIAQELNELDYYDSHNVNTR	969.137	3	77.022	False	-1.12868	-2.36267	-2.07838	0.110614	-3.90876	4.24822	-1.09676	-4.48421	4.48996	2.06724
O43707|ACTN4_HUMAN	DHGGALGPEEFK	628.799	2	38.6972	False	0.792888	2.84737	3.15356	-1.00046	3.02984	2.90783	3.8636	3.36307	1.489	0.733628
O43707|ACTN4_HUMAN	GISQEQMQEFR	676.817	2	43.5122	False	2.73972	0.480101	1.6522	0.752719	3.12722	0.316806	-2.30101	-2.68674	0.52918	-0.124884
O43707|ACTN4_HUMAN	ETTDTDTADQVIASFK	871.41	2	62.1506	False	1.16248	0.0727125	-0.563036	-0.46453	0.359977	-1.4204	0.555756	0.0975051	0.520522	-1.68528
P12814|ACTN1_HUMAN	LLETIDQLYLEYAK	856.461	2	80.7012	False	-0.954923	-3.28456	-0.617102	0.24112	-0.531138	2.79305	-1.7289	-1.20321	3.18655	4.06759
P12814|ACTN1_HUMAN	AGTQIENIEEDFR	761.363	2	60.3388	False	6.07776	5.71335	5.15738	2.88592	4.12254	2.80152	-0.6755	0.671307	3.89133	2.9094
P12814|ACTN1_HUMAN	MLDAEDIVGTARPDEK	587.289	3	52.6216	False	2.48533	-1.90006	6.78171	3.94964	3.72496	-0.876854	-0.0894607	0.490674	0.6569	1.22508
P12814|ACTN1_HUMAN	RDQALTEEHAR	442.557	3	17.7925	False	1.72219	5.29978	2.15083	3.89345	4.41754	1.82726	1.36307	0.942904	0.973625	-0.181438
P12814|ACTN1_HUMAN	AGTQIENIEEDFRDGLK	645.653	3	69.2	False	-3.63007	-1.57386	-1.54053	1.67298	-2.0715	2.53979	3.25519	4.50532	2.92708	1.74971
P12814|ACTN1_HUMAN	DYETATLSEIK	635.314	2	52.3698	False	4.02836	-0.99699	2.94178	1.13867	-4.25439	4.36077	4.66745	3.9651	-2.26206	4.94985
P09651|ROA1_HUMAN	LFIGGLSFETTDESLR	892.957	2	74.2487	False	6.95477	4.93259	6.23029	6.48076	6.79729	7.05623	0.720229	1.63888	6.97243	7.37613
P09651|ROA1_HUMAN	SHFEQWGTLTDC[MSH]VVM[Oxi]R	657.623	3	66.774	False	1.78548	-0.194166	-1.51248	-0.332095	-1.80646	3.8595	-3.54971	0.755969	7.00038	4.12626
P09651|ROA1_HUMAN	GFAFVTFDDHDSVDK	850.384	2	61.6806	False	-0.802743	-2.67966	-1.20366	-0.782377	-0.527368	4.29769	0.0548584	1.17905	4.46569	6.75605
P09651|ROA1_HUMAN	RGFAFVTFDDHDSVDK	619.292	3	54.6473	False	-2.10703	-0.432093	-0.328205	-1.8889	-1.36818	3.0568	-0.312446	1.07143	2.99955	5.10867
P09651|ROA1_HUMAN	IEVIEIMTDR	609.824	2	63.8236	False	6.53176	2.94675	2.48401	5.38016	4.96826	5.79699	5.10818	3.88545	5.17429	4.01905
P09651|ROA1_HUMAN	IEVIEIM[Oxi]TDR	617.821	2	48.6792	False	0.373658	0.890409	-1.29022	0.481722	0.872332	6.00382	5.38849	6.67096	5.15693	7.00325
P09651|ROA1_HUMAN	EDSQRPGAHLTVK	719.376	2	23.6625	False	1.51164	-2.77999	-2.44898	-2.17739	0.0322642	2.10959	-2.26895	2.04909	3.56758	3.70111
P09651|ROA1_HUMAN	SESPKEPEQLR	433.889	3	25.9975	False	4.85567	6.11791	6.62925	6.07031	6.66509	6.06067	5.66768	3.72988	5.18001	5.60986
P09651|ROA1_HUMAN	EDTEEHHLRDYFEQYGK	732.659	3	52.0938	False	-1.81805	-2.245	-2.88376	-5.31957	-6.51806	-2.05866	-4.53562	-2.32449	-0.777215	-3.63525
P09651|ROA1_HUMAN	DYFEQYGK	525.232	2	41.7164	False	-3.28016	-0.678917	-0.79662	0.0336973	-0.489181	-0.460559	1.17726	-0.201024	-3.73986	-1.113
P22626|ROA2_HUMAN	LFIGGLSFETTEESLR	899.965	2	75.4953	False	4.24459	2.85649	5.6439	2.62057	3.25872	3.58028	4.05671	2.00653	2.82947	3.78132
P22626|ROA2_HUMAN	GFGFVTFDDHDPVDK	848.386	2	59.7996	False	-0.216889	0.804886	0.344665	-0.911052	-2.18054	4.65732	-0.0119704	0.95858	5.18949	4.88837
P22626|ROA2_HUMAN	QEMQEVQSSR	611.28	2	22.9541	False	2.75578	-0.822919	-1.87955	4.34549	4.26048	2.05423	-0.39867	5.27901	3.25584	1.12666
P22626|ROA2_HUMAN	RGFGFVTFDDHDPVDK	617.96	3	56.8482	False	-1.46392	1.62949	-1.363	-1.76154	0.941099	5.66117	2.42906	7.17668	4.48885	5.97206
P22626|ROA2_HUMAN	IDTIEIITDR	594.827	2	57.7688	False	4.23021	4.05284	6.33742	2.96121	6.01973	5.70719	5.50362	4.16643	4.02905	4.52945
P22626|ROA2_HUMAN	QEM[Oxi]QEVQSSR	619.278	2	13.977	False	3.05653	-2.35013	-2.0848	-2.58376	-2.81738	6.85874	3.58536	7.50649	5.6096	6.31502
P22626|ROA2_HUMAN	EESGKPGAHVTVK	669.854	2	16.2573	False	0.245746	-0.376133	-1.57106	2.86717	-1.86182	3.80578	4.98635	3.85626	1.85478	0.861723
P22626|ROA2_HUMAN	GFGFVTFDDHDPVDK	565.927	3	60.8762	False	2.65629	-0.523397	-0.681339	0.0520945	5.58999	4.99143	5.05744	5.07558	5.57192	4.87279
P22626|ROA2_HUMAN	YHTIN[Dea]GHNAEVR	471.229	3	26.2206	False	3.1421	0.850131	-0.665178	1.99225	3.21736	4.90764	2.24355	-1.55557	5.28584	4.64621
P22626|ROA2_HUMAN	NYYEQWGK	544.246	2	42.2839	False	7.78295	5.21845	5.31783	5.73842	6.12998	5.668	4.67587	5.36177	7.0287	8.01024
P07195|LDHB_HUMAN	SLADELALVDVLEDK	815.433	2	84.6697	False	8.50055	6.14831	5.10815	6.99165	7.76759	5.79784	6.97464	7.45819	8.04926	6.58287
P07195|LDHB_HUMAN	LIAPVAEEEATVPNNK	847.952	2	45.5875	False	4.09877	5.71848	4.84068	6.06083	4.39181	5.40424	5.6745	6.35539	6.39736	5.97663
P07195|LDHB_HUMAN	SLADELALVDVLEDKLK	624.351	3	87.4276	False	-1.86088	-0.350692	-2.9032	2.87166	-0.964537	6.14172	6.62766	4.98864	6.498	8.37072
P07195|LDHB_HUMAN	SLADELALVDVLEDKLK	936.022	2	88.4299	False	-0.143632	-2.81881	-2.15439	0.347608	1.34413	1.71194	6.09626	3.6784	6.13623	3.77652
P07195|LDHB_HUMAN	DYSVTANSK	492.735	2	24.8962	False	0.0932728	4.41117	0.258307	0.766562	4.1918	5.10642	4.64222	3.21274	6.75121	4.09467
P07195|LDHB_HUMAN	DDEVAQLKK	523.28	2	27.1586	False	-2.15627	-1.3282	-4.29447	-2.30066	-4.74085	2.28152	2.73819	-0.433963	3.11737	3.74508
P07195|LDHB_HUMAN	GLTSVINQK	480.28	2	37.9326	False	6.74015	5.06369	5.28897	6.24844	4.90794	6.41353	3.98822	5.22182	4.55041	5.56521
P07195|LDHB_HUMAN	IVVVTAGVR	457.295	2	39.0107	False	3.74038	3.77382	5.74933	3.64186	7.99644	5.63534	5.49266	4.78276	5.44982	3.2273
P00338|LDHA_HUMAN	DLADELALVDVIEDK	829.43	2	85.2225	False	7.87046	5.89605	4.37912	5.90914	5.43245	6.49931	7.79372	7.12495	6.88377	6.99427
P00338|LDHA_HUMAN	DLADELALVDVIEDKLK	950.02	2	91.2476	False	1.66959	-2.38586	0.348344	-3.96787	-2.05872	5.48756	5.83389	3.03472	5.03058	4.82512
P00338|LDHA_HUMAN	DLADELALVDVIEDKLK	633.682	3	91.4939	False	-1.9214	0.520586	-3.08354	3.21687	-2.55558	7.535	7.572	6.89313	6.36933	4.26566
P00338|LDHA_HUMAN	VTLTSEEEAR	567.786	2	31.5695	False	5.94839	7.04595	5.03911	4.0764	6.20625	7.10872	4.7173	6.04611	6.39679	4.93721
P00338|LDHA_HUMAN	TLHPDLGTDKDKEQWK	478.496	4	34.3763	False	3.3515	-1.17101	2.21324	-0.486913	2.58382	-0.191305	0.305743	0.735048	-2.35646	-2.5636
P00338|LDHA_HUMAN	TLHPDLGTDK	548.785	2	28.3533	False	0.976474	4.62315	3.68641	1.08178	5.28821	2.2816	4.77825	3.07956	6.97689	4.85057
P00338|LDHA_HUMAN	SADTLWGIQK	559.796	2	53.3878	False	-0.866396	-0.997997	-1.07578	-0.452651	0.244124	-1.25001	-1.38471	-1.11465	0.545049	-0.0056767
P11142|HSP7C_HUMAN	STAGDTHLGGEDFDNR	846.366	2	34.9733	False	3.64933	4.28556	4.95365	5.70217	3.52919	3.57038	6.32	4.02061	4.93302	7.12052
P11142|HSP7C_HUMAN	SINPDEAVAYGAAVQAAILSGDK	1130.58	2	80.9773	False	-2.29207	-0.899589	-1.29558	-3.8283	1.38264	1.9146	-1.32049	-2.57287	-1.32486	0.44494
P11142|HSP7C_HUMAN	DAGTIAGLNVLR	600.341	2	58.813	False	8.95294	7.66095	8.12472	6.17474	7.08804	9.08845	10.2757	7.45239	4.99965	10.6966
P11142|HSP7C_HUMAN	RFDDAVVQSDMK	705.838	2	39.2135	False	3.70664	2.80981	5.60538	4.01291	4.92543	2.97038	-0.912212	1.92493	5.36848	1.73081
P11142|HSP7C_HUMAN	LLQDFFNGK	541.287	2	60.8965	False	-2.07227	-3.03331	-1.51706	0.420617	-0.555461	4.46375	5.47673	6.31823	5.05725	6.22489
P11142|HSP7C_HUMAN	FEELNADLFR	627.312	2	64.021	False	5.01882	-1.61525	1.79528	-0.888175	1.48456	3.84859	-0.148284	0.253311	8.60636	2.81696
P11142|HSP7C_HUMAN	NQVAMNPTNTVFDAK	825.401	2	46.9709	False	-0.0850137	-1.89563	-1.9963	-1.51251	-0.501168	1.14737	0.936685	0.087651	1.06711	1.34084
P11142|HSP7C_HUMAN	SQIHDIVLVGGSTR	741.407	2	43.8414	False	4.91107	4.10756	-1.01178	4.97717	4.73701	2.42152	5.08088	4.50871	4.88619	5.14756
P11142|HSP7C_HUMAN	RFDDAVVQSDM[Oxi]K	713.835	2	31.1347	False	3.93588	3.50403	1.7452	2.70148	3.45551	2.79728	5.25718	4.57942	2.85958	4.85106
P11142|HSP7C_HUMAN	FDDAVVQSDM[Oxi]K	635.785	2	33.4767	False	2.85085	5.41504	-0.95981	2.66142	3.06262	2.97316	0.797346	1.62316	4.76503	1.23722
P11021|GRP78_HUMAN	DNHLLGTFDLTGIPPAPR	645.343	3	66.5931	False	-0.63377	-2.55275	-2.44147	0.483478	-1.23749	1.14063	-0.567045	1.08276	1.74205	0.763074
P11021|GRP78_HUMAN	SDIDEIVLVGGSTR	730.883	2	59.4005	False	6.84682	7.37109	4.90381	8.4668	5.30968	5.39784	3.1178	5.44455	5.53922	5.79495
P11021|GRP78_HUMAN	VTHAVVTVPAYFNDAQR	629.995	3	51.3147	False	-1.5407	0.500963	-0.539677	-3.3799	-1.52702	-0.33857	-2.23194	0.45909	0.128489	-2.40635
P11021|GRP78_HUMAN	IEWLESHQDADIEDFK	658.974	3	60.2767	False	3.22392	1.42032	4.84532	1.67058	5.14039	4.63672	0.499217	-0.942266	5.56529	5.01359
P11021|GRP78_HUMAN	SQIFSTASDNQPTVTIK	918.971	2	50.1003	False	0.456542	-5.32297	-1.80476	0.95047	-0.169257	4.2602	0.488704	2.23967	5.67125	1.32771
P11021|GRP78_HUMAN	TWNDPSVQQDIK	715.849	2	44.7208	False	0.927398	2.93568	0.504557	-0.00130749	1.65089	2.28535	0.934332	0.992316	0.950066	1.5633
P11021|GRP78_HUMAN	IEIESFYEGEDFSETLTR	1083	2	73.6486	False	1.58907	4.84228	-1.53339	2.89111	1.212	1.84547	4.23459	1.69044	4.07776	3.52915
P11021|GRP78_HUMAN	DAGTIAGLNVMR	609.319	2	54.5306	False	2.78305	0.0240313	5.76354	-0.946127	2.85545	2.73044	-2.16694	0.13529	4.12295	0.992529
P11021|GRP78_HUMAN	KELEEIVQPIISK	763.445	2	53.7448	False	3.49106	3.18363	-2.51704	4.41023	3.82221	0.382576	2.69232	-1.28907	4.63257	4.73779
P11021|GRP78_HUMAN	LYGSAGPPPTGEEDTAEKDEL	1088.5	2	47.6981	False	1.1994	-1.76341	-0.288182	-1.1962	-0.100418	-0.511797	0.768367	2.14907	0.918388	-1.42841
P0DMV8|HS71A_HUMAN	ATAGDTHLGGEDFDNR	838.369	2	35.7309	False	0.625284	2.22149	1.08237	1.77514	2.61273	3.72302	3.44815	3.03927	2.34187	4.93037
P0DMV8|HS71A_HUMAN	FGDPVVQSDMK	611.792	2	41.8225	False	4.64183	1.64049	6.26382	6.22227	3.75499	3.43199	-1.55459	2.75449	3.96905	-2.34205
P0DMV8|HS71A_HUMAN	ATAGDTHLGGEDFDNR	559.248	3	35.1018	False	2.89007	4.32589	3.71856	3.75897	3.19653	2.05718	6.5591	2.2616	4.93458	3.26794
P0DMV8|HS71A_HUMAN	C[MSH]QEVISWLDANTLAEK	933.442	2	74.7081	False	3.0917	-2.38497	-1.0437	-2.61573	2.08343	5.58915	0.158243	2.99424	5.54037	6.68173
P0DMV8|HS71A_HUMAN	FEELC[MSH]SDLFR	652.786	2	79.1526	False	1.78246	0.0958249	0.333944	-0.0496909	-3.77175	5.64361	-1.22559	4.34054	5.9287	5.60332
P0DMV8|HS71A_HUMAN	LLQDFFN[Dea]GR	555.783	2	61.987	False	1.14705	0.262612	2.06238	-0.846796	2.17053	3.3178	-0.399818	0.716994	3.69316	3.99653
P0DMV8|HS71A_HUMAN	HWPFQVINDGDKPK	560.955	3	50.9405	False	-0.420605	0.448227	-1.42019	-2.40146	-0.0187631	1.8085	1.35406	-0.492709	-1.7782	3.39867
P0DMV8|HS71A_HUMAN	ARFEELC[MSH]SDLFR	511.239	3	80.2341	False	1.28943	-4.04129	4.5624	-1.2225	2.37184	8.41808	3.79418	6.18776	8.72398	6.1216
P0DMV8|HS71A_HUMAN	DAGVIAGLNVLR	599.351	2	64.269	False	6.6485	1.37965	4.05036	0.883132	3.33342	5.99432	5.63544	7.07707	2.3318	9.01901
P0DMV8|HS71A_HUMAN	LLQDFFNGR	555.291	2	61.1163	False	-0.518427	-1.25882	-2.0429	-0.334199	-0.791046	0.55314	-0.521525	-2.02757	-1.28568	1.69007
P09211|GSTP1_HUMAN	DQQEAALVDMVNDGVEDLR	1058.99	2	79.49	False	6.11164	5.77367	5.71039	5.78433	4.87092	5.08468	3.98964	5.10537	7.30262	6.14106
P09211|GSTP1_HUMAN	DQQEAALVDM[Oxi]VNDGVEDLR	1066.99	2	65.3697	False	5.4538	6.87647	5.64339	1.94307	5.65335	5.07823	7.22409	1.51345	6.95732	5.73458
P09211|GSTP1_HUMAN	EEVVTVETWQEGSLK	867.433	2	56.5407	False	3.10066	5.56634	3.61519	2.55633	2.62823	4.16171	5.48925	3.1878	5.37584	2.21589
P09211|GSTP1_HUMAN	FQDGDLTLYQSNTILR	942.479	2	63.4785	False	-0.860706	-1.3367	0.51457	-4.54286	-0.502452	4.18158	-1.49716	-1.35453	7.40986	6.27885
P09211|GSTP1_HUMAN	ALPGQLKPFETLLSQNQGGK	709.392	3	67.3645	False	6.47862	5.69695	4.87263	4.97801	4.90724	4.16981	4.29911	5.18786	5.88493	5.5643
P09211|GSTP1_HUMAN	M[Oxi]LLADQGQSWK	646.819	2	42.7152	False	2.92279	-0.762695	-1.81242	-0.258387	1.08627	4.19363	2.17368	5.4001	5.00884	6.43371
P09211|GSTP1_HUMAN	PPYTVVYFPVR	669.366	2	64.7678	False	-0.238523	-0.173433	-0.0039713	-0.452016	-0.40034	5.9896	-0.53865	-0.0869492	6.74658	7.54838
P09211|GSTP1_HUMAN	MLLADQGQSWK	638.821	2	48.9296	False	4.81016	0.929706	2.8464	0.621195	1.18661	1.88471	-0.609127	1.20199	6.12348	2.14743
P09211|GSTP1_HUMAN	AFLASPEYVNLPIN[Dea]GN[Dea]GK	953.483	2	66.8882	False	5.48618	-0.650467	0.177761	1.15096	1.84539	2.51813	-0.606298	-1.14994	4.66938	6.29159
P09211|GSTP1_HUMAN	ASC[MSH]LYGQLPK	563.275	2	53.3632	False	-1.25494	-0.98939	-1.91163	-2.61173	-0.54115	2.99959	-0.594849	-0.216034	-1.09021	1.65677
P61978|HNRPK_HUMAN	ILSISADIETIGEILK	857.995	2	95.8575	False	6.14423	5.98511	4.91899	4.07499	5.02895	6.5243	4.11363	6.87123	6.85773	6.50218
P61978|HNRPK_HUMAN	IILDLISESPIK	670.905	2	73.174	False	9.80257	8.96194	7.0122	8.10672	6.89067	7.27796	9.06353	8.71412	8.50303	9.19984
P61978|HNRPK_HUMAN	TDYNASVSVPDSSGPER	890.903	2	39.5534	False	5.906	3.31483	3.80679	4.95208	2.21269	4.852	4.51059	6.91263	4.94544	5.90994
P61978|HNRPK_HUMAN	GSYGDLGGPIITTQVTIPK	959.02	2	64.1912	False	3.32427	-2.47274	-3.45997	0.615731	-2.2697	5.68258	2.57031	4.50507	4.93513	5.281
P61978|HNRPK_HUMAN	ILSISADIETIGEILKK	615.031	3	90.5127	False	1.14794	0.782242	1.41773	2.16958	0.179153	1.64021	1.81934	5.12523	2.03859	0.0885843
P61978|HNRPK_HUMAN	IDEPLEGSEDR	630.291	2	34.7465	False	5.30419	6.06084	3.27777	5.56469	3.83561	6.63248	6.89627	7.52324	5.78224	6.93613
P61978|HNRPK_HUMAN	NTDEMVELR	553.761	2	41.0474	False	5.32487	3.65155	7.36293	5.18406	5.00729	1.60763	2.33155	1.9476	4.11001	4.03744
P61978|HNRPK_HUMAN	GSDFDC[MSH]ELR	544.213	2	54.1282	False	7.0036	6.14063	6.52453	5.29044	6.28649	3.38601	5.74197	5.66411	7.09704	3.71399
P61978|HNRPK_HUMAN	NTDEM[Oxi]VELR	561.758	2	30.6491	False	-0.849515	-1.12935	-0.628346	1.08402	0.257165	3.39909	2.30737	3.52712	3.80866	3.84718
P61978|HNRPK_HUMAN	NLPLPPPPPPR	597.853	2	46.6915	False	-2.33308	-0.24989	0.505572	0.829574	-2.25828	3.81028	-2.27374	2.85531	-1.37831	-0.279205
Q13813|SPTN1_HUMAN	DFDFWLSEVEALLASEDYGK	1167.54	2	104.683	False	-1.89561	1.21268	-1.73861	0.722512	-2.91787	0.776373	-1.10124	-0.0233825	-0.671387	-0.389887
Q13813|SPTN1_HUMAN	ALINADELASDVAGAEALLDR	1064.05	2	92.6626	False	4.6766	3.46014	3.40701	1.26591	2.68022	4.40651	4.42748	3.88178	5.17303	5.76202
Q13813|SPTN1_HUMAN	SSLSSAQADFNQLAELDR	976.471	2	66.6989	False	-1.53098	-2.75266	2.29631	-0.0942016	1.78228	0.148691	-2.02163	1.53543	1.89765	3.38497
Q13813|SPTN1_HUMAN	LGESQTLQQFSR	697.357	2	44.467	False	-1.62152	-1.5112	-0.196676	-0.933246	0.531997	1.37528	-0.378557	1.04782	3.65274	-1.20296
Q13813|SPTN1_HUMAN	IAALQAFADQLIAAGHYAK	658.027	3	85.8805	False	-1.77058	-1.29201	-1.63217	-0.693799	-1.06681	2.00799	2.4608	2.44138	3.70975	3.26527
Q13813|SPTN1_HUMAN	QEAFLLNEDLGDSLDSVEALLK	1210.12	2	94.4136	False	0.860859	1.81054	2.15168	-0.705867	4.36695	2.71493	0.333097	0.764012	5.1186	4.00774
Q13813|SPTN1_HUMAN	MTLVASEDYGDTLAAIQGLLK	1105.07	2	89.4658	False	-1.92272	-1.16046	2.72061	-0.789316	-0.0862892	-1.9727	-0.623475	2.92192	0.134794	1.38018
Q13813|SPTN1_HUMAN	AALLELWELR	607.351	2	82.3143	False	-0.613609	-3.38262	-1.27358	-2.76376	-2.53252	-1.51407	0.32493	-2.41299	0.917865	3.23226
Q13813|SPTN1_HUMAN	GDSLDSVEALIK	623.83	2	65.8532	False	3.78591	-0.0786046	1.26884	1.89606	0.679297	2.20947	2.39547	2.46363	7.98179	2.69324
Q13813|SPTN1_HUMAN	LLVGSEDYGR	554.785	2	40.8203	False	5.25236	2.86882	4.07637	-0.650273	1.63059	1.68301	3.65374	2.73732	3.24372	2.39558
P12277|KCRB_HUMAN	LGFSEVELVQM[Oxi]VVDGVK	932.99	2	86.4817	False	4.29418	6.07935	5.59098	4.50312	3.76745	4.82525	5.2994	5.05261	6.04416	5.88714
P12277|KCRB_HUMAN	LGFSEVELVQMVVDGVK	924.992	2	93.5714	False	4.0913	3.89049	5.86552	3.82147	3.31049	2.46932	2.04987	4.27389	5.50864	2.95315
P12277|KCRB_HUMAN	LAVEALSSLDGDLAGR	793.923	2	67.1634	False	1.71803	0.206917	-2.69894	4.95056	2.39491	4.81565	3.19471	7.89441	5.9725	7.24248
P12277|KCRB_HUMAN	RGTGGVDTAAVGGVFDVSNADR	707.682	3	53.4776	False	-1.63765	-0.279964	-4.28511	-2.65451	-3.13032	5.99411	5.61376	4.34644	5.58717	5.07914
P12277|KCRB_HUMAN	LEQGQAIDDLMPAQK	828.917	2	53.3578	False	5.13334	-0.614046	3.23043	4.77237	5.62751	-1.88886	-0.840228	-0.890828	2.50464	0.249048
P12277|KCRB_HUMAN	LEQGQAIDDLM[Oxi]PAQK	836.914	2	41.751	False	1.64376	3.98525	2.03388	2.55992	3.24422	5.26432	4.72652	5.94434	4.19989	4.20649
P12277|KCRB_HUMAN	DLFDPIIEDR	616.812	2	67.035	False	8.16869	5.92254	5.68021	5.91734	4.33985	4.6498	4.97488	6.52818	5.7773	6.2245
P12277|KCRB_HUMAN	LLIEMEQR	516.281	2	47.0798	False	7.06092	5.11532	7.44544	4.13878	6.87397	4.52412	2.71752	6.2484	7.78092	4.31864
P49321|NASP_HUMAN	LSVEESEAAGDGVDTK	803.876	2	37.8854	False	5.92379	4.27931	4.22796	4.70713	5.25726	4.47674	3.53535	6.5975	4.05124	6.90266
P49321|NASP_HUMAN	HLVM[Oxi]GDIPAAVNAFQEAASLLGK	790.083	3	88.3177	False	-4.7803	0.574796	-2.72241	-1.7593	-2.28463	2.12359	-0.736296	-2.65686	2.28284	5.73755
P49321|NASP_HUMAN	QGTAVEVEAESLDPTVKPVDVGGDEPEEK	1008.82	3	56.414	False	-0.539121	-1.79747	-2.84291	3.77545	-0.983808	3.06706	-0.024236	2.77798	3.17821	2.8463
P49321|NASP_HUMAN	GGAAPEGPNEAEVTSGKPEQEVPDAEEEK	984.451	3	39.7628	False	6.00847	3.01336	1.77419	3.90886	2.30093	3.79371	3.91197	3.41673	3.14288	3.20927
P49321|NASP_HUMAN	IEDVPAPSTSADK	665.33	2	32.3664	False	-0.236915	4.85565	2.98474	3.65439	5.96996	4.68846	4.86437	5.39905	4.95991	5.28638
P49321|NASP_HUMAN	TEDESLVENNDNIDEEAR	1046.45	2	42.7505	False	5.1557	4.08331	1.73401	3.19868	1.38905	3.42768	1.68303	2.24778	2.22867	0.310574
P49321|NASP_HUMAN	VQIAANEETQER	694.344	2	29.3414	False	4.48509	4.70001	5.01957	5.43275	6.42324	2.45173	2.78089	6.24349	4.96331	3.76154
P49321|NASP_HUMAN	EIEELKELLPEIR	537.638	3	68.4677	False	-0.657868	-3.82086	-1.60052	0.329589	-0.432888	2.87318	2.1526	4.21292	-1.70282	-0.0927647
P49321|NASP_HUMAN	EVSEEQPVVTLEK	743.885	2	42.9254	False	6.21856	1.55942	2.73522	7.56662	3.85788	5.34087	-1.63479	4.50989	5.68904	9.13134
P49321|NASP_HUMAN	SVSGTDVQEEC[MSH]R	678.282	2	39.1851	False	5.35997	4.9533	6.03496	5.31461	5.54625	5.31613	3.54396	4.36658	5.3875	7.56056
P07355|ANXA2_HUMAN	GLGTDEDSLIEIIC[MSH]SR	883.919	2	92.687	False	5.30611	2.48622	0.512339	-1.85506	2.79984	5.68953	4.11994	4.48581	6.08313	5.96421
P07355|ANXA2_HUMAN	RAEDGSVIDYELIDQDAR	1033	2	56.3746	False	-0.348411	-0.0660313	-0.621108	-0.400187	-1.66893	2.12259	-0.914377	-0.647818	3.4164	-4.09007
P07355|ANXA2_HUMAN	AEDGSVIDYELIDQDAR	954.945	2	60.2687	False	4.27811	-0.317769	0.690908	-0.939175	2.49599	3.73265	4.93739	-2.50202	4.74852	3.77664
P07355|ANXA2_HUMAN	SALSGHLETVILGLLK	825.993	2	88.6971	False	-0.510464	-1.5739	-2.0202	-1.17737	-2.17227	1.39828	-3.13652	-4.12268	-3.14182	-1.46945
P07355|ANXA2_HUMAN	GVDEVTIVNILTNR	771.928	2	77.6433	False	0.966421	-1.74406	-3.07705	-1.682	1.28401	4.28978	-1.29055	-0.232245	7.24958	7.2435
P07355|ANXA2_HUMAN	TNQELQEINR	622.815	2	33.2553	False	3.28167	1.23527	2.92696	3.91585	3.22897	3.78807	4.73149	5.24046	6.00707	4.75064
P07355|ANXA2_HUMAN	DIISDTSGDFR	613.288	2	51.3312	False	4.42195	5.51451	7.91612	5.17467	5.41521	5.94396	7.73665	6.04041	5.48458	5.25769
P07355|ANXA2_HUMAN	SYSPYDMLESIR	730.84	2	71.1785	False	2.51715	-0.556033	0.135529	-1.3272	-1.77475	-0.0811382	-0.745765	-1.18153	3.6284	-0.984674
P07355|ANXA2_HUMAN	DALNIETAIK	544.303	2	52.6897	False	3.36603	4.63982	4.09742	5.34932	8.18092	6.10038	5.72148	6.40067	8.83389	4.82878
P07355|ANXA2_HUMAN	DIISDTSGDFRK	677.336	2	43.4761	False	-0.351233	0.0875438	-0.159893	0.0485855	-0.427705	6.39203	4.59494	4.47299	7.59644	5.3036
Q16777|H2A2C_HUMAN	VGAGAPVYMAAVLEYLTAEILELAGNAAR	978.52	3	121.73	False	1.92716	3.82104	4.48417	2.46917	4.36017	6.19346	2.11258	3.17254	6.01516	4.7682
Q16777|H2A2C_HUMAN	VTIAQGGVLPNIQAVLLPK	966.088	2	79.8817	False	7.97832	-2.79482	2.33288	3.78154	9.75398	7.29529	7.33991	8.70031	8.53578	5.94253
Q16777|H2A2C_HUMAN	VTIAQGGVLPNIQAVLLPK	644.394	3	79.9747	False	-1.68593	-3.57013	-1.91004	0.681046	-1.8433	3.1105	-2.11398	5.5554	2.77763	2.27608
P16104|H2AX_HUMAN	VGAGAPVYLAAVLEYLTAEILELAGNAAR	972.534	3	125.623	False	-0.787131	2.03062	2.32838	5.14568	1.93412	5.45493	2.72207	0.766292	3.52689	5.61736
P16104|H2AX_HUMAN	VGAGAPVYLAAVLEYLTAEILELAGNAARDNKK	850.967	4	123.655	False	0.476284	6.71895	3.74303	3.29889	6.95452	5.28771	0.40633	1.34581	0.611836	6.12523
P16104|H2AX_HUMAN	VGAGAPVYLAAVLEYLTAEILELAGNAARDNK	1091.59	3	124.625	False	3.8313	6.00957	5.85674	5.10059	2.83009	5.30325	5.65091	4.59866	2.64611	5.26548
P16104|H2AX_HUMAN	LLGGVTIAQGGVLPNIQAVLLPK	1136.19	2	86.9737	False	-0.734543	-2.93608	-2.59899	2.97069	2.56927	4.04462	-2.22502	3.54391	1.14584	4.03558
P0C0S5|H2AZ_HUMAN	GDEELDSLIK	559.782	2	54.3498	False	7.96008	7.33772	5.61013	7.13195	7.68442	7.65065	8.13758	7.45292	8.16632	7.63108
P0C0S5|H2AZ_HUMAN	ATIAGGGVIPHIHK	457.602	3	39.0497	False	4.13221	-3.06789	-0.914204	1.57245	5.8181	6.60768	3.77012	4.85752	6.47664	5.01558
P13010|XRCC5_HUMAN	DDEAAAVALSSLIHALDDLDMVAIVR	908.469	3	116.429	False	2.29824	-1.80085	3.46559	2.68452	4.49764	5.78926	-1.44552	3.18162	4.33649	3.29553
P13010|XRCC5_HUMAN	KDQVTAQEIFQDNHEDGPTAK	593.534	4	43.515	False	-3.60653	-4.08017	-2.32987	-3.55339	-2.76099	1.4802	-2.25085	-1.72626	-1.82192	-0.255233
P13010|XRCC5_HUMAN	DDEAAAVALSSLIHALDDLDM[Oxi]VAIVR	913.8	3	111.504	False	0.784099	-2.06705	0.103245	-1.37869	-3.31875	1.32325	-0.849715	0.304453	3.02151	-3.0638
P13010|XRCC5_HUMAN	EEASGSSVTAEEAK	697.818	2	23.5934	False	1.65727	7.9151	3.05545	5.83606	1.40499	3.22344	4.70124	3.75791	5.01492	4.24887
P13010|XRCC5_HUMAN	HLMLPDFDLLEDIESK	638.989	3	84.0089	False	5.68872	-2.35996	3.53605	4.81949	3.5251	5.26627	-1.65371	5.02151	5.61382	2.81659
P13010|XRCC5_HUMAN	YAPTEAQLNAVDALIDSMSLAK	1161.09	2	91.4513	False	0.40951	-0.893236	-1.33085	-0.0357082	0.162847	1.7991	2.21768	-2.89438	1.22769	-1.11313
P13010|XRCC5_HUMAN	QLNHFWEIVVQDGITLITK	752.079	3	102.582	False	2.87114	1.11168	0.122091	-0.419712	0.608436	0.698653	1.04277	3.87656	2.62679	7.37014
P13010|XRCC5_HUMAN	IQPGSQQADFLDALIVSMDVIQHETIGK	1018.53	3	101.051	False	-2.1542	0.917814	-1.35084	-1.89743	3.1498	2.93942	-2.53202	0.712675	2.6693	-0.920485
P13010|XRCC5_HUMAN	TDTLEDLFPTTK	690.848	2	65.2862	False	4.64207	4.2063	2.14963	4.76831	4.28663	4.34781	2.76806	6.46265	2.87397	5.22104
P13010|XRCC5_HUMAN	SQLDIIIHSLK	422.919	3	65.4416	False	3.69642	1.19119	0.889228	-2.85172	0.164856	8.64307	1.03769	5.70682	8.58836	8.42304
P00761|TRYP_PIG	LGEHNIDVLEGNEQFINAAK	737.706	3	58.5761	False	8.80254	7.5598	6.57692	5.50526	6.83096	7.22578	6.97562	4.77905	8.39044	7.79746
P00761|TRYP_PIG	SSYPGQITGNM[Oxi]IC[MSH]VGFLEGGK	1110.51	2	76.5227	False	0.93309	-1.19534	0.229589	-2.2064	-0.239204	0.899283	1.77514	-0.209705	-1.93437	0.149134
P00761|TRYP_PIG	IITHPNFNGNTLDNDIM[Oxi]LIK	767.063	3	64.6429	False	2.65782	4.33626	-0.135308	-2.22456	2.50899	3.13514	3.49527	3.15484	3.52957	1.99095
P00761|TRYP_PIG	APVLSDSSC[MSH]K	526.741	2	38.1872	False	6.17181	6.71953	8.50942	6.62438	5.77142	6.31121	6.58136	6.12898	5.277	6.35165
P00761|TRYP_PIG	LSSPATLNSR	523.285	2	31.0756	False	4.94254	6.87911	6.25972	1.52256	3.56195	6.51103	7.30547	6.23419	6.89796	7.26996
P00761|TRYP_PIG	VATVSLPR	421.758	2	38.4595	False	6.79195	8.04991	6.40549	6.84628	5.17971	8.40486	6.9148	6.59282	6.08998	5.21815
P19338|NUCL_HUMAN	FGYVDFESAEDLEK	824.872	2	65.0485	False	6.47827	4.77924	4.35848	5.92555	6.02519	4.72134	5.96716	6.23944	6.84976	6.86722
P19338|NUCL_HUMAN	GFGFVDFNSEEDAK	781.344	2	62.7078	False	5.96247	-1.16896	2.26185	3.87307	3.93166	5.06381	6.50767	5.65379	8.33021	5.45166
P19338|NUCL_HUMAN	GYAFIEFASFEDAK	797.875	2	74.1967	False	-3.07587	0.143406	-1.65702	-3.15641	-1.65098	3.116	-0.738745	-1.33861	3.23668	4.23233
P19338|NUCL_HUMAN	GLSEDTTEETLK	661.82	2	37.2383	False	7.80306	6.99366	7.31924	7.35657	7.38804	6.91139	5.11892	7.36175	7.6491	7.40068
P19338|NUCL_HUMAN	NDLAVVDVR	500.775	2	43.3191	False	6.2137	3.43892	3.36613	6.82184	5.57242	6.88066	3.05083	5.62025	5.34009	4.59825
P19338|NUCL_HUMAN	TGISDVFAK	469.253	2	47.7618	False	7.20612	7.40478	4.58264	4.70029	4.47532	6.23392	7.59118	8.5174	8.38195	7.50287
P19338|NUCL_HUMAN	EVFEDAAEIR	589.788	2	45.965	False	5.16292	3.9061	4.08614	3.1938	2.91504	5.85744	4.07513	4.14476	5.01444	3.41472
P19338|NUCL_HUMAN	IVTDRETGSSK	596.812	2	15.0565	False	-2.2306	5.05058	NaN	NaN	NaN	2.39458	2.77569	1.79532	1.8815	1.10076
P19338|NUCL_HUMAN	ESFDGSVR	448.709	2	29.2802	False	4.78729	4.30744	3.31719	6.70135	6.35372	7.82321	4.32851	7.77961	5.91374	4.96897
P19338|NUCL_HUMAN	GLSEDTTEETLKESFDGSVR	734.013	3	56.358	False	-2.25947	-1.27144	-0.630999	-5.89222	-2.24762	-4.69795	-3.56092	-4.98072	-2.01645	-1.31447
P18669|PGAM1_HUMAN	FSGWYDADLSPAGHEEAK	990.442	2	54.2863	False	-0.475899	0.287049	-0.538124	0.468878	0.679414	1.8945	1.82181	-0.168069	4.2141	1.67572
P18669|PGAM1_HUMAN	TLWTVLDAIDQMWLPVVR	1078.58	2	114.119	False	-0.0530651	-3.37711	-0.369651	1.84513	-0.48121	3.44921	-0.566333	-0.0432016	0.142929	-0.0881596
P18669|PGAM1_HUMAN	TLWTVLDAIDQM[Oxi]WLPVVR	1086.58	2	104.986	False	0.861811	-1.50952	-1.70655	-1.9973	-1.31753	0.641743	-2.03024	-1.80363	-2.66953	0.119799
P18669|PGAM1_HUMAN	NLKPIKPMQFLGDEETVRK	561.561	4	50.8393	False	-1.77043	-0.781153	-0.344714	-3.81737	-0.646223	4.62575	1.34935	-1.49997	-0.978034	-2.77045
P18669|PGAM1_HUMAN	YADLTEDQLPSC[MSH]ESLK	929.416	2	64.7553	False	6.89138	4.59187	4.39381	3.34232	4.89295	1.88523	1.40316	5.81331	4.05703	3.21057
P18669|PGAM1_HUMAN	NLKPIKPM[Oxi]QFLGDEETVR	711.045	3	47.7379	False	0.136545	2.20963	-2.33	-2.80893	-1.10326	3.39428	2.22852	2.81022	4.12192	5.60034
P18669|PGAM1_HUMAN	NLKPIKPM[Oxi]QFLGDEETVRK	565.56	4	44.2578	False	-1.34353	1.20498	-1.73953	-1.99426	-4.04364	1.39405	1.82468	4.37954	1.62653	2.84566
P18669|PGAM1_HUMAN	VLIAAHGNSLR	575.838	2	31.9116	False	1.40591	-0.444715	1.95576	1.10779	3.00529	4.36032	1.91379	0.874651	4.28886	4.49164
P18669|PGAM1_HUMAN	SYDVPPPPM[Oxi]EPDHPFYSNISK	811.707	3	50.2492	False	-4.1452	-1.02042	-0.188573	-1.91243	-0.542595	6.43926	3.94158	1.55743	3.89604	5.20375
P18669|PGAM1_HUMAN	NLKPIKPMQFLGDEETVR	529.537	4	55.8967	False	-2.58042	-1.446	-1.70293	-3.17784	-0.435924	0.288879	1.04214	1.72054	1.30199	-0.629873
P00558|PGK1_HUMAN	AC[MSH]ANPAAGSVILLENLR	879.456	2	77.8555	False	-1.16782	-2.33815	3.83937	0.472421	-0.545984	5.25068	-0.88887	4.59623	6.25995	4.85992
P00558|PGK1_HUMAN	VLNNM[Oxi]EIGTSLFDEEGAK	991.972	2	59.0788	False	2.65782	1.47482	-3.80316	1.59919	3.62131	6.4673	6.48798	5.90772	7.22315	6.52133
P00558|PGK1_HUMAN	VLNNMEIGTSLFDEEGAK	983.975	2	67.1771	False	3.51423	-0.724021	0.614528	2.04562	0.915852	5.65361	-0.775914	2.4384	5.47122	2.68538
P00558|PGK1_HUMAN	VSHVSTGGGASLELLEGK	580.976	3	50.8937	False	4.42402	4.6065	2.86325	5.50502	6.11522	6.01813	3.63628	5.81153	4.54955	5.67531
P00558|PGK1_HUMAN	LGDVYVNDAFGTAHR	545.602	3	48.7902	False	-0.0876756	-0.438313	-3.15373	0.946027	-0.253184	4.32876	-1.56973	-1.05733	4.47453	4.76062
P00558|PGK1_HUMAN	IQLINNM[Oxi]LDK	609.332	2	45.7455	False	4.30416	5.60985	4.94516	5.37097	5.73142	8.23824	8.73242	8.11144	7.0794	7.84255
P00558|PGK1_HUMAN	ITLPVDFVTADK	659.866	2	67.1132	False	6.36399	5.76142	4.89533	5.36431	5.35457	6.84193	6.35577	6.66419	7.54694	6.82196
P00558|PGK1_HUMAN	ALESPERPFLAILGGAK	590.337	3	71.2527	False	1.18822	0.444773	1.10609	1.2632	4.20609	4.64223	2.72945	5.84242	7.46049	4.91427
P00558|PGK1_HUMAN	VDFNVPMK	475.244	2	46.7132	False	2.09816	0.489225	3.77552	3.41809	3.04784	2.66962	0.0622921	3.75244	4.06656	0.925674
P00558|PGK1_HUMAN	NNQITNNQR	551.273	2	14.3907	False	2.53484	5.67167	4.23369	4.33237	2.459	4.56261	4.74055	5.67742	4.51972	7.3432
Q99497|PARK7_HUMAN	GPGTSFEFALAIVEALN[Dea]GK	961.499	2	100.372	False	-0.913591	0.751996	2.32336	4.20252	0.879035	-0.137738	-0.273788	-0.858621	-0.787423	-0.953237
Q99497|PARK7_HUMAN	GPGTSFEFALAIVEALNGK	961.007	2	103.45	False	-0.828703	-0.142709	0.11318	-2.94002	-0.851973	0.672433	-0.491899	-0.594808	-0.260487	1.81117
Q99497|PARK7_HUMAN	KEGPYDVVVLPGGNLGAQNLSESAAVK	904.812	3	61.7678	False	-1.08555	-2.89616	0.204404	-1.44666	-1.61856	2.72243	0.112693	2.97248	-0.324416	0.576545
Q99497|PARK7_HUMAN	DVVIC[MSH]PDASLEDAK	760.852	2	60.5175	False	5.93135	3.85842	5.08711	2.58626	3.53491	4.06712	3.3825	3.62013	7.71252	5.83177
Q99497|PARK7_HUMAN	GAEEMETVIPVDVM[Oxi]R	846.403	2	56.9071	False	-2.21588	-2.85434	-2.38096	0.531991	3.36327	-0.751183	-1.46923	-1.39945	0.369308	-0.802463
Q99497|PARK7_HUMAN	GAEEM[Oxi]ETVIPVDVMR	846.403	2	57.4773	False	0.642384	-2.28485	1.41118	-1.07383	0.948683	2.77351	-1.85875	2.413	-0.8636	1.02373
Q99497|PARK7_HUMAN	GAEEMETVIPVDVMR	838.405	2	66.0235	False	4.01494	-0.181254	2.74561	-1.98997	4.16967	-0.192783	-2.10389	-2.37189	4.17689	0.211656
Q99497|PARK7_HUMAN	ALVILAK	364.257	2	43.8541	False	2.11272	3.10591	2.53959	2.69851	3.8061	1.49724	2.21353	3.72766	2.94782	3.08454
Q99497|PARK7_HUMAN	GAEEM[Oxi]ETVIPVDVM[Oxi]R	854.4	2	46.1024	False	-2.56651	-0.531658	-3.2119	1.13363	-2.67803	3.07826	3.18152	0.496925	3.27413	3.73543
P62937|PPIA_HUMAN	VNPTVFFDIAVDGEPLGR	973.505	2	83.4415	False	3.09215	-2.10145	-1.23123	-0.611557	0.243381	4.06624	-1.16683	1.23897	5.6847	5.69292
P62937|PPIA_HUMAN	IIPGFM[Oxi]C[MSH]QGGDFTR	802.357	2	62.6356	False	-1.73822	-0.785055	-0.618296	-0.0807732	0.69831	4.56798	-0.113557	1.61293	4.77248	5.36057
P62937|PPIA_HUMAN	EGMNIVEAMER	639.794	2	59.8248	False	4.98364	3.03323	5.977	4.45541	6.38731	6.30623	0.71722	5.06364	3.96664	2.54217
P62937|PPIA_HUMAN	VSFELFADK	528.274	2	63.2194	False	2.55691	1.68824	0.195297	-0.23797	1.44625	5.75899	1.669	0.975609	5.6478	6.73127
P62937|PPIA_HUMAN	EGMNIVEAM[Oxi]ER	647.792	2	40.8407	False	4.25983	5.57706	3.51246	5.0039	6.39367	4.81032	-0.475547	4.20988	6.45704	4.97915
P62937|PPIA_HUMAN	EGM[Oxi]NIVEAM[Oxi]ER	655.789	2	29.7475	False	3.48598	3.06868	-2.06104	1.30008	2.79739	4.23379	6.54831	0.233632	2.67609	3.03267
P62937|PPIA_HUMAN	IIPGFMC[MSH]QGGDFTR	794.359	2	71.7837	False	-3.08565	-0.648871	-0.568413	-0.1415	-3.2182	-1.05657	-3.2563	0.326291	3.68538	-0.03859
P62937|PPIA_HUMAN	EGM[Oxi]NIVEAMER	647.792	2	47.6215	False	6.13405	4.54484	2.20645	5.44825	5.48093	4.4783	3.29773	3.73305	4.32862	4.41721
P62937|PPIA_HUMAN	FEDENFILK	577.79	2	56.8916	False	0.43854	-0.594442	-1.44957	-2.22752	-1.34123	8.56654	9.64234	8.39312	8.62795	8.94527
P62937|PPIA_HUMAN	GSC[MSH]FHR	376.652	2	26.3638	False	-0.903975	-0.981741	-0.886253	-0.195924	0.432029	-0.51698	0.096193	-1.95691	-2.41481	-1.08124
P23284|PPIB_HUMAN	TVDNFVALATGEK	682.856	2	61.4808	False	1.05709	0.118236	4.12064	-0.452234	-3.28701	2.69337	4.22211	0.369719	4.10031	4.09192
P23284|PPIB_HUMAN	HYGPGWVSM[Oxi]ANAGK	745.846	2	39.2144	False	0.353637	0.654371	-0.756969	-0.175827	0.326869	-1.34614	-1.51093	0.0891737	-0.0647617	1.15654
P23284|PPIB_HUMAN	VIFGLFGK	440.768	2	71.0647	False	0.287867	-1.03237	0.872146	-1.25995	1.51954	6.31471	0.768997	-3.82129	5.6548	7.19931
P23284|PPIB_HUMAN	DVIIADC[MSH]GK	490.233	2	50.6156	False	5.05911	5.0345	3.80537	5.84017	4.69068	4.79705	4.44375	6.30439	4.34926	6.09367
P23284|PPIB_HUMAN	VLEGMEVVR	516.281	2	44.918	False	3.95443	3.24147	5.63273	3.0862	5.25827	4.66945	-1.89847	5.45386	5.34773	2.49417
P07910|HNRPC_HUMAN	MIAGQVLDINLAAEPK	841.961	2	66.4309	False	6.09616	-1.79317	6.79204	6.57683	4.74965	5.74439	4.11225	5.70768	5.83942	2.34895
P07910|HNRPC_HUMAN	M[Oxi]IAGQVLDINLAAEPK	849.958	2	61.5361	False	1.43081	8.14151	1.42303	4.59148	0.222362	5.85857	7.87088	8.12418	5.37137	7.40333
P07910|HNRPC_HUMAN	VFIGNLNTLVVK	658.9	2	66.1144	False	5.48957	-0.110256	2.38848	-0.872849	4.15456	6.63367	2.34004	3.53558	8.11997	7.55487
P07910|HNRPC_HUMAN	SEEEQSSSSVK	598.768	2	13.2309	False	4.89655	4.32385	4.33403	2.1057	-1.83989	2.24078	2.62579	4.2551	3.18173	2.57767
P07910|HNRPC_HUMAN	VDSLLENLEK	580.314	2	58.4158	False	10.2342	8.39721	8.3889	7.41046	8.18998	8.40466	8.92662	7.43711	8.55661	9.39373
P07910|HNRPC_HUMAN	AAVAGEDGR	423.209	2	14.1107	False	4.5726	3.67125	6.19207	1.39887	6.24873	3.49836	4.07217	7.13839	1.5476	2.72418
P07910|HNRPC_HUMAN	VPPPPPIAR	472.29	2	32.7874	False	5.86609	7.71951	5.49882	7.36431	6.29361	7.96479	6.77802	4.97999	6.5995	7.87535
P07910|HNRPC_HUMAN	GDDLQAIKK	494.277	2	26.339	False	-1.00345	-0.895768	-3.40467	-2.12059	-3.26839	2.28948	2.41738	1.05584	1.47995	0.452255
Q01105|SET_HUMAN	KPRPPPALGPEETSASAGLPK	700.72	3	39.1315	False	2.55448	3.72863	-0.985165	1.99301	2.79695	-2.14931	-0.37831	2.40577	-0.448043	-1.41852
Q01105|SET_HUMAN	EQQEAIEHIDEVQNEIDR	732.345	3	52.9342	False	3.2494	5.87262	5.0925	4.05091	6.58246	5.37001	4.41234	3.43491	6.05594	5.359
Q01105|SET_HUMAN	EFHLNESGDPSSK	723.828	2	33.6021	False	5.12034	2.19471	5.7934	4.60333	5.78193	5.57166	3.88504	6.09754	5.80434	5.2036
Q01105|SET_HUMAN	IDFYFDENPYFENK	920.907	2	72.0122	False	4.90805	4.15675	4.87785	-1.45497	5.77691	4.62067	4.63147	4.88794	6.52025	5.91908
Q01105|SET_HUMAN	LNEQASEEILK	637.335	2	41.8746	False	6.9194	4.96348	4.56423	5.75849	4.68979	5.87444	3.84914	6.11531	3.10401	5.69673
Q01105|SET_HUMAN	KPRPPPALGPEETSASAGLPK	525.792	4	39.1229	False	1.15452	3.76868	4.79608	5.39265	5.3227	-0.503794	-1.05666	0.684005	1.49896	1.66762
Q01105|SET_HUMAN	KKPRPPPALGPEETSASAGLPK	557.815	4	36.3413	False	3.28597	1.9079	3.35789	1.45848	3.61286	1.58404	0.759902	1.95825	0.961404	1.9707
Q01105|SET_HUMAN	EQQEAIEHIDEVQNEIDRLNEQASEEILK	863.172	4	76.7585	False	1.33048	2.36669	4.52935	2.37439	2.18081	3.13989	3.99254	4.3088	3.4983	3.65835
Q01105|SET_HUMAN	VEVTEFEDIK	604.806	2	53.3347	False	8.52085	7.04625	7.23299	7.05019	7.72673	8.34998	9.27312	7.31687	4.14062	7.69681
Q01105|SET_HUMAN	EFHLNESGDPSSK	482.888	3	33.6047	False	2.5936	3.99444	4.13517	3.93577	5.03614	4.38758	3.72284	5.61424	4.97034	2.94739
P05455|LA_HUMAN	LTTDFNVIVEALSK	775.427	2	85.0741	False	5.07972	4.72059	5.76389	0.875613	4.94027	5.26194	5.50617	5.68162	5.59594	5.29612
P05455|LA_HUMAN	ETDLLILFK	546.321	2	77.22	False	3.18962	0.907589	0.442828	0.771384	1.65513	4.74684	4.54788	3.9426	7.05671	5.03017
P05455|LA_HUMAN	IIEDQQESLNK	658.838	2	29.784	False	4.11891	5.56751	3.18443	4.14323	3.83718	3.27636	4.30843	5.77615	5.63612	4.76037
P05455|LA_HUMAN	EVTWEVLEGEVEK	773.885	2	67.7476	False	5.66622	5.55916	4.96285	2.22312	5.52088	5.0228	6.43635	5.15762	8.15244	5.21794
P05455|LA_HUMAN	GQVLNIQMR	529.792	2	48.313	False	-2.4341	0.891661	0.0922941	-1.32547	0.920576	1.7557	-1.01822	-0.293213	1.30855	-1.24612
P05455|LA_HUMAN	GFPTDATLDDIKEWLEDK	698.341	3	84.9716	False	-0.0959444	-1.83551	2.40684	-1.58647	-2.11444	-1.22546	2.01484	-1.12357	-0.13002	-1.17396
P05455|LA_HUMAN	GFPTDATLDDIK	646.822	2	54.0049	False	-2.18885	0.718815	0.383137	-1.1959	1.85164	1.12053	-0.114	3.59414	1.68997	0.675498
P05455|LA_HUMAN	YKETDLLILFK	691.9	2	70.7458	False	-2.93001	-0.514232	-0.604989	-0.278258	-2.93408	2.03092	-0.133795	1.32965	-0.94997	-2.17962
P05455|LA_HUMAN	RSPSKPLPEVTDEYK	582.64	3	34.4884	False	-0.971721	-1.02391	2.729	-1.83931	-2.64405	2.57085	0.895138	-0.42245	1.7063	-0.969047
P05455|LA_HUMAN	LDEGWVPLEIMIK	771.915	2	84.2008	False	1.30848	1.95365	3.42296	1.08919	3.76609	2.60311	-0.326542	-2.51077	-0.241487	-0.932155
P29401|TKT_HUMAN	LDNLVAILDINR	684.896	2	76.1872	False	2.54308	6.0386	6.82585	4.51142	6.60719	4.57571	4.18873	4.29089	5.8419	4.51041
P29401|TKT_HUMAN	ILATPPQEDAPSVDIANIR	1010.54	2	59.0612	False	7.19154	4.14278	5.07473	3.50867	4.22729	3.85039	4.7325	3.67966	5.91836	5.68379
P29401|TKT_HUMAN	NMAEQIIQEIYSQIQSK	1012.01	2	96.072	False	-1.96673	0.388465	-0.891895	-0.909701	-0.503649	-0.307038	-2.89297	-0.715838	-0.620154	-1.19711
P29401|TKT_HUMAN	DDQVTVIGAGVTLHEALAAAELLK	812.111	3	91.3981	False	5.17798	5.14335	4.14018	5.02854	3.75195	2.66336	4.70756	2.11071	4.54528	3.40156
P29401|TKT_HUMAN	SVPTSTVFYPSDGVATEK	942.965	2	51.5636	False	2.9448	2.61502	0.953188	-2.00443	1.56881	6.50768	2.36987	3.36852	4.4075	5.66536
P29401|TKT_HUMAN	IIALDGDTK	473.266	2	37.8478	False	7.38748	7.19381	5.90664	5.17355	9.05067	8.30475	8.30766	7.15555	6.93782	5.96795
P29401|TKT_HUMAN	MPSLPSYK	461.739	2	45.3325	False	6.5484	0.466363	3.59931	3.32425	4.83049	1.64862	-0.0855938	3.01098	5.08331	-3.78231
P29401|TKT_HUMAN	VLDPFTIKPLDR	471.942	3	62.1594	False	5.2501	1.71437	0.693841	0.171423	3.22357	4.27376	5.16925	3.84536	7.7474	5.04458
P29401|TKT_HUMAN	ISSDLDGHPVPK	422.223	3	31.5787	False	4.82821	4.16903	5.5195	5.75478	4.2941	7.92157	6.4374	4.95674	7.37541	4.15259
P04075|ALDOA_HUMAN	GVVPLAGTNGETTTQGLDGLSER	1136.57	2	57.508	False	5.85633	6.21503	4.60669	4.22401	5.41038	5.53414	5.17442	4.48541	5.80058	5.66068
P04075|ALDOA_HUMAN	GILAADESTGSIAK	666.854	2	41.7316	False	7.71154	8.14386	8.24978	8.72494	8.7427	8.84332	8.16163	6.91909	8.86663	8.13262
P04075|ALDOA_HUMAN	IGEHTPSALAIMENANVLAR	703.037	3	69.8826	False	3.97599	-0.30372	4.38279	-2.30532	1.26211	5.59754	0.368119	-0.250369	5.55863	2.62525
P04075|ALDOA_HUMAN	PYQYPALTPEQK	717.867	2	44.8875	False	2.79558	1.91107	5.45792	0.862393	5.29565	4.17575	4.03974	3.81651	6.58354	6.42357
P04075|ALDOA_HUMAN	LQSIGTENTEENR	745.858	2	29.6525	False	5.9965	6.38663	7.69432	5.88977	8.45689	6.93362	5.63528	6.61823	6.78324	6.26359
P04075|ALDOA_HUMAN	GVVPLAGTN[Dea]GETTTQGLDGLSER	1137.07	2	57.5076	False	5.4201	6.65428	5.57422	3.91399	5.78698	6.81802	5.89023	4.87567	7.4006	6.4435
P04075|ALDOA_HUMAN	IGEHTPSALAIM[Oxi]ENANVLAR	708.369	3	53.8896	False	-1.11466	-3.18759	-1.74094	-4.15391	-1.20744	3.39024	-3.47052	1.33032	4.9331	2.66983
P04075|ALDOA_HUMAN	AAQEEYVK	469.235	2	23.8778	False	2.71312	5.64598	4.11379	2.55383	4.63864	7.9843	4.19495	4.77996	6.04148	7.10417
P04075|ALDOA_HUMAN	ADDGRPFPQVIK	671.859	2	41.9206	False	2.17045	3.67189	2.39741	2.44167	3.57536	5.45714	5.78075	4.50712	5.41461	2.99882
P04075|ALDOA_HUMAN	RLQSIGTENTEENRR	601.642	3	25.7879	False	-4.50165	-4.05562	-1.51254	-4.24852	-1.97091	-1.71472	-2.34245	-1.157	0.329036	-1.07282
P52272|HNRPM_HUMAN	MEEESGAPGVPSGN[Dea]GAPGPK	934.92	2	35.9287	False	4.741	4.94957	1.85443	1.50937	4.55892	0.156107	0.232905	-1.86179	1.60996	-2.34755
P52272|HNRPM_HUMAN	M[Oxi]EEESGAPGVPSGN[Dea]GAPGPK	942.918	2	32.7548	False	3.64678	6.21009	0.0587881	3.83597	-0.0681158	1.67384	0.523511	0.376223	2.52099	2.82354
P52272|HNRPM_HUMAN	QGGGGGGGSVPGIER	642.818	2	30.6473	False	2.08958	-1.57061	0.244582	-0.372121	1.2603	3.55466	0.587446	5.27046	3.23903	3.46772
P52272|HNRPM_HUMAN	M[Oxi]GPAM[Oxi]GPALGAGIER	730.355	2	40.1431	False	1.33975	0.447137	-1.6094	1.20118	2.58176	3.31926	1.63937	0.163248	-0.50973	0.214094
P52272|HNRPM_HUMAN	VGEVTYVELLM[Oxi]DAEGK	884.937	2	73.2328	False	1.35072	-1.00276	-1.91253	-0.786096	-0.92081	3.03995	-0.93189	-4.20672	4.46147	2.05179
P52272|HNRPM_HUMAN	AFITNIPFDVK	632.85	2	68.4223	False	-3.42309	1.20126	-3.27227	-0.588772	-0.869969	2.65799	-0.156182	-1.45967	6.79178	2.99958
P52272|HNRPM_HUMAN	VGQTIER	401.725	2	19.9958	False	5.47122	6.44386	3.32802	3.77371	4.20147	4.28243	3.6063	6.09484	4.51442	4.51404
P52272|HNRPM_HUMAN	ADILEDKDGK	552.283	2	26.8919	False	1.86363	2.30556	1.4434	2.99296	2.57116	2.34894	4.98911	2.19422	1.35304	-0.623199
P52272|HNRPM_HUMAN	LGGAGMER	395.697	2	23.1565	False	5.26566	0.0212649	2.23098	-0.461852	4.47004	2.78579	0.919157	0.181573	-0.876524	0.0835624
Q9Y490|TLN1_HUMAN	LNEAAAGLNQAATELVQASR	1014.03	2	71.4626	False	-2.61929	-2.22949	2.30703	-1.88974	-0.398686	1.28829	2.55578	-2.33648	0.981072	-0.662287
Q9Y490|TLN1_HUMAN	GVGAAATAVTQALNELLQHVK	697.723	3	97.9213	False	-1.49323	-1.07684	0.0865706	-1.65754	-1.22596	3.5884	3.49827	5.35695	2.54712	-1.28759
Q9Y490|TLN1_HUMAN	GVAALTSDPAVQAIVLDTASDVLDK	1235.16	2	91.2216	False	-2.01968	0.311584	0.402323	0.802479	-0.712959	4.01673	1.62458	1.40882	2.3896	2.28403
Q9Y490|TLN1_HUMAN	EADESLNFEEQILEAAK	968.463	2	73.2336	False	-0.210734	0.729318	-1.76855	-0.321199	0.771743	2.9813	-3.50988	2.79393	4.62032	5.50184
Q9Y490|TLN1_HUMAN	ILAQATSDLVNAIK	728.922	2	64.3033	False	2.87731	0.143098	1.37474	3.32408	-1.06781	5.14595	-2.37075	4.8105	5.23082	4.82516
Q9Y490|TLN1_HUMAN	LAQAAQSSVATITR	708.894	2	40.7897	False	-0.467883	-0.421358	-0.83335	-5.38179	2.33738	0.885338	3.17225	-3.08214	3.53929	0.362327
Q9Y490|TLN1_HUMAN	VLVQNAAGSQEK	622.336	2	25.0522	False	3.15781	-0.464617	2.60707	4.34547	2.82498	2.82563	4.94943	3.51052	3.86458	2.22066
Q9Y490|TLN1_HUMAN	LGAASLGAEDPETQVVLINAVK	1098.1	2	67.6535	False	-2.93056	-0.932648	-1.52231	-4.30476	-0.98003	2.95039	-4.24272	-5.23506	1.74053	0.324819
Q9Y490|TLN1_HUMAN	VGAIPANALDDGQWSQGLISAAR	1155.6	2	68.2527	False	-0.866827	0.557085	0.311424	-1.58381	-1.14712	1.6332	-3.06616	-0.695989	2.20118	1.07119
Q9Y490|TLN1_HUMAN	GLAGAVSELLR	543.319	2	70.3971	False	5.82152	1.64124	4.2802	4.42043	4.02164	5.29413	6.60135	5.57248	8.57139	3.92018
Q01518|CAP1_HUMAN	LGLVFDDVVGIVEIINSK	965.548	2	108.437	False	1.22504	3.36648	0.712346	-2.81666	2.52531	-3.80425	2.84797	0.561005	-2.15517	-0.768042
Q01518|CAP1_HUMAN	VENQENVSNLVIEDTELK	1037.02	2	62.4075	False	2.81561	-0.417038	1.64293	0.210172	1.51053	0.110883	-1.75691	-0.694973	-0.738157	0.561065
Q01518|CAP1_HUMAN	LSDLLAPISEQIK	713.911	2	65.9618	False	5.99037	6.41016	6.62865	7.42805	4.11667	5.90157	2.31274	6.88483	8.11972	3.44988
Q01518|CAP1_HUMAN	KEPAVLELEGK	606.845	2	41.8468	False	1.40665	-0.365455	4.9596	4.21426	1.33905	4.68213	3.91025	3.34056	4.02065	-0.939142
P15924|DESP_HUMAN	LSLQDAVSQGVIDQDMATR	1024.01	2	66.6813	False	0.919439	0.367611	1.38564	-1.38101	0.283733	0.261424	-0.973847	0.594314	4.08234	-1.60513
P15924|DESP_HUMAN	ITNLTQQLEQASIVK	843.475	2	62.9334	False	1.97489	-1.89319	-3.53504	-0.611537	-1.58823	4.92785	5.23984	4.75097	3.82783	4.40036
P15924|DESP_HUMAN	ALLQAILQTEDMLK	793.945	2	88.6063	False	-1.14506	0.0897537	-0.69495	-1.4919	-0.194174	0.27118	-0.743843	3.43991	2.77329	1.68345
P15924|DESP_HUMAN	TGSQYDIQDAIDK	727.344	2	47.5457	False	-0.561256	-2.6763	-2.33747	-0.289936	-1.29745	2.91223	0.590353	2.36608	3.54451	2.73581
P15924|DESP_HUMAN	SGSLSLTQFADMISLK	849.443	2	83.9632	False	-1.11785	-4.48886	-2.1838	0.47942	-0.934925	2.29161	-0.00312164	-1.90069	4.09339	-0.658509
P15924|DESP_HUMAN	SVEEVASEIQPFLR	802.42	2	71.7363	False	-0.85184	-3.53926	-0.557502	1.15244	-1.06822	4.69784	2.96986	-2.17079	4.63211	2.10794
P15924|DESP_HUMAN	AITGFDDPFSGK	627.804	2	59.1497	False	-0.661496	-1.16461	-1.06718	-1.45459	-0.677861	7.57203	5.32449	7.69219	7.31265	6.23633
P15924|DESP_HUMAN	NTLTQTTENLR	645.836	2	40.0029	False	0.538798	0.774055	-1.37802	0.00908705	1.01443	3.00178	4.67572	5.1786	4.26708	5.14027
P15924|DESP_HUMAN	LLEAQIASGGVVDPVNSVFLPK	1127.13	2	73.022	False	0.268862	-0.981823	0.0571841	-1.45443	-0.280085	0.525207	-0.600841	0.892032	-1.6428	3.46538
P15924|DESP_HUMAN	LTVDSAIAR	473.272	2	38.6367	False	-0.352358	-0.108987	1.77476	-1.63136	0.156499	7.37182	6.26512	6.87839	7.03779	3.21257
P04083|ANXA1_HUMAN	SEDFGVNEDLADSDAR	870.371	2	48.737	False	1.55294	-3.385	-1.01144	2.03634	-2.39915	4.88452	3.46926	4.6061	6.26339	4.26893
P04083|ANXA1_HUMAN	GLGTDEDTLIEILASR	851.947	2	84.5445	False	1.3339	-3.95531	4.82	0.445584	2.44034	6.36942	6.83688	6.34447	6.27988	4.10593
P04083|ANXA1_HUMAN	TPAQFDADELR	631.804	2	46.5954	False	-1.5692	-4.42133	-2.31089	-1.32138	-1.51877	1.62029	-5.09149	2.69045	0.621558	6.40368
P04083|ANXA1_HUMAN	GVDEATIIDILTK	694.388	2	81.4106	False	2.71758	1.94828	3.91622	3.8762	5.33905	3.55969	4.72028	5.40534	4.94939	5.07038
P04083|ANXA1_HUMAN	AAYLQETGKPLDETLKK	477.014	4	39.5031	False	-2.19227	-3.22895	-5.35477	-4.19353	-4.77588	0.943018	0.342754	-1.51596	-3.38931	-1.04728
P04083|ANXA1_HUMAN	ALTGHLEEVVLALLK	535.991	3	0	False	NaN	#NAME?	-1.02611	#NAME?	-3.26274	8.18635	-1.43678	#NAME?	4.23555	2.13676
P04083|ANXA1_HUMAN	DITSDTSGDFR	607.27	2	39.5612	False	6.15103	4.88229	5.33105	3.27661	3.70621	5.53689	4.16852	5.94815	5.87026	3.95844
P04083|ANXA1_HUMAN	GGPGSAVSPYPTFNPSSDVAALHK	786.057	3	56.6399	False	-1.07861	-1.24926	-1.49492	-1.54279	-3.7688	0.967496	-3.38573	3.30911	-0.0679631	0.555584
P04083|ANXA1_HUMAN	GDRSEDFGVNEDLADSDAR	689.966	3	42.9413	False	-1.50695	-0.823978	-1.17875	-0.772688	-2.42738	1.69567	-3.10634	2.6945	2.75999	1.25037
Q09666|AHNK_HUMAN	VDIEGPDVNIEGPEGK	834.41	2	50.881	False	2.08141	0.296911	4.43561	1.86849	1.40331	5.63772	4.05482	3.6049	4.26052	6.88392
Q09666|AHNK_HUMAN	VDVEVPDVSLEGPEGK	834.92	2	56.8526	False	1.22595	-1.15282	2.424	-2.27124	-0.136959	5.12681	9.23325	4.94368	6.46909	6.01555
Q09666|AHNK_HUMAN	VDVDVPDVNIEGPDAK	841.418	2	54.654	False	3.41629	-1.13566	-2.72842	0.445477	0.926052	2.54057	2.38036	3.84875	3.51538	1.11933
Q09666|AHNK_HUMAN	VDIETPNLEGTLTGPR	856.447	2	59.0652	False	1.95505	-2.25874	-0.626282	-3.66209	-0.51804	3.48297	2.9036	4.54886	0.939741	2.35212
Q09666|AHNK_HUMAN	VDIDTPDIDIHGPEGK	574.284	3	49.0001	False	-0.490558	1.1188	1.79943	-3.53446	-0.0837289	5.11108	0.269929	1.02052	0.350349	3.12393
Q09666|AHNK_HUMAN	VDIDVPDVNLEAPEGK	855.433	2	59.9925	False	-0.45945	-1.59296	1.76315	-3.34319	0.468992	4.05544	-1.34065	-0.955126	0.517431	0.542742
Q09666|AHNK_HUMAN	GEGPDVDVNLPK	620.314	2	44.9067	False	0.0801259	4.66947	4.13777	4.49804	1.11363	5.99438	6.37125	5.46176	3.17062	5.30593
Q09666|AHNK_HUMAN	ISMPDVDLHLK	423.229	3	56.7026	False	3.23319	#NAME?	-5.40078	3.70708	4.09316	6.84782	2.12765	7.37788	6.80604	8.02745
Q09666|AHNK_HUMAN	IDVDAPDIDIHGPDAK	564.281	3	51.1798	False	-2.13813	-1.84318	-2.33428	0.0443383	-0.555384	3.21908	1.59072	0.128717	2.17652	0.307486
Q09666|AHNK_HUMAN	VDVEGPDVNIEGPEGK	827.402	2	45.2912	False	-0.173078	-1.64558	-1.16618	-2.53225	-1.49604	3.74084	3.90558	2.82737	3.2183	3.93519
P55072|TERA_HUMAN	NAPAIIFIDELDAIAPK	906.001	2	93.5662	False	-1.31032	-0.374026	0.391072	-1.60335	-1.42991	1.52292	-0.238105	1.54736	1.85617	4.95556
P55072|TERA_HUMAN	QTNPSAMEVEEDDPVPEIR	1078.49	2	55.7348	False	0.351964	-0.771174	-1.2427	-1.94164	-1.20101	2.22705	1.38332	0.289677	0.640439	-0.484386
P55072|TERA_HUMAN	LIVDEAINEDNSVVSLSQPK	1085.57	2	61.9681	False	3.73949	1.6364	-2.7992	-3.32175	0.392868	0.788114	0.172948	0.108159	2.94193	3.94784
P55072|TERA_HUMAN	VINQILTEMDGMSTK	840.421	2	65.169	False	-0.142415	-0.93802	-0.564448	-1.61106	-3.26955	-1.60491	-5.17067	2.10093	1.8126	-1.85389
P55072|TERA_HUMAN	ETVVEVPQVTWEDIGGLEDVK	1171.59	2	77.8187	False	3.36674	0.268868	2.61551	4.28651	3.97649	6.79808	-0.266325	2.96513	5.47213	3.46766
P55072|TERA_HUMAN	WALSQSNPSALR	665.349	2	49.8095	False	2.09869	-0.402907	-1.60807	3.07738	0.752337	5.0233	-0.746402	1.88798	4.64911	5.10484
P55072|TERA_HUMAN	VINQILTEM[Oxi]DGM[Oxi]STK	856.416	2	40.6886	False	-3.23133	-0.602185	-1.05609	-0.480921	0.411032	4.56883	1.40914	2.1538	2.85339	4.36766
P55072|TERA_HUMAN	EVDIGIPDATGR	621.82	2	49.1103	False	4.11613	6.41899	4.58672	3.68935	4.26572	7.01334	4.78096	7.65729	5.57116	4.33908
P55072|TERA_HUMAN	MDELQLFR	526.266	2	62.3468	False	4.96386	0.702377	2.59264	-0.569979	2.94425	2.29921	-0.41756	2.22181	2.60302	0.930833
P55072|TERA_HUMAN	LAGESESNLR	538.273	2	28.0084	False	3.85101	4.83327	4.12811	2.53047	5.61373	6.5568	1.60082	5.69213	5.46907	4.91316
P49327|FAS_HUMAN	LPEDPLLSGLLDSPALK	889.501	2	83.2406	False	0.0906892	-0.00880019	-0.739596	2.99249	4.63431	6.46277	5.69341	4.33233	4.63966	6.55751
P49327|FAS_HUMAN	TLLEGSGLESIISIIHSSLAEPR	808.111	3	96.1645	False	-1.74512	0.258862	-2.049	-2.35691	0.554869	6.12605	-4.53631	3.41112	1.10812	2.77282
P49327|FAS_HUMAN	DLVEAVAHILGIR	703.412	2	101.011	False	2.8869	1.29424	-1.74044	-4.31193	2.87006	7.18977	1.27188	-0.64384	3.5178	5.09143
P49327|FAS_HUMAN	DTVTISGPQAPVFEFVEQLRK	787.753	3	83.7207	False	-2.03211	-1.03524	-3.0245	-2.00405	0.632323	1.14197	-1.21806	2.0403	-0.916981	1.86559
P49327|FAS_HUMAN	LQVVDQPLPVR	632.375	2	49.3228	False	3.15532	1.61177	2.80477	3.59122	2.97983	7.19198	-3.74454	5.55601	5.0494	6.42065
P49327|FAS_HUMAN	LPESENLQEFWDNLIGGVDMVTDDDRR	1055.16	3	101.764	False	-3.02409	-3.71562	-1.72206	-2.16104	-0.0090275	-1.77473	-0.954598	-0.288928	-1.63106	-1.3593
P49327|FAS_HUMAN	ALGLGVEQLPVVFEDVVLHQATILPK	929.2	3	99.4673	False	3.3767	2.07811	-1.14963	1.03145	-2.0659	-0.289888	0.494203	-0.592899	-2.17923	1.45147
P49327|FAS_HUMAN	LPESENLQEFWDNLIGGVDM[Oxi]VTDDDRR	1060.49	3	96.8562	False	-1.99833	-4.26973	-3.10768	-0.399219	-1.57281	-2.94023	-1.34772	-1.93452	-0.758877	-2.01279
P49327|FAS_HUMAN	TGTVSLEVR	481.269	2	37.5702	False	5.34571	4.9815	3.68312	3.99655	4.00428	2.25891	2.80319	1.81217	0.818246	3.85851
P49327|FAS_HUMAN	VTAIHIDPATHR	333.436	4	31.1695	False	2.18111	4.93024	6.47548	4.83112	6.49676	6.31364	6.59993	6.13289	5.0134	5.47768
P13639|EF2_HUMAN	ARPFPDGLAEDIDKGEVSAR	536.525	4	54.6929	False	-3.63449	-0.928896	-0.778979	-1.60855	0.337195	-3.55653	-2.44121	-2.7424	-1.69969	-2.37989
P13639|EF2_HUMAN	IWC[MSH]FGPDGTGPNILTDITK	1047.51	2	88.8329	False	-1.35649	-1.16942	-3.58684	-0.645897	-0.000167916	-0.769931	0.116106	-1.42275	2.48199	-0.576386
P13639|EF2_HUMAN	AYLPVNESFGFTADLR	900.452	2	73.4135	False	-1.52778	-0.151159	0.524837	-0.127864	-4.45041	2.05761	-0.25975	-1.17888	1.30284	4.38179
P13639|EF2_HUMAN	TFC[MSH]QLILDPIFK	742.388	2	97.0303	False	0.970166	1.34512	-1.21211	-0.903939	1.87123	4.70013	3.70254	2.80183	2.59672	3.24188
P13639|EF2_HUMAN	EGIPALDNFLDKL	722.888	2	89.9589	False	5.99543	5.95114	4.25361	3.54816	6.2447	5.92972	7.94374	7.0333	7.0081	6.61795
P13639|EF2_HUMAN	ARPFPDGLAEDIDK	515.263	3	52.5103	False	2.07201	1.12265	3.90252	0.970845	0.436744	3.33983	0.913403	3.8176	3.67504	4.82901
P13639|EF2_HUMAN	YEWDVAEAR	569.762	2	48.084	False	2.19063	5.23417	5.48225	5.22881	6.57152	5.55626	5.75177	4.95782	2.49471	2.003
P13639|EF2_HUMAN	VFDAIMNFK	542.778	2	62.5933	False	-1.25498	1.09285	0.225812	-0.828661	-1.02835	4.90254	-0.238606	2.23806	6.24358	3.72666
P13639|EF2_HUMAN	VNFTVDQIR	546.296	2	48.4661	False	2.16867	-0.182491	-0.601363	-0.22567	0.0523456	4.74617	2.19089	2.19769	7.25725	5.65507
P13639|EF2_HUMAN	WLPAGDALLQMITIHLPSPVTAQK	867.48	3	96.3585	False	0.827013	-2.19958	2.28856	-1.9339	-1.61485	-0.301514	-1.30339	-0.24194	-0.655557	-1.4447
Q92945|FUBP2_HUMAN	GGGGPGGGGPGGGSAGGPSQPPGGGGPGIR	1135.54	2	32.9726	False	1.95978	0.617393	4.58051	4.18358	2.04664	1.88309	3.51939	3.88601	2.80297	2.01163
Q92945|FUBP2_HUMAN	IGGDAATTVNNSTPDFGFGGQK	1077.51	2	55.7515	False	-0.3953	-3.77937	-0.40577	-2.25955	-1.372	0.490775	0.697652	3.10623	-0.541586	-0.408136
Q92945|FUBP2_HUMAN	VQISPDSGGLPER	677.852	2	40.2739	False	6.44205	4.38627	6.98846	6.84434	5.48449	7.43434	6.16889	5.74374	5.7073	6.54886
Q92945|FUBP2_HUMAN	IGQQPQQPGAPPQQDYTK	990.992	2	33.2273	False	-2.26995	0.926639	1.48584	1.16606	-0.127799	2.64053	-1.03723	1.82705	1.58682	0.673362
Q92945|FUBP2_HUMAN	GGGGPGGGGPGGGSAGGPSQPPGGGGPGIRK	800.058	3	29.0602	False	-0.46341	-2.359	-0.567013	-3.87662	-3.05839	-0.262362	-2.38806	-0.457216	-3.1655	-0.397094
Q92945|FUBP2_HUMAN	IGGGIDVPVPR	540.314	2	48.5131	False	3.25384	3.02031	0.684171	-0.433651	1.59471	1.572	3.66749	5.27134	5.89939	1.64621
Q92945|FUBP2_HUMAN	SVSLTGAPESVQK	651.849	2	37.2257	False	1.28415	-4.45083	-0.0691981	2.99193	0.992419	2.9637	3.814	4.21361	4.20487	5.83957
Q92945|FUBP2_HUMAN	VPDGMVGLIIGR	613.85	2	70.262	False	1.23541	-0.965466	-2.17362	0.0217052	0.547154	-1.07962	-0.420398	-0.250585	2.83703	0.586835
Q92945|FUBP2_HUMAN	MILIQDGSQNTNVDKPLR	681.362	3	46.7021	False	-1.9607	-1.96609	-0.216801	-0.934972	-2.35432	0.483695	-4.78735	-1.26954	-0.274463	-0.801587
Q92945|FUBP2_HUMAN	IINDLLQSLR	592.854	2	66.0732	False	1.437	-1.9511	-0.0441828	2.39527	0.18007	6.20825	2.94382	5.62026	5.60291	5.06587
P26599|PTBP1_HUMAN	M[Oxi]ALIQM[Oxi]GSVEEAVQALIDLHNHDLGENHHLR	587.96	6	78.0405	False	-1.1157	0.708404	-1.73334	0.224588	1.72407	3.90751	1.39929	2.7469	3.67366	3.08462
P26599|PTBP1_HUMAN	IAIPGLAGAGNSVLLVSNLNPER	1138.14	2	78.4489	False	-0.297893	-0.249144	-1.15438	-3.5001	-0.577825	0.782578	-1.02484	0.36368	1.0184	1.99413
P26599|PTBP1_HUMAN	MALIQMGSVEEAVQALIDLHNHDLGENHHLR	582.628	6	87.8721	False	2.67084	#NAME?	2.22799	-0.000373992	1.37903	-1.77894	-1.36335	-0.783914	0.91367	#NAME?
P26599|PTBP1_HUMAN	KLPIDVTEGEVISLGLPFGK	704.737	3	79.9268	False	6.57291	5.92921	7.16474	5.90311	5.15273	8.58693	8.12298	4.30267	8.2308	5.49904
P26599|PTBP1_HUMAN	NNQFQALLQYADPVSAQHAK	748.378	3	70.1648	False	-2.38392	-1.90152	-3.09078	-1.45836	-1.41997	-3.75642	-2.47137	-2.3617	1.55287	-1.13386
P26599|PTBP1_HUMAN	IIVENLFYPVTLDVLHQIFSK	830.133	3	104.509	False	-1.34042	-2.62072	3.69571	2.94847	-0.362998	3.50893	2.57145	2.7847	4.39152	0.674253
P26599|PTBP1_HUMAN	M[Oxi]ALIQMGSVEEAVQALIDLHNHDLGENHHLR	585.294	6	84.352	False	-1.00026	-2.01975	2.2257	1.05933	2.06116	3.9924	-0.876331	2.34062	5.76068	4.08008
P26599|PTBP1_HUMAN	MALIQM[Oxi]GSVEEAVQALIDLHNHDLGENHHLR	585.294	6	84.3651	False	-0.882874	0.624384	0.706673	3.76044	2.60348	5.44482	-1.13012	1.59139	2.56098	1.98182
P26599|PTBP1_HUMAN	DYGNSPLHR	529.754	2	27.7503	False	0.144714	-3.62089	3.86853	2.67105	1.8067	6.1109	2.0801	5.2502	2.6404	2.18545
P26599|PTBP1_HUMAN	VTNLLM[Oxi]LK	474.283	2	52.1723	False	2.02908	1.94623	2.33086	3.0889	1.61364	7.07058	6.6297	6.53545	6.70699	5.81982
P27797|CALR_HUMAN	KPEDWDEEMDGEWEPPVIQNPEYK	987.436	3	66.0097	False	4.56105	0.160356	5.3689	5.49448	4.94267	1.99816	-2.32452	0.625467	3.19232	-0.835677
P27797|CALR_HUMAN	KPEDWDEEM[Oxi]DGEWEPPVIQNPEYK	992.768	3	59.9709	False	3.49204	4.45609	0.96591	-0.3042	0.814005	3.48795	5.82596	4.1324	3.31298	4.44552
P27797|CALR_HUMAN	IDNSQVESGSLEDDWDFLPPK	1196.05	2	68.7439	False	-3.57151	-0.117619	1.89826	-0.0602397	-0.221029	1.82337	2.33153	-3.74267	1.28339	-0.957083
P27797|CALR_HUMAN	KIKDPDASKPEDWDER	482.989	4	31.1909	False	-2.99041	-3.90935	2.02286	0.343293	1.88784	2.87583	3.3705	3.09162	2.98629	2.86081
P27797|CALR_HUMAN	IKDPDASKPEDWDER	450.965	4	34.5944	False	5.62713	-1.09902	2.79783	1.98524	0.700062	-0.659646	-1.41403	2.1874	4.38597	2.19688
P27797|CALR_HUMAN	HEQNIDC[MSH]GGGYVK	733.314	2	39.1203	False	4.19269	3.96265	1.61004	-0.549939	4.54278	3.77247	4.48353	-0.115678	5.09336	2.2967
P27797|CALR_HUMAN	EQFLDGDGWTSR	705.818	2	54.1533	False	2.97318	-0.347947	0.3123	-0.54082	-1.05362	5.02913	0.0246604	1.21437	6.30443	4.11879
P27797|CALR_HUMAN	QIDNPDYK	496.738	2	26.0554	False	0.307485	1.4526	2.22235	0.855108	2.58089	5.18845	3.92459	4.91046	4.61742	2.42638
P27797|CALR_HUMAN	IDDPTDSKPEDWDKPEHIPDPDAK	552.859	5	44.551	False	-0.857994	0.296177	-0.2061	3.17423	-2.16808	-2.32253	-2.07926	-2.14307	-0.618456	0.661808
P27797|CALR_HUMAN	FYGDEEKDK	565.754	2	24.4472	False	1.19764	0.43502	3.8006	3.05806	1.48223	2.11054	4.15271	0.968632	1.83079	2.99113
Q12906|ILF3_HUMAN	VADNLAIQLAAVTEDK	835.952	2	69.2154	False	3.87678	1.06753	4.54348	3.91386	4.95779	5.08835	5.41276	5.31064	7.22203	5.60054
Q12906|ILF3_HUMAN	HSSVYPTQEELEAVQNMVSHTER	891.085	3	68.8817	False	-0.453486	-5.85273	-0.299136	-1.20807	-0.774652	1.55031	-3.15939	-1.46427	2.3312	-1.70892
Q12906|ILF3_HUMAN	YEILQSVDDAAIVIK	838.959	2	70.8469	False	5.93583	4.24231	3.58929	3.77729	4.7468	5.87764	5.09355	4.11438	6.09678	4.88375
Q12906|ILF3_HUMAN	VLQDM[Oxi]GLPTGAEGR	730.364	2	40.6488	False	-0.286464	-1.59991	0.369622	0.406569	0.334192	4.64044	1.73646	4.58602	4.40642	3.94019
Q12906|ILF3_HUMAN	YELISETGGSHDK	718.339	2	36.1919	False	-3.35718	-0.239846	2.47321	1.06697	3.68148	2.20485	3.80061	3.62427	2.69136	3.9765
Q12906|ILF3_HUMAN	VLQDMGLPTGAEGR	722.367	2	48.6866	False	0.924036	-2.24801	-0.410596	2.97328	0.81255	3.01546	-1.58414	-0.41802	1.8285	0.138091
Q12906|ILF3_HUMAN	EATDAIGHLDR	399.867	3	33.4386	False	4.13591	2.76034	3.50652	2.16103	4.71624	6.39131	7.84544	7.66535	5.02231	6.76922
Q12906|ILF3_HUMAN	NTKEPPLSLTIHLTSPVVR	526.305	4	59.2974	False	-1.57738	0.588548	-3.25857	-0.627895	-2.77836	5.48122	5.14505	4.31264	3.8544	3.85675
Q12906|ILF3_HUMAN	AYAALAALEK	510.79	2	53.6246	False	3.24158	1.24517	4.74674	1.95289	3.30402	0.548553	-1.10637	-2.19522	2.91962	2.50591
Q12906|ILF3_HUMAN	EDITQSAQHALR	456.9	3	37.8253	False	0.355616	-2.49797	-1.32185	0.90216	-2.96491	6.66052	1.90589	1.66035	2.28289	4.04916
P20700|LMNB1_HUMAN	SLEGDLEDLKDQIAQLEASLAAAK	843.441	3	100.546	False	0.209154	0.684457	4.69422	4.01641	3.54199	0.772772	0.801511	4.4497	1.79848	2.81548
P20700|LMNB1_HUMAN	SLETENSALQLQVTER	909.466	2	51.8913	False	-2.09402	-0.811309	3.38702	1.88043	1.43658	1.59478	2.77383	6.15442	2.35827	3.13606
P20700|LMNB1_HUMAN	IESLSSQLSNLQK	723.894	2	56.1388	False	-2.09178	-2.976	-1.66291	-1.18243	-1.8362	4.26609	-2.60732	3.44478	6.73741	4.18474
P20700|LMNB1_HUMAN	SLEGDLEDLK	559.782	2	58.441	False	2.42518	5.39293	1.71636	4.08719	1.98283	5.94535	4.30492	5.2558	5.82456	3.45794
P20700|LMNB1_HUMAN	IQELEDLLAK	586.332	2	61.6986	False	4.00676	0.275232	2.09152	2.36774	4.25839	3.81577	6.17104	5.68024	3.75063	6.24012
P20700|LMNB1_HUMAN	DQMQQQLNDYEQLLDVK	1054.5	2	73.169	False	-0.584535	0.393564	0.298976	-1.53142	1.1466	-4.60665	0.532003	-0.329155	2.05803	-0.215253
P20700|LMNB1_HUMAN	KSLEGDLEDLKDQIAQLEASLAAAK	664.856	4	91.5772	False	-0.794101	1.62493	-0.0816854	-1.20603	1.83663	-2.5402	1.94365	2.26411	-0.121985	0.0447496
P20700|LMNB1_HUMAN	AEHDQLLLNYAK	707.87	2	47.288	False	-0.914576	-1.15142	-1.07694	-2.54162	0.103254	-1.64178	-2.35633	-2.41882	-0.224344	1.67145
P20700|LMNB1_HUMAN	DQIAQLEASLAAAK	714.888	2	68.3943	False	1.74974	2.12428	2.50455	2.03358	-0.484974	3.84426	3.83764	6.39663	7.34213	5.20959
P20700|LMNB1_HUMAN	AEHDQLLLNYAK	472.249	3	47.0494	False	-0.824889	-2.04863	-1.42856	-2.19157	-0.935854	0.989239	-0.529876	2.28228	5.55643	3.92501
Q03252|LMNB2_HUMAN	DVMQQQLAEYQELLDVK	1025.51	2	78.0341	False	-2.60056	-5.50255	2.11564	0.369233	-0.149448	1.08956	-0.959312	-3.5568	0.349427	-0.976011
Q03252|LMNB2_HUMAN	DVM[Oxi]QQQLAEYQELLDVK	1033.51	2	68.8548	False	-1.37503	-0.820633	-1.17313	-0.068143	-1.02291	1.15574	-0.40045	-0.570926	5.30081	2.87375
Q03252|LMNB2_HUMAN	GLESDVAELR	544.783	2	51.3332	False	5.02221	5.10215	2.2346	4.12721	7.08334	-1.0215	2.27842	-0.493027	4.44971	1.20908
P12956|XRCC6_HUMAN	DIISIAEDEDLR	694.849	2	64.2725	False	7.25301	6.46432	6.20009	7.56589	4.78568	5.3361	3.80743	7.00217	5.44348	5.49746
P12956|XRCC6_HUMAN	DTGIFLDLMHLK	701.874	2	79.3761	False	2.61868	0.432856	1.27399	0.120128	0.101273	4.8868	1.55678	-3.00915	5.05583	-2.1877
P12956|XRCC6_HUMAN	NIYVLQELDNPGAK	787.415	2	62.411	False	-1.9785	1.75747	-0.734627	1.21095	-1.8465	4.1079	2.42681	5.65074	4.71016	7.35324
P12956|XRCC6_HUMAN	DSLIFLVDASK	604.332	2	69.728	False	1.06389	-1.67116	-0.817149	0.767526	-1.67013	2.02994	-2.13145	-2.14076	3.86322	6.63152
P12956|XRCC6_HUMAN	ELVYPPDYNPEGK	760.867	2	47.9809	False	1.51253	1.09493	-1.19565	0.70255	-0.31411	1.9756	2.24208	0.439758	2.79881	1.49679
P12956|XRCC6_HUMAN	NIPPYFVALVPQEEELDDQK	1172.59	2	76.6761	False	-0.212508	0.275489	0.336506	-1.5595	2.91966	5.38768	3.41977	1.66256	5.08326	3.95996
P12956|XRCC6_HUMAN	IQVTPPGFQLVFLPFADDKR	763.419	3	83.2374	False	-2.29993	-0.688809	-1.66382	-2.912	-2.44028	2.88685	-1.67965	-0.626721	2.63723	4.93157
P12956|XRCC6_HUMAN	QELLEALTK	522.8	2	55.6376	False	0.235646	-0.0775798	-0.681844	3.13701	1.27987	6.29126	1.79696	5.48858	4.49622	7.90129
P12956|XRCC6_HUMAN	RLGSLVDEFKELVYPPDYNPEGK	667.093	4	75.6173	False	-1.54671	-0.169166	-1.48209	-0.538279	-2.07216	-1.72131	-0.685141	-2.18807	-2.01987	-0.706025
P12956|XRCC6_HUMAN	LGSLVDEFK	504.274	2	55.265	False	4.72986	6.50713	6.04874	4.39647	5.78552	4.80175	6.47418	5.30893	5.69861	5.02116
O43175|SERA_HUMAN	AGTGVDNVDLEAATR	744.868	2	43.4555	False	6.72294	6.39958	4.96525	6.0777	5.26753	4.80124	6.77884	5.71864	6.48357	6.6361
O43175|SERA_HUMAN	EELIAELQDC[MSH]EGLIVR	938.463	2	91.7564	False	4.34193	3.69629	3.82417	4.65304	4.05974	6.43667	6.3998	2.31125	6.36188	6.91194
O43175|SERA_HUMAN	NAGNC[MSH]LSPAVIVGLLK	807.939	2	87.7242	False	-0.544201	1.10844	-0.495278	1.69976	-2.41461	0.686033	-0.13544	1.7546	4.47502	2.79437
O43175|SERA_HUMAN	ILQDGGLQVVEK	649.869	2	45.413	False	7.66465	7.79562	6.5319	7.45073	4.47318	6.96735	10.2326	7.63969	6.67672	7.88452
O43175|SERA_HUMAN	ALVDHENVISC[MSH]PHLGASTK	510.003	4	52.798	False	3.40651	-1.8982	3.65214	4.26018	2.26493	3.46219	3.36152	4.90915	4.84055	5.59737
O43175|SERA_HUMAN	QADVNLVNAK	536.293	2	34.4173	False	-0.600798	-3.42358	-0.478959	-1.62839	1.43909	4.33712	-1.77365	4.16021	3.76574	5.14786
O43175|SERA_HUMAN	GTIQVITQGTSLK	673.388	2	49.328	False	-1.25813	-0.968697	0.478382	1.19274	-1.9043	3.36334	-1.11304	2.8745	4.15626	3.99599
O43175|SERA_HUMAN	VTADVINAAEK	565.806	2	36.7995	False	6.88928	5.42335	5.62045	5.60815	7.61765	5.98225	4.45424	4.95492	6.02854	6.17115
O43175|SERA_HUMAN	QIPQATASM[Oxi]K	545.782	2	22.3602	False	-1.33686	-1.52784	0.459051	-4.62872	-2.39253	-0.721966	0.515947	-1.21996	1.01094	1.29151
O43175|SERA_HUMAN	TLGILGLGR	450.287	2	60.0326	False	2.1053	-1.01003	1.79892	1.18145	2.09628	-3.46796	4.24964	3.46743	0.877036	6.94499
Q15084|PDIA6_HUMAN	TGEAIVDAALSALR	693.883	2	77.8371	False	-2.16229	1.05937	0.621243	0.427332	1.89613	4.08118	1.67137	3.69632	6.79578	5.00318
Q15084|PDIA6_HUMAN	LAAVDATVNQVLASR	764.428	2	62.9603	False	3.42112	4.65474	1.91836	-3.98559	2.20115	5.82011	3.28167	5.39218	7.62326	6.92193
Q15084|PDIA6_HUMAN	KDVIELTDDSFDK	762.875	2	50.9779	False	3.12693	4.23661	0.965924	5.11602	4.12841	3.96956	4.15414	5.58568	4.43673	4.60369
Q15084|PDIA6_HUMAN	GSTAPVGGGAFPTIVER	808.426	2	54.4754	False	5.84947	4.70167	1.54578	3.79352	5.64969	4.81509	4.67898	5.07486	7.4914	4.91382
Q15084|PDIA6_HUMAN	GESPVDYDGGR	576.252	2	31.083	False	2.99868	-0.61917	3.03992	-0.686644	3.3142	6.54681	3.18904	5.74074	3.86446	3.39172
Q15084|PDIA6_HUMAN	NLEPEWAAAASEVK	757.878	2	61.0361	False	-3.33867	-1.41149	-2.62084	-0.586669	1.92207	1.49348	0.256116	1.75175	3.04621	1.65677
Q15084|PDIA6_HUMAN	NSYLEVLLK	539.811	2	68.6851	False	4.0982	4.35555	4.87133	4.78544	5.34546	3.57007	3.78733	3.57932	6.05843	4.40263
Q15084|PDIA6_HUMAN	NRPEDYQGGR	596.279	2	17.6588	False	4.85453	-0.355344	2.83576	-1.82984	0.395952	0.215801	1.73205	2.17629	2.28538	3.88403
P04406|G3P_HUMAN	VIHDNFGIVEGLMTTVHAITATQK	649.595	4	88.1096	False	1.97822	-0.56386	-1.67362	0.387681	-0.977273	2.77429	0.854198	1.41846	3.06306	2.62598
P04406|G3P_HUMAN	RVIISAPSADAPM[Oxi]FVM[Oxi]GVNHEK	801.072	3	47.3681	False	-0.45151	-4.7306	-1.26441	-3.57946	-1.07993	2.72445	1.60507	3.40754	0.970531	2.82197
P04406|G3P_HUMAN	LVINGNPITIFQER	807.454	2	69.8077	False	-3.77653	-3.37647	-0.335044	-2.45262	-0.722237	4.83056	-2.33724	2.94383	7.5276	7.07098
P04406|G3P_HUMAN	VPTANVSVVDLTC[MSH]R	760.384	2	65.6846	False	-0.928633	-1.66115	-0.566796	-0.262979	-1.57984	4.12199	-2.64839	-1.18529	4.28734	3.89447
P04406|G3P_HUMAN	RVIISAPSADAPMFVMGVNHEK	593.058	4	60.4573	False	-6.14688	-1.79497	-1.05495	-7.53735	-0.0353841	-3.04078	-3.87528	-3.6862	-5.7284	-1.43803
P04406|G3P_HUMAN	VIHDNFGIVEGLM[Oxi]TTVHAITATQK	653.594	4	76.8184	False	-0.31821	-2.03519	-3.12844	-1.24515	-2.68114	4.2694	0.860251	3.69873	3.42725	3.53119
P04406|G3P_HUMAN	IISNASC[MSH]TTNC[MSH]LAPLAK	906.43	2	71.0031	False	-0.667623	-2.18281	-0.562724	0.432576	-1.0275	-1.45872	-4.33994	-1.38022	-1.99534	-1.56054
P04406|G3P_HUMAN	AGAHLQGGAK	455.249	2	9.7589	False	6.46879	5.08611	2.4708	3.62083	5.03696	5.22993	4.63776	5.18762	4.68768	3.25668
P04406|G3P_HUMAN	GALQNIIPASTGAAK	706.399	2	50.8961	False	0.514175	0.176003	0.0317574	1.9674	-0.980778	6.1426	-3.41935	7.10806	6.9954	7.33204
P04406|G3P_HUMAN	QASEGPLK	415.224	2	22.0258	False	3.32871	1.41445	0.955379	0.689765	0.035897	4.3672	4.64195	4.4152	5.81659	3.89546
P18206|VINC_HUMAN	AIPDLTAPVAAVQAAVSNLVR	1038.59	2	97.2782	False	-0.572616	0.0791806	0.0911219	-0.0143796	3.26121	4.27152	0.0919316	-4.68707	2.90572	2.10204
P18206|VINC_HUMAN	AQQVSQGLDVLTAK	729.402	2	49.6683	False	2.07308	3.70429	-1.32817	2.50208	1.59994	3.93575	3.6774	3.72026	2.33199	1.49071
P18206|VINC_HUMAN	DPSASPGDAGEQAIR	735.845	2	31.8045	False	4.31932	6.61142	4.62144	3.38053	5.48833	3.55674	2.4562	3.92275	5.55108	2.42391
P18206|VINC_HUMAN	AVAGNISDPGLQK	635.344	2	35.3461	False	3.97999	2.20951	3.58895	4.63602	4.73915	6.91742	2.60029	3.95548	1.92765	2.99028
P18206|VINC_HUMAN	M[Oxi]LGQM[Oxi]TDQVADLR	755.355	2	40.8072	False	0.147045	3.45432	-1.23258	-0.40695	-0.0341604	-1.02111	0.125252	0.938528	2.27071	0.967044
P18206|VINC_HUMAN	C[MSH]DRVDQLTAQLADLAAR	635.649	3	73.0478	False	3.5159	4.18889	3.10758	2.92463	4.56711	4.15308	3.27264	3.89323	5.08958	3.79425
P18206|VINC_HUMAN	QVATALQNLQTK	657.872	2	41.7862	False	3.0424	2.6991	3.4051	3.81043	2.75932	2.18424	4.02415	2.25243	3.95557	1.96717
P18206|VINC_HUMAN	WIDNPTVDDR	615.791	2	41.8482	False	4.38071	2.69165	4.95623	4.34985	5.49095	2.60461	-2.22129	2.77772	-1.14219	2.70905
P18206|VINC_HUMAN	ELLPVLISAMK	607.365	2	77.9653	False	6.64207	-0.408275	4.37075	0.0647295	4.58693	2.9361	-0.894894	-0.4607	1.55767	0.42723
P18206|VINC_HUMAN	ETVQTTEDQILK	702.865	2	44.3194	False	2.01089	2.48633	2.96392	0.978674	1.14597	4.63553	3.21538	4.02492	3.13168	4.29209
P07237|PDIA1_HUMAN	RTGPAATTLPDGAAAESLVESSEVAVIGFFK	1031.2	3	95.6719	False	0.532158	-0.411328	-1.03886	-2.79465	-1.02039	1.53392	-2.93562	0.473421	-0.968253	-1.24974
P07237|PDIA1_HUMAN	MDSTANEVEAVK	647.303	2	34.086	False	4.46808	-1.35557	4.38023	1.41953	0.114374	0.761886	0.00584903	1.94344	3.16293	0.555374
P07237|PDIA1_HUMAN	HNQLPLVIEFTEQTAPK	655.686	3	68.3821	False	1.29525	-1.25038	3.02196	1.18772	-2.80168	3.05244	2.57235	2.39362	2.97551	1.84353
P07237|PDIA1_HUMAN	NFEDVAFDEKK	447.882	3	44.5208	False	-0.683455	-0.142823	0.722409	-2.21375	-2.9482	0.453122	-1.4177	0.750502	1.32485	-2.01054
P07237|PDIA1_HUMAN	DHENIVIAK	519.783	2	29.0379	False	2.01483	0.982578	1.5523	-0.230124	1.3098	3.38418	2.56727	1.92318	2.96335	1.30321
P07237|PDIA1_HUMAN	ENLLDFIK	496.277	2	72.6808	False	7.29877	6.5702	8.93064	5.28443	5.20049	8.29428	7.23064	7.10121	8.2042	8.29006
P07237|PDIA1_HUMAN	EADDIVNWLK	601.806	2	69.3287	False	-0.703991	-1.11095	0.287229	-3.64461	-1.33715	0.389956	-0.832056	0.208478	5.44917	0.512726
P07237|PDIA1_HUMAN	LGETYK	355.69	2	23.2617	False	-0.443378	2.96964	-0.295379	-1.88538	-0.457223	-0.260916	2.79714	0.69396	0.177462	-0.0138839
P07237|PDIA1_HUMAN	LITLEEEM[Oxi]TK	611.815	2	41.1404	False	3.37718	4.77592	3.98648	1.6986	2.82733	5.51516	6.82945	6.36745	5.08681	6.0587
P31943|HNRH1_HUMAN	HTGPNSPDTANDGFVR	842.887	2	31.6048	False	3.61847	3.86984	3.84996	2.40999	3.46916	3.92764	3.29296	4.8815	4.07844	4.8667
P31943|HNRH1_HUMAN	STGEAFVQFASQEIAEK	921.449	2	71.0338	False	-1.14194	-1.1221	-0.918212	-1.14081	-1.38804	3.42765	3.28211	-1.66591	5.06009	4.7603
P31943|HNRH1_HUMAN	HTGPNSPDTANDGFVR	562.261	3	31.6005	False	4.44994	5.09183	5.3758	5.55168	6.17779	4.94883	4.38747	5.45193	7.32636	5.04255
P31943|HNRH1_HUMAN	EGRPSGEAFVELESEDEVK	702.999	3	53.3996	False	5.80063	-0.0349836	1.73406	-1.57793	-1.06236	2.13895	2.07849	1.91009	4.81478	4.13547
P52597|HNRPF_HUMAN	ITGEAFVQFASQELAEK	934.475	2	78.6144	False	2.24826	-0.909936	-3.6144	2.67233	0.958437	3.12319	1.13612	1.56229	5.64828	6.64794
P52597|HNRPF_HUMAN	HSGPNSADSANDGFVR	815.864	2	29.0152	False	4.12248	1.1945	4.44806	2.66006	4.09719	2.18268	1.5293	3.22666	2.8086	2.20603
P52597|HNRPF_HUMAN	QSGEAFVELGSEDDVK	855.397	2	52.0698	False	-0.0115131	1.98949	2.24705	3.51003	2.70359	3.32213	4.24931	3.27092	1.67166	0.567744
P52597|HNRPF_HUMAN	HSGPNSADSANDGFVR	544.245	3	29.0068	False	4.93396	3.15865	4.30341	1.04178	3.89573	3.17418	5.36632	3.44455	5.93443	4.42161
P30101|PDIA3_HUMAN	VVVAENFDEIVNNENK	916.955	2	57.391	False	6.10458	5.73426	1.56239	5.18034	5.57256	4.72285	6.10177	6.83029	7.06899	3.69802
P30101|PDIA3_HUMAN	TFSHELSDFGLESTAGEIPVVAIR	859.106	3	74.076	False	-5.10857	-3.90717	-0.0428026	-1.68019	-3.04868	1.41419	-5.05925	-2.69056	3.07492	-3.75534
P30101|PDIA3_HUMAN	LAPEYEAAATR	596.304	2	34.9504	False	4.54659	6.34254	5.59671	4.50117	3.39739	4.99954	5.22401	4.39241	7.4097	6.91207
P30101|PDIA3_HUMAN	DASIVGFFDDSFSEAHSEFLK	783.362	3	86.1204	False	1.92024	3.49539	5.37499	2.33334	2.49479	4.73324	-1.20499	4.76193	4.61801	5.11122
P30101|PDIA3_HUMAN	FLQDYFDGNLK	680.333	2	62.7826	False	3.95551	2.56411	3.25966	2.61482	3.06829	2.81777	6.96404	5.21871	8.72783	4.6889
P30101|PDIA3_HUMAN	SEPIPESNDGPVK	684.836	2	33.2322	False	4.75113	4.01583	4.34888	-1.97153	3.33409	3.92396	3.11184	4.77637	4.34738	4.08206
P30101|PDIA3_HUMAN	EATNPPVIQEEKPK	790.42	2	29.3201	False	5.78564	0.910567	4.71402	2.04284	0.48812	1.99237	2.8277	1.96946	2.07249	2.92465
P30101|PDIA3_HUMAN	YGVSGYPTLK	542.787	2	45.2112	False	3.68144	4.89394	2.41949	6.47329	4.95117	4.64614	6.05407	5.1146	4.36962	2.32922
P30101|PDIA3_HUMAN	FVMQEEFSR	586.774	2	50.8712	False	-1.83396	-0.292188	0.950651	-0.540979	0.103042	1.68852	1.94917	0.684667	4.84799	1.08335
P30101|PDIA3_HUMAN	TADGIVSHLK	520.79	2	34.4711	False	2.1265	5.33182	4.47662	5.09015	4.90861	4.81553	4.8505	3.7293	4.70865	4.68036
P0CG47|UBB_HUMAN	TITLEVEPSDTIENVK	894.467	2	56.9219	False	9.76845	5.75898	6.86648	4.02668	5.3256	7.75385	7.35741	8.0696	7.15181	7.42184
P0CG47|UBB_HUMAN	ESTLHLVLR	534.314	2	45.6787	False	-4.48171	1.98594	1.90352	0.277712	-1.93134	4.00649	6.8911	2.31403	5.30985	5.00015
P0CG47|UBB_HUMAN	TLSDYNIQK	541.28	2	37.8215	False	0.499087	-1.20227	0.36414	-1.40371	-0.859935	2.08063	-2.43826	2.42049	3.21618	3.71501
P0CG47|UBB_HUMAN	ESTLHLVLR	356.545	3	45.5512	False	-1.52837	5.09312	4.07641	-0.815224	2.8625	6.49237	8.42673	3.21185	9.32765	6.40694
P31949|S10AB_HUMAN	TEFLSFMNTELAAFTK	925.456	2	89.4536	False	-0.830632	0.138548	-0.153309	-0.878484	-1.08156	3.5858	1.98406	0.271374	6.5469	4.50106
P31949|S10AB_HUMAN	TEFLSFM[Oxi]NTELAAFTK	933.453	2	76.0659	False	-0.916805	1.54026	-0.509129	0.0250656	0.707687	5.31669	-3.42559	-1.04484	0.558425	4.53877
P31949|S10AB_HUMAN	C[MSH]IESLIAVFQK	648.838	2	78.2171	False	1.0679	-1.18377	-3.1465	1.29537	-5.41708	4.96075	1.30861	0.192698	4.62652	3.99177
P31949|S10AB_HUMAN	ISSPTETER	510.254	2	23.5769	False	2.92024	5.83654	2.32788	1.74037	1.69621	4.60857	4.5996	6.83211	7.10408	7.06443
Q14103|HNRPD_HUMAN	IFVGGLSPDTPEEK	744.883	2	50.9546	False	8.06837	6.39703	6.8997	8.56411	8.14065	8.86936	7.13417	8.44741	8.06528	9.67772
Q14103|HNRPD_HUMAN	EYFGGFGEVESIELPMDNK	1080.99	2	75.6816	False	1.09687	-0.522567	6.11406	1.46921	5.61439	4.59492	1.15925	4.96174	4.50739	3.37281
Q14103|HNRPD_HUMAN	EYFGGFGEVESIELPM[Oxi]DNK	1088.99	2	70.6952	False	1.49423	-0.284053	0.0687318	-1.53821	-3.12318	1.61636	1.2885	-0.0775315	-3.28779	3.32706
Q14103|HNRPD_HUMAN	FGEVVDC[MSH]TLK	578.772	2	59.5238	False	6.24197	3.45875	6.17437	3.31212	4.7661	7.07068	5.98957	4.33267	4.76239	4.47899
Q14103|HNRPD_HUMAN	MFIGGLSWDTTK	678.337	2	68.05	False	1.86781	-0.385651	-2.28686	2.60176	-0.307259	-5.62548	-1.36354	-1.64062	4.2059	-0.351312
Q14103|HNRPD_HUMAN	HSEAATAQR	485.739	2	7.24011	False	-0.301573	Infinity	Infinity	Infinity	Infinity	Infinity	5.02743	Infinity	8.49907	Infinity
Q14103|HNRPD_HUMAN	M[Oxi]FIGGLSWDTTK	686.334	2	61.1593	False	-1.56019	-0.133759	-3.10917	-0.72861	0.276591	0.52361	-2.77232	-0.469046	3.81847	0.710511
Q99729|ROAA_HUMAN	EYFGEFGEIEAIELPMDPK	1107.52	2	82.1901	False	3.49014	0.50014	2.76741	4.24306	3.44337	-1.06057	-1.96808	0.777595	0.388142	2.24648
Q99729|ROAA_HUMAN	MFVGGLSWDTSK	664.321	2	62.8903	False	0.441779	-0.776588	-0.85334	-0.749798	0.0599969	-0.44856	-5.04532	-0.755097	2.18898	0.306667
Q99729|ROAA_HUMAN	IREYFGEFGEIEAIELPMDPK	828.41	3	76.487	False	-1.99265	-2.38838	-5.21143	-0.705128	-2.52283	3.35326	-4.14185	-2.90673	-0.72787	-3.49198
Q99729|ROAA_HUMAN	GFGFILFK	464.768	2	77.0154	False	-4.33861	#NAME?	-2.60663	-1.56407	2.64968	6.36782	0.71835	0.0533074	2.90745	2.62163
Q99729|ROAA_HUMAN	EYFGEFGEIEAIELPM[Oxi]DPK	1115.52	2	76.3873	False	3.41924	0.800268	1.61727	2.73441	-1.283	2.1826	-1.01404	2.75111	1.97608	3.67417
Q99729|ROAA_HUMAN	M[Oxi]FVGGLSWDTSK	672.319	2	54.1992	False	-1.86636	0.583836	0.0414294	-0.395154	-3.6864	0.570108	1.01211	-2.23838	0.220431	2.91093
O14979|HNRDL_HUMAN	EYFGAFGEIENIELPMDTK	1102.02	2	81.0523	False	1.72698	-1.57059	1.32753	-0.394133	0.108262	0.347423	-0.660163	0.814326	-1.29876	0.0925572
O14979|HNRDL_HUMAN	EYFGAFGEIENIELPM[Oxi]DTK	1110.01	2	73.2605	False	-0.221408	-0.109227	-1.24033	-1.52698	-0.353622	2.30205	-1.88771	1.78977	1.4337	1.98283
P15311|EZRI_HUMAN	FYPEDVAEELIQDITQK	1019.5	2	98.3892	False	3.81593	0.0533622	2.7857	0.0934668	2.40878	4.91376	4.57264	4.53689	5.72068	4.39853
P15311|EZRI_HUMAN	SQEQLAAELAEYTAK	826.412	2	63.6882	False	-3.55198	1.67714	-2.56838	-2.36516	-2.53861	2.40208	-0.965821	-2.32585	4.40516	2.71208
P15311|EZRI_HUMAN	EDEVEEWQHR	678.794	2	39.593	False	-0.491282	-3.12311	-0.80149	0.847122	0.0970188	1.52341	-3.083	-1.66132	2.76047	3.81862
P15311|EZRI_HUMAN	QRIDEFEAL	560.785	2	57.0622	False	0.208096	-1.19824	-0.663	-2.99159	-0.311593	5.96496	-2.37061	3.34674	3.26377	5.69109
P15311|EZRI_HUMAN	EDEVEEWQHR	452.865	3	39.7425	False	-0.0789529	-0.502138	-3.32564	0.353404	-1.11494	-0.980234	-0.929481	-1.41783	0.0883967	3.06438
P15311|EZRI_HUMAN	VSAQEVR	394.717	2	19.1589	False	0.872415	0.30709	1.71033	0.105487	3.21123	7.00783	5.01575	5.12712	4.25669	4.86223
P15311|EZRI_HUMAN	IALLEEAR	457.769	2	45.7925	False	6.16584	-0.370813	-0.70074	3.80762	2.44789	7.2881	4.63978	6.13056	6.91011	5.63071
P26038|MOES_HUMAN	FYPEDVSEELIQDITQR	1041.5	2	88.7801	False	-0.118648	-0.41049	3.68052	0.278186	0.0528039	0.6627	1.67372	2.93913	2.67186	0.986336
P26038|MOES_HUMAN	AQQELEEQTR	616.299	2	24.2275	False	2.35496	-1.24296	4.86759	3.20823	2.56908	3.82785	4.58525	3.01243	3.58424	3.14127
P32119|PRDX2_HUMAN	KEGGLGPLNIPLLADVTR	932.039	2	79.1574	False	2.59706	-1.34735	-0.768478	-0.879426	-1.06213	1.66955	-0.694711	0.756272	-0.807265	3.40049
P32119|PRDX2_HUMAN	EGGLGPLNIPLLADVTR	867.991	2	85.4119	False	3.23022	0.625442	1.54708	3.02252	0.469391	3.8915	7.38845	5.33676	5.59604	7.21939
P32119|PRDX2_HUMAN	KEGGLGPLNIPLLADVTR	621.695	3	78.0224	False	6.11632	2.97656	7.10412	6.47765	5.70762	6.68347	7.45669	6.64862	9.65777	7.70006
P32119|PRDX2_HUMAN	ATAVVDGAFK	489.766	2	37.6329	False	4.81955	6.59385	5.05819	3.95078	7.18616	6.43853	7.91391	3.80229	5.82398	7.96732
P32119|PRDX2_HUMAN	TDEGIAYR	462.725	2	32.2344	False	-1.56345	-2.22469	0.746173	-0.110547	-0.177564	6.08062	-0.724082	3.42397	5.43014	6.84174
P32119|PRDX2_HUMAN	IGKPAPDFK	324.855	3	27.688	False	6.26284	7.74234	6.04102	2.13999	5.05704	6.49842	7.80602	5.53181	6.41446	6.9742
P32119|PRDX2_HUMAN	IGKPAPDFK	486.779	2	27.6578	False	2.46809	0.49866	4.84611	1.94563	4.42057	3.5249	4.20185	4.79758	5.52558	2.85711
Q06830|PRDX1_HUMAN	ATAVMPDGQFK	582.79	2	40.175	False	5.44463	5.19575	6.54688	6.20212	6.88619	4.17522	2.59068	4.96521	6.71058	2.07734
Q06830|PRDX1_HUMAN	QGGLGPM[Oxi]NIPLVSDPK	819.93	2	54.3965	False	-0.507987	4.21382	0.305041	-1.27675	-1.36422	-0.595441	-0.828203	-1.09909	-0.796077	3.32512
Q06830|PRDX1_HUMAN	ATAVM[Oxi]PDGQFK	590.787	2	31.3256	False	5.46121	6.30431	4.59144	3.86559	4.58415	6.17039	6.82112	6.46863	8.81846	6.63155
Q06830|PRDX1_HUMAN	LVQAFQFTDK	598.819	2	52.8577	False	2.04991	-1.39376	0.72207	-0.621921	-3.23746	5.01009	0.164605	-2.18874	-0.883364	5.27557
Q06830|PRDX1_HUMAN	ADEGISFR	447.719	2	38.8648	False	4.99926	6.76153	7.64173	7.08421	7.19456	7.78675	4.29396	6.29475	6.98077	7.63119
Q06830|PRDX1_HUMAN	IGHPAPNFK	490.769	2	27.4206	False	5.55603	3.3081	3.47892	4.7215	6.99538	4.40524	5.46663	4.36655	6.21908	3.77471
Q13162|PRDX4_HUMAN	QITLNDLPVGR	613.349	2	56.3844	False	2.95502	3.4504	1.61166	3.56676	3.05587	3.97217	3.33317	4.75566	3.64427	1.31325
P46940|IQGA1_HUMAN	ILAIGLINEALDEGDAQK	942.01	2	81.0761	False	7.28273	1.14121	5.44705	4.83975	4.08948	3.04779	5.2488	8.08779	6.79038	5.34175
P46940|IQGA1_HUMAN	VDFTEEEINNMK	734.835	2	53.088	False	3.15339	-0.313548	-1.58876	-3.46786	2.47654	-1.2838	-1.51036	-1.87429	-0.225968	0.0706256
P46940|IQGA1_HUMAN	IGGILANELSVDEAALHAAVIAINEAIDR	986.868	3	113.842	False	2.12564	1.69644	3.12634	5.78414	1.44645	4.50117	3.79334	5.07838	4.55758	0.992458
P46940|IQGA1_HUMAN	LEGVLAEVAQHYQDTLIR	685.701	3	77.4917	False	-3.66983	3.07972	-1.9489	-2.75166	1.6076	4.05913	2.66676	3.74138	4.40365	4.95825
P46940|IQGA1_HUMAN	SWVNQM[Oxi]ESQTGEASK	849.375	2	33.9484	False	-1.51611	0.251781	-1.62586	2.03152	0.135286	-2.2318	-0.17319	-0.806949	-1.22189	0.689523
P46940|IQGA1_HUMAN	VDFTEEEINNM[Oxi]K	742.832	2	42.0611	False	-0.36426	1.61269	-2.95515	-1.818	-1.06647	2.29619	2.65222	0.269489	3.52558	2.65262
P46940|IQGA1_HUMAN	VDQIQEIVTGNPTVIK	877.488	2	60.7646	False	-1.91929	-0.632723	0.282259	4.43779	0.444861	0.359395	4.1008	3.8579	6.1821	5.21386
P46940|IQGA1_HUMAN	LAAVALINAAIQK	648.406	2	71.7324	False	-1.53668	1.30103	-2.93236	-1.2748	-1.38345	2.15472	-1.72775	-0.704705	-0.0746555	2.90079
P46940|IQGA1_HUMAN	TLQALQIPAAK	577.351	2	48.9501	False	3.74589	2.99936	-0.32445	1.57267	6.08099	2.81074	4.27796	3.34074	4.54653	4.75488
P46940|IQGA1_HUMAN	LTELGTVDPK	536.798	2	38.2254	False	3.20549	2.19201	3.37909	-0.0986724	3.94453	0.595123	3.83067	5.08103	5.30852	3.8368
P29966|MARCS_HUMAN	EEPAAAGSGAASPSAAEK	800.876	2	24.4193	False	4.73033	3.48933	1.7343	2.88351	3.70746	5.42489	5.61789	4.05715	3.59358	4.44977
P29966|MARCS_HUMAN	GEPAAAAAPEAGASPVEK	811.905	2	31.733	False	1.29073	-0.750264	-0.470501	2.73539	2.66081	5.0141	-0.913502	4.8586	2.20349	4.56741
P29966|MARCS_HUMAN	GEAAAERPGEAAVASSPSK	892.942	2	26.2204	False	-3.1571	-2.18371	-4.74558	-2.21188	-4.22935	-4.15055	2.47855	4.28673	-3.42541	-4.14857
P29966|MARCS_HUMAN	EAGEGGEAEAPAAEGGK	765.339	2	22.829	False	-1.10392	0.190484	3.05633	0.862067	1.47468	5.95775	6.37175	5.95923	4.13694	4.97736
P29966|MARCS_HUMAN	AEDGATPSPSNETPK	750.844	2	24.4971	False	2.07368	3.36507	3.86574	4.13813	0.99033	5.62966	3.22265	3.98021	3.55736	3.43719
P29966|MARCS_HUMAN	VN[Dea]GDASPAAAESGAK	673.315	2	25.7915	False	-3.06155	-0.292419	1.53545	-0.276425	-3.11452	0.765287	0.032914	0.107792	-0.620212	2.96077
P07737|PROF1_HUMAN	DSLLQDGEFSM[Oxi]DLR	821.375	2	60.8517	False	0.487075	1.5663	-2.87734	-0.885313	-1.4493	4.26618	5.74183	4.90243	4.79005	6.38423
P07737|PROF1_HUMAN	DSLLQDGEFSMDLR	813.377	2	69.8494	False	1.41211	-4.97887	-0.994378	-0.413467	-0.490537	3.70289	-1.79961	-1.48299	6.34445	-0.0327019
P07737|PROF1_HUMAN	TFVNITPAEVGVLVGK	822.472	2	75.6017	False	-1.70619	1.05528	2.62605	2.82379	1.18669	6.1433	1.8421	-1.82546	6.08831	4.67705
P07737|PROF1_HUMAN	STGGAPTFNVTVTK	690.362	2	43.834	False	8.16361	7.69014	4.81608	7.41106	8.64922	8.85482	9.05077	9.01297	8.22269	8.41019
P07737|PROF1_HUMAN	EGVHGGLINKK	576.33	2	19.3721	False	-4.29351	0.0881356	-3.45703	-2.05012	NaN	-0.401118	0.0533574	-1.9869	1.71097	-1.17428
P07737|PROF1_HUMAN	EGVHGGLINK	512.283	2	25.3676	False	5.17888	7.77393	6.43136	6.05274	5.48732	4.86858	4.32104	6.05271	5.98725	6.66558
P07737|PROF1_HUMAN	TFVNITPAEVGVLVGKDR	639.026	3	70.3149	False	-0.749477	-1.75131	-1.74977	-2.68451	-1.16228	1.20337	0.721092	1.55075	1.84406	3.25865
P07737|PROF1_HUMAN	SSFYVN[Dea]GLTLGGQK	736.375	2	56.4624	False	-0.670906	-0.733301	-1.0628	-1.57897	-0.754599	4.90705	-2.39957	-1.01486	5.05499	4.60933
P07737|PROF1_HUMAN	TLVLLMGK	437.775	2	58.0759	False	3.90548	3.13278	4.89064	4.08598	3.72056	5.25055	4.22887	4.56331	6.13844	5.17458
P24534|EF1B_HUMAN	YGPADVEDTTGSGATDSK	885.887	2	36.2449	False	5.32031	4.99731	2.09798	5.35787	2.54067	2.85421	4.71614	5.3651	4.36112	5.32956
P24534|EF1B_HUMAN	SPAGLQVLNDYLADK	802.42	2	71.0695	False	0.0881465	-0.968839	-2.18919	4.00832	2.10035	5.53933	4.30623	6.89949	7.28458	6.20752
O60506|HNRPQ_HUMAN	EFNEDGALAVLQQFK	854.931	2	77.9473	False	-2.91198	-2.28133	-0.685476	0.307994	-0.693104	5.12657	-0.287389	0.64154	6.81977	1.40793
O60506|HNRPQ_HUMAN	LDEIYVAGLVAHSDLDER	672.341	3	68.9653	False	-1.54426	0.11439	-0.986963	-0.537115	-3.58755	3.80264	0.409031	3.03909	0.515446	5.24137
O60506|HNRPQ_HUMAN	DLFEDELVPLFEK	797.406	2	85.8594	False	4.95144	5.59568	6.85996	5.90995	4.55153	5.47241	4.70378	5.53342	5.08964	6.19932
O60506|HNRPQ_HUMAN	NLANTVTEEILEK	737.393	2	70.029	False	8.32961	4.87331	5.71419	5.61811	4.79274	2.58867	6.31715	6.55237	6.80728	6.44941
O60506|HNRPQ_HUMAN	DSDLSHVQNK	571.775	2	19.8431	False	3.97983	1.02647	4.83131	6.44263	4.34738	2.77052	1.49937	3.21436	7.61854	4.75062
O60506|HNRPQ_HUMAN	DLEGENIEIVFAKPPDQK	681.353	3	64.3278	False	-1.18382	0.0755198	-1.37625	-1.66974	-0.220209	1.15298	4.24542	-0.0552703	5.47655	4.69703
O60506|HNRPQ_HUMAN	DYAFIHFDER	438.203	3	58.621	False	-0.313349	-1.41362	-0.600828	-0.593628	-2.63097	1.52477	-0.627151	2.38488	1.59211	4.15647
O60506|HNRPQ_HUMAN	N[Dea]LANTVTEEILEK	737.885	2	72.6012	False	5.53879	5.37137	6.56076	6.33811	4.57151	-5.76967	6.38248	3.56337	2.61124	-0.437464
O60506|HNRPQ_HUMAN	EQILEEFSK	561.787	2	52.9462	False	0.669902	0.549118	-3.70965	1.96731	1.31171	5.3428	0.378614	5.27647	3.34974	4.6623
O43390|HNRPR_HUMAN	EFNEEGALSVLQQFK	869.936	2	76.0538	False	-0.569129	0.325255	0.890003	-1.58197	-0.467207	2.78246	1.41734	3.23673	2.02617	4.4545
O43390|HNRPR_HUMAN	DLYEDELVPLFEK	805.403	2	77.7031	False	2.37451	1.5726	2.75569	2.56559	5.15893	5.29783	4.78369	5.62691	6.53077	7.36714
O43390|HNRPR_HUMAN	ESDLSHVQNK	578.783	2	19.057	False	-2.97657	-3.25822	-5.53117	-2.44761	-1.93104	0.718789	1.9285	0.712563	2.88351	1.17118
O43390|HNRPR_HUMAN	NLATTVTEEILEK	730.896	2	76.7864	False	5.74603	-0.562336	0.492492	1.09193	1.43333	4.93719	4.92721	7.06668	4.38334	4.65836
O43390|HNRPR_HUMAN	N[Dea]LATTVTEEILEK	731.388	2	80.033	False	5.01054	5.3557	4.61982	4.14438	2.8392	2.13291	6.05605	4.03871	6.8391	3.20396
O43390|HNRPR_HUMAN	ENILEEFSK	554.78	2	63.1706	False	4.48229	3.62693	3.06263	3.88094	3.43465	6.093	6.63562	5.70475	5.93375	5.66007
O43390|HNRPR_HUMAN	DYAFVHFEDR	649.794	2	53.2842	False	-2.41669	-2.1798	-2.44803	-2.63094	-4.56097	3.1387	1.36318	2.00859	3.58175	2.58451
O43390|HNRPR_HUMAN	TLIEAGLPQK	535.316	2	43.0126	False	4.73035	1.5979	4.14151	4.57674	4.63264	1.81999	5.05328	5.80685	5.61514	3.37567
Q14980|NUMA1_HUMAN	NSLISSLEEEVSILNR	901.978	2	92.4032	False	0.708922	-1.99958	0.171757	-4.46809	-2.96343	5.07395	-0.986489	2.03672	4.0049	4.90766
Q14980|NUMA1_HUMAN	QQLSSLITDLQSSISNLSQAK	1131.1	2	93.0149	False	-0.991499	-0.204858	-1.03536	-1.32852	-0.108237	-4.68168	1.83728	-1.61741	-0.908614	0.60598
Q14980|NUMA1_HUMAN	LEILQQQLQVANEAR	876.984	2	59.1843	False	0.572478	2.12622	-1.58515	0.264723	0.0289484	3.78159	4.93739	5.85725	4.60565	4.7576
Q14980|NUMA1_HUMAN	GEVLGDVLQLETLK	757.427	2	72.1938	False	-0.393952	-1.29352	-2.56138	0.950068	-2.8064	4.07187	-0.912839	4.61328	4.50602	3.81205
Q14980|NUMA1_HUMAN	VEFATLQEALAHALTEK	624.335	3	82.4166	False	2.78636	2.34183	1.36913	2.50076	1.56458	5.99579	3.73516	3.12439	6.12629	5.5644
Q14980|NUMA1_HUMAN	EELEQASQAHGAR	713.339	2	23.0924	False	-0.890022	0.202872	-0.560158	-2.25286	-2.76886	-0.37521	3.43591	-1.26177	3.77297	1.90013
Q14980|NUMA1_HUMAN	EFASHLQQLQDALNELTEEHSK	642.565	4	75.8862	False	-1.796	-0.617183	1.0508	-2.29573	2.13568	3.02712	1.02616	2.99229	3.60469	-1.33192
Q14980|NUMA1_HUMAN	DSALETLQGQLEEK	780.891	2	61.9199	False	-0.361092	-2.18148	-0.729406	-1.53575	3.02162	3.53014	1.95955	3.65912	1.97911	5.54064
Q14980|NUMA1_HUMAN	DSAQTSVTQAQR	646.315	2	21.4979	False	3.66622	3.14955	-4.12928	1.91649	0.929917	2.08509	1.05752	3.76286	2.50041	2.75325
Q14980|NUMA1_HUMAN	LLQAETASNSAR	630.831	2	28.1165	False	-2.22434	-0.576482	-2.46565	0.611041	-0.198609	3.83187	-0.442573	1.38323	-0.455067	2.87667
P62805|H4_HUMAN	DNIQGITKPAIR	663.38	2	37.5704	False	9.35971	9.23909	8.23063	8.65467	9.04401	6.07993	8.79351	8.58011	7.31822	9.36364
P62805|H4_HUMAN	ISGLIYEETR	590.814	2	46.4738	False	5.86625	9.09691	7.35683	7.60119	6.37211	6.54293	7.65074	7.85563	8.13197	10.4586
P62805|H4_HUMAN	RISGLIYEETR	668.865	2	41.9005	False	-1.4953	-0.747193	-0.169833	-1.18192	-1.07499	3.41151	2.77296	2.39401	4.60988	4.96391
P62805|H4_HUMAN	DNIQGITKPAIR	442.589	3	37.5728	False	7.56453	7.67979	6.44652	6.86604	6.29106	5.38511	5.23594	4.96495	6.03415	5.86344
P62805|H4_HUMAN	VFLENVIR	495.293	2	57.3701	False	7.86526	7.20502	6.51385	8.84826	8.04168	6.21313	7.44933	6.44382	3.95456	5.97606
P62805|H4_HUMAN	DAVTYTEHAK	567.775	2	27.0881	False	-1.13193	-1.8526	-0.629345	-1.23769	-1.41362	5.96158	-3.37289	0.74073	6.69916	7.37082
P62805|H4_HUMAN	RISGLIYEETR	446.245	3	43.1161	False	-1.12432	0.364603	-3.28516	0.457467	1.26369	3.52088	4.04738	5.98512	2.53362	6.72795
Q00839|HNRPU_HUMAN	AEGGGGGGRPGAPAAGDGK	769.869	2	15.6332	False	0.519931	-0.866003	2.2061	1.34208	-1.20598	5.59591	4.58893	-0.214967	5.04728	4.43935
Q00839|HNRPU_HUMAN	EKPYFPIPEEYTFIQNVPLEDR	908.79	3	75.6238	False	1.0446	-0.158079	-1.58882	1.32188	-0.963226	1.60528	-0.705717	-1.55694	3.43805	2.70268
Q00839|HNRPU_HUMAN	LQAALDDEEAGGRPAM[Oxi]EPGN[Dea]GSLDLGGDSAGR	1048.48	3	48.65	False	3.8811	4.51025	1.74883	0.912784	-2.44089	0.741006	0.773729	2.5125	0.945396	0.822117
Q00839|HNRPU_HUMAN	TC[MSH]NC[MSH]ETEDYGEK	742.246	2	42.9625	False	5.73895	-0.301705	-3.45358	-0.82544	-1.62824	3.77526	-0.390425	2.38687	1.00901	2.54013
Q00839|HNRPU_HUMAN	LQAALDDEEAGGRPAM[Oxi]EPGNGSLDLGGDSAGR	1048.15	3	48.6472	False	-0.138008	-0.273103	-1.47462	-0.846433	-3.14132	3.16172	-2.00877	2.02289	-1.57752	4.14603
Q00839|HNRPU_HUMAN	LQAALDDEEAGGRPAMEPGN[Dea]GSLDLGGDSAGR	1043.15	3	53.908	False	5.15416	2.46983	5.13479	4.85916	4.76596	3.71137	-1.70019	-0.229954	3.0912	0.536311
Q00839|HNRPU_HUMAN	AEGGGGGGRPGAPAAGDGK	513.582	3	15.6321	False	4.34835	1.30761	5.97186	2.45043	1.16828	3.19508	4.03367	5.27345	4.64565	4.52282
P22314|UBA1_HUMAN	NEEDAAELVALAQAVNAR	942.477	2	73.9813	False	-1.9945	4.14991	0.782344	2.447	5.53008	5.65948	7.46333	4.37436	5.91746	7.1836
P22314|UBA1_HUMAN	SLVASLAEPDFVVTDFAK	955.001	2	78.7651	False	4.51385	-1.36335	4.29608	-0.0634392	4.80897	4.98367	4.94719	4.48148	3.31615	5.38897
P22314|UBA1_HUMAN	LAGTQPLEVLEAVQR	812.457	2	68.9601	False	3.43568	-0.387682	-2.50764	2.25458	1.92473	4.90982	4.69628	5.98053	5.45021	4.11402
P22314|UBA1_HUMAN	DNPGVVTC[MSH]LDEAR	717.821	2	60.2443	False	2.01631	3.7843	5.00082	-3.30499	1.80062	4.59749	5.42232	3.20766	4.37151	5.32406
P22314|UBA1_HUMAN	LDQPMTEIVSR	644.832	2	46.5932	False	1.15587	-0.17101	0.949411	2.78965	3.05426	0.74136	1.60221	2.00438	-2.46676	-1.32171
P22314|UBA1_HUMAN	LDQPM[Oxi]TEIVSR	652.829	2	34.3758	False	0.717296	0.294851	-0.759316	0.878979	1.60945	2.92918	3.09533	-0.958239	1.27629	5.4329
P22314|UBA1_HUMAN	NFPNAIEHTLQWAR	566.29	3	66.1663	False	-2.244	-1.59121	-0.837288	-1.80035	-1.29232	-1.58531	-2.47753	-0.818272	0.39379	0.582054
Q9BVA1|TBB2B_HUMAN	GHYTEGAELVDSVLDVVR	653.665	3	79.7706	False	3.03332	-0.524318	-1.52527	-0.90399	-4.58714	7.11618	3.23794	7.23825	6.96602	6.71861
Q9BVA1|TBB2B_HUMAN	EIVHIQAGQC[MSH]GNQIGAK	906.448	2	45.4816	False	4.45086	5.88276	5.57923	5.72935	7.01389	5.1235	0.370619	3.26475	3.79419	3.4586
Q9BVA1|TBB2B_HUMAN	LAVNM[Oxi]VPFPR	580.318	2	53.7378	False	2.41048	-3.42217	-1.37827	-1.46527	-1.84272	5.98161	0.548309	4.55664	4.29475	4.57007
Q9BVA1|TBB2B_HUMAN	EIVHIQAGQC[MSH]GNQIGAK	604.635	3	45.4619	False	6.4973	7.40522	6.57989	3.426	5.5609	8.68722	6.18264	5.4764	6.98028	7.67133
Q9BVA1|TBB2B_HUMAN	EVDEQM[Oxi]LNVQNK	731.846	2	32.2332	False	-0.212362	-0.232224	0.311307	-2.29365	0.609373	4.99631	-0.588796	3.76831	3.05174	4.53357
Q9BVA1|TBB2B_HUMAN	AILVDLEPGTM[Oxi]DSVR	816.419	2	57.0891	False	0.154167	2.50175	-2.58383	-1.89084	-2.40337	5.43814	0.362844	4.59719	6.14099	7.74688
Q9BVA1|TBB2B_HUMAN	LAVNMVPFPR	572.321	2	60.955	False	-0.226026	0.374519	3.88191	2.93997	-0.486385	4.58761	-3.58209	4.97529	6.06802	5.28302
Q9BVA1|TBB2B_HUMAN	M[Oxi]REIVHIQAGQC[MSH]GNQIGAK	705.68	3	43.9713	False	-3.18162	-0.749741	-0.228513	-1.37913	-0.0395977	1.31257	0.730609	-0.086181	-0.856604	1.6237
Q9BVA1|TBB2B_HUMAN	AILVDLEPGTMDSVR	808.422	2	62.6688	False	-0.776572	-0.44089	-2.91026	-2.10307	-0.49118	4.24869	0.483954	-3.3245	4.6045	2.53391
Q9BVA1|TBB2B_HUMAN	TAVC[MSH]DIPPR	509.246	2	44.7709	False	1.23057	0.472703	1.4861	0.177826	0.746877	-2.36918	-0.290856	0.0904866	1.30766	0.436741
Q13126|MTAP_HUMAN	IGIIGGTGLDDPEILEGR	912.989	2	70.6006	False	4.94185	4.48535	5.12001	5.54331	4.18427	5.51291	4.91473	6.46393	6.63781	5.43911
Q13126|MTAP_HUMAN	EEIQPGDIVIIDQFIDR	1000.52	2	84.3919	False	0.673419	-0.134176	-1.50356	-1.86934	0.707736	3.69178	5.44556	3.40167	2.00037	1.60756
Q13126|MTAP_HUMAN	YVDTPFGKPSDALILGK	607.665	3	59.5077	False	-3.22576	-0.575805	-0.292178	-2.80729	-7.48244	1.71326	4.48688	1.43178	-0.432267	2.00941
Q13126|MTAP_HUMAN	TWGADVINMTTVPEVVLAK	1022.54	2	79.9102	False	-0.221991	-1.35222	1.48606	-1.36293	0.953008	-0.851782	-1.18813	-0.496806	-1.02689	-0.00839545
P67809|YBOX1_HUMAN	EDGNEEDKENQGDETQGQQPPQR	876.706	3	21.9396	False	2.08724	2.52969	2.84541	1.20451	0.286671	-1.12796	2.27556	1.77122	1.25327	3.70174
P67809|YBOX1_HUMAN	GAEAANVTGPGGVPVQGSK	848.437	2	34.3702	False	2.24657	3.29084	2.9745	3.91439	2.9876	3.511	6.53832	3.59322	2.5139	3.95305
P67809|YBOX1_HUMAN	SVGDGETVEFDVVEGEK	898.415	2	55.5619	False	4.95114	-2.75505	0.729815	1.77628	2.25781	4.16002	1.80257	4.77553	4.40866	4.05202
Q01082|SPTB2_HUMAN	DDEEMNTWIQAISSAISSDK	1120.5	2	93.413	False	-3.59851	0.148284	-1.18373	-0.22635	-0.319484	-1.7783	-1.26301	-1.44176	1.24642	-2.73219
Q01082|SPTB2_HUMAN	DGLNEAWADLLELIDTR	972.489	2	106.296	False	-0.319952	-4.65256	-2.71488	0.666196	2.00333	3.45083	1.99154	4.50129	2.86347	2.22707
Q01082|SPTB2_HUMAN	NEIDNYEEDYQK	780.328	2	42.3557	False	2.97389	2.23293	-0.744401	1.61348	0.701719	1.26435	3.59391	4.13274	0.260551	2.32705
Q01082|SPTB2_HUMAN	VLDNAIETEK	566.298	2	35.0228	False	1.32766	2.04726	1.46896	0.935477	0.192548	0.681828	0.814618	1.65557	3.30983	2.02313
Q01082|SPTB2_HUMAN	LVSQDNFGFDLPAVEAATK	1011.51	2	72.0849	False	-1.49933	-0.917142	0.993447	0.125071	1.12207	4.65618	3.57006	0.992852	1.91536	-1.18704
Q01082|SPTB2_HUMAN	EVDDLEQWIAER	751.86	2	71.2366	False	-1.58902	0.267832	-0.784749	0.408518	0.0100989	2.09654	-4.76637	-3.33348	2.02349	0.79882
Q01082|SPTB2_HUMAN	LESEHPDQAQAILSR	565.288	3	39.4351	False	-0.922889	-0.25454	-1.3632	-3.90424	-1.40388	0.336122	-4.33711	1.77345	1.81514	1.72199
Q01082|SPTB2_HUMAN	DLDDFQSWLSR	691.323	2	73.6852	False	-2.18544	-0.864706	0.0414493	-2.63978	0.30472	-1.49185	-2.29588	-1.05035	-2.27733	-0.134207
Q01082|SPTB2_HUMAN	INAVVETGR	479.769	2	29.0498	False	0.267463	2.93922	-2.6709	3.85174	5.83501	2.98551	3.44509	3.48634	0.313107	1.40421
Q01082|SPTB2_HUMAN	LNDGNEYLFQAK	706.346	2	50.1225	False	1.57482	-1.50126	-1.97021	-2.49597	-3.10004	-0.581708	-1.17148	-0.656188	-1.52676	0.672005
P30041|PRDX6_HUMAN	PGGLLLGDVAPNFEANTTVGR	1049.55	2	70.1504	False	4.74586	5.26526	3.78645	3.11883	3.61666	6.08444	6.71439	6.75637	7.48677	5.43186
P30041|PRDX6_HUMAN	ELAILLGMLDPAEKDEK	629.004	3	79.5435	False	-1.48512	0.716545	-2.03643	-0.0159599	-2.65583	-0.98166	-0.323652	-1.67666	4.72362	-0.41323
P30041|PRDX6_HUMAN	LPFPIIDDR	543.303	2	63.8556	False	8.77674	7.93146	7.21548	8.68922	7.09909	7.63961	7.12519	8.13464	8.09089	7.22669
P30041|PRDX6_HUMAN	ELAILLGM[Oxi]LDPAEKDEK	634.336	3	67.7606	False	-2.30516	-0.412397	-1.59387	-0.152701	1.0818	3.77693	4.45151	2.46474	3.443	0.786129
P30041|PRDX6_HUMAN	VVFVFGPDK	504.282	2	55.5135	False	-1.67866	-0.0831264	-0.183059	-1.01326	-0.625311	2.387	-3.11399	-0.387341	2.33477	2.61581
P30041|PRDX6_HUMAN	LSILYPATTGR	596.34	2	53.1532	False	4.84612	1.31355	2.52198	-1.56071	4.23687	4.49165	4.08295	2.95731	4.15343	2.83271
Biognosys|iRT_HUMAN	VEATFGVDESANK	683.828	2	38.6445	False	5.76428	4.26427	5.1704	5.85296	5.16499	5.91029	3.12655	6.09839	5.98779	7.66678
Biognosys|iRT_HUMAN	AGGSSEPVTGLADK	644.823	2	32.1599	False	6.68536	5.65509	7.4878	6.99656	6.49581	7.63935	5.75883	9.41151	5.94384	8.44181
Biognosys|iRT_HUMAN	DAVTPADFSEWSK	726.836	2	57.1152	False	1.42796	5.69996	4.31108	3.0628	2.85596	6.12476	4.92724	6.48187	4.46785	4.87772
Biognosys|iRT_HUMAN	TGFIIDPGGVIR	622.854	2	64.0369	False	6.10973	6.88668	3.19417	4.42183	5.61	4.6587	6.77313	6.36996	6.75112	6.96387
Biognosys|iRT_HUMAN	TPVISGGPYYER	669.838	2	44.6979	False	-3.05924	6.27448	8.04646	-3.56838	5.51248	5.51537	7.346	4.90753	7.07641	6.66606
Biognosys|iRT_HUMAN	FLLQFGAQGSPLFK	776.93	2	76.6599	False	0.947485	5.33121	2.95202	3.42683	5.20819	4.17348	7.40163	4.57934	3.45033	5.79469
Biognosys|iRT_HUMAN	YILAGVESNK	547.298	2	41.8361	False	9.49522	7.15827	7.84528	8.89007	7.7096	8.75116	8.46684	6.9648	8.98218	8.69689
Biognosys|iRT_HUMAN	TPVITGAPYYER	683.854	2	47.5198	False	1.99922	4.8339	2.5915	-0.956039	-0.573492	6.00191	5.97173	4.33181	3.22783	6.8499
Biognosys|iRT_HUMAN	GTFIIDPAAIVR	636.869	2	70.9872	False	6.42043	7.02262	5.25735	4.91125	6.95685	4.37384	6.3335	7.25099	8.4718	6.53497
P00441|SODC_HUMAN	GDGPVQGIINFEQK	751.386	2	58.9453	False	2.68061	3.07417	7.11966	-0.353139	1.22059	6.06318	6.77054	5.31907	6.60445	8.41829
P00441|SODC_HUMAN	DGVADVSIEDSVISLSGDHC[MSH]IIGR	835.065	3	80.1079	False	5.24	-4.72065	-0.966323	-2.76686	-2.21342	4.33769	3.47771	2.68724	5.0461	2.95927
P00441|SODC_HUMAN	HVGDLGNVTADK	613.312	2	29.8819	False	5.30468	6.22564	5.72845	5.0103	4.39573	5.30392	5.80561	6.53403	6.78053	6.39888
P00441|SODC_HUMAN	GLTEGLHGFHVHEFGDNTAGC[MSH]TSAGPHFNPLSR	585.605	6	59.9099	False	-1.99764	-2.20475	0.160777	-5.27555	-2.05785	1.0805	-4.46064	-1.39632	-2.70112	-2.16746
P43243|MATR3_HUMAN	IEELDQENEAALEN[Dea]GIK	958.46	2	50.139	False	2.90084	6.2661	4.11076	2.6045	3.80571	5.48573	1.21922	5.47598	3.43646	0.390459
P43243|MATR3_HUMAN	IEELDQENEAALENGIK	957.968	2	51.4759	False	-1.76306	3.53979	2.3399	-1.84168	-0.27665	3.50676	0.897876	2.88652	-0.148555	1.02555
P43243|MATR3_HUMAN	RGAPPSSNIEDFHGLLPK	645.674	3	52.9375	False	-0.104328	-5.26592	-2.53864	-0.750297	-1.31598	3.39247	-3.38466	0.929248	1.07403	0.966448
P43243|MATR3_HUMAN	RGAPPSSNIEDFHGLLPK	484.508	4	53.0119	False	1.45945	-2.77076	0.396045	-2.42574	-3.85026	2.77841	-0.460288	-1.47295	0.387728	1.7401
P43243|MATR3_HUMAN	YQLLQLVEPFGVISNHLILNK	813.465	3	89.9427	False	-2.26273	0.576436	-1.13945	-1.50057	-0.150725	-0.594257	-3.09207	-2.7328	1.23018	1.01977
P43243|MATR3_HUMAN	VVHIMDFQR	382.203	3	45.5213	False	1.49809	-2.21832	4.4812	-0.697133	1.44823	2.49275	-3.25675	3.25669	6.96344	-1.45155
P43243|MATR3_HUMAN	GPGPLQER	427.23	2	26.5772	False	1.63922	-0.0119102	-1.04334	-1.16181	1.28173	-0.809144	3.14402	2.66163	0.469106	-0.559622
P43243|MATR3_HUMAN	DLDELSRYPEDK	740.352	2	41.683	False	-1.19396	-0.769403	-3.79274	0.0579917	-2.0517	2.4978	0.118403	-0.0517242	0.187831	2.07118
P43243|MATR3_HUMAN	IEELDQEN[Dea]EAALENGIK	958.46	2	50.139	False	5.58723	5.83334	4.49139	3.09076	3.64819	5.44205	2.64019	4.76762	4.29831	4.19052
P43243|MATR3_HUMAN	GNLGAGN[Dea]GNLQGPR	663.331	2	31.5728	False	2.50083	3.66232	1.8865	2.30444	2.36482	3.72532	1.45431	1.98799	3.96217	4.54812
Q9NPH2|INO1_HUMAN	FC[MSH]EVIPGLNDTAENLLR	975.477	2	81.5059	False	2.21689	1.81948	3.62835	0.468854	2.76267	5.83808	3.31854	4.02842	4.04044	5.09809
Q9NPH2|INO1_HUMAN	SVLVDFLIGSGLK	674.398	2	86.2152	False	6.57868	3.38212	2.78473	1.21092	3.44336	5.7377	4.29722	6.47147	6.27903	7.18846
Q9NPH2|INO1_HUMAN	TMSIVSYNHLGNNDGENLSAPLQFR	926.449	3	63.7035	False	-4.04983	-1.97285	-0.583272	-1.44719	-4.06962	-1.49708	-0.873718	-2.79131	-1.64826	-2.76107
Q9NPH2|INO1_HUMAN	SNVVDDMVQSNPVLYTPGEEPDHC[MSH]VVIK	1044.16	3	68.1583	False	-2.12716	-1.5264	-0.20128	-1.45713	-2.04473	2.84538	0.853222	2.20999	-1.51799	-1.67107
Q9NPH2|INO1_HUMAN	APLVPPGSPVVNALFR	817.475	2	72.9811	False	0.998738	-2.29371	-3.17083	-2.11399	-2.7993	-0.911321	-2.09413	1.05346	2.49988	-1.01783
Q9NPH2|INO1_HUMAN	VFVGGDDFK	492.245	2	43.74	False	3.44273	0.581118	5.44057	5.81442	3.37203	1.03639	-0.465142	4.88476	5.76974	5.0355
P63241|IF5A1_HUMAN	RNDFQLIGIQDGYLSLLQDSGEVR	912.803	3	82.0689	False	3.89973	-1.38125	-1.5459	2.88501	-1.32474	5.6181	5.36052	5.34806	6.52415	5.75567
P63241|IF5A1_HUMAN	VHLVGIDIFTGK	433.587	3	62.9612	False	-3.31605	3.04487	1.93012	-0.499939	-3.50614	3.22141	-0.741901	1.18286	10.5909	6.12134
P63241|IF5A1_HUMAN	VHLVGIDIFTGK	649.877	2	67.124	False	-0.913741	-2.00166	0.850581	-0.415628	-0.714945	0.0234252	-2.05914	1.20172	5.16934	4.57879
P63241|IF5A1_HUMAN	EDLRLPEGDLGK	671.354	2	45.2939	False	1.78961	5.41551	4.62291	2.00729	2.47	3.02799	5.26867	2.45193	4.53029	3.34908
P63241|IF5A1_HUMAN	EDLRLPEGDLGK	447.905	3	45.2873	False	2.40072	6.81356	4.92971	9.30898	4.06099	5.00062	5.00582	3.24472	6.46424	2.76011
P63241|IF5A1_HUMAN	NGFVVLK	388.737	2	47.2053	False	0.953355	-0.104847	2.70557	-0.356839	-2.03275	4.51894	-1.84186	0.761183	2.08898	5.39631
P60900|PSA6_HUMAN	ILTEAEIDAHLVALAERD	660.353	3	73.6808	False	4.46047	5.5307	3.97197	4.49371	4.21925	5.10381	5.92531	4.73204	6.65251	3.92258
P60900|PSA6_HUMAN	AINQGGLTSVAVR	643.365	2	41.853	False	7.42203	6.48081	5.4962	5.20342	6.11385	6.32878	7.62445	4.92901	6.29087	8.24577
P60900|PSA6_HUMAN	QTESTSFLEK	585.288	2	38.256	False	-0.126077	5.81413	3.75476	2.06043	3.1788	4.13179	4.99394	0.263609	1.85154	5.47082
P60900|PSA6_HUMAN	LLDSSTVTHLFK	454.254	3	58.894	False	3.58614	5.52382	5.87791	6.6212	4.01141	6.738	6.19807	7.26015	5.15629	5.91879
P60900|PSA6_HUMAN	HITIFSPEGR	578.809	2	43.0894	False	-0.24028	0.0244552	-4.51972	-1.2977	0.57787	4.70336	0.263709	1.8397	3.91406	3.92113
P60900|PSA6_HUMAN	DC[MSH]AVIVTQK	511.754	2	43.651	False	3.29519	3.78207	4.93424	4.17789	2.66329	-3.18972	0.701401	-1.57668	-0.963286	-3.5155
P60900|PSA6_HUMAN	YGYEIPVDMLC[MSH]K	738.832	2	78.2943	False	1.74512	-1.86172	2.54414	0.094188	-1.2548	-0.31933	-1.19385	3.86205	3.42681	-2.39481
P14866|HNRPL_HUMAN	TDNAGDQHGGGGGGGGGAGAAGGGGGGENYDDPHK	746.056	4	22.3939	False	1.76875	-2.97076	2.17509	5.54534	1.9483	4.36605	-3.81171	2.76777	0.0593891	1.38865
P14866|HNRPL_HUMAN	SSSGLLEWESK	611.801	2	53.3302	False	6.86686	5.16031	7.17385	3.96263	5.10841	5.82147	7.13595	6.33309	4.20811	4.82753
P14866|HNRPL_HUMAN	TPASPVVHIR	359.545	3	31.6903	False	6.23263	8.43201	7.52554	6.58222	5.51478	5.62212	7.83894	6.29791	5.6585	8.00776
P14866|HNRPL_HUMAN	SDALETLGFLNHYQMK	622.973	3	68.4608	False	-0.902651	-2.09855	-4.48132	-1.31475	-2.95077	-2.48096	-1.49814	-2.47044	-1.34729	-1.91391
P14866|HNRPL_HUMAN	TDNAGDQHGGGGGGGGGAGAAGGGGGGENYDDPHKTPASPVVHIR	673.974	6	33.7659	False	-3.08038	-0.496794	0.557598	-5.0548	-3.74165	-0.124249	-0.730587	0.934471	-0.815734	3.37826
P14866|HNRPL_HUMAN	ISRPGDSDDSR	602.781	2	17.1647	False	2.74395	2.37546	5.02673	4.50896	9.69784	1.67694	3.83875	2.84737	5.5626	4.15113
P14866|HNRPL_HUMAN	ISRPGDSDDSR	402.19	3	17.1971	False	3.16138	6.04119	4.08766	2.45284	2.79904	4.7894	2.61104	3.83368	3.01906	2.8786
P08758|ANXA5_HUMAN	GAGTDDHTLIR	578.291	2	27.9355	False	5.07071	4.74061	4.32298	2.52816	3.32206	3.82474	2.9256	3.25211	5.3213	2.7282
P08758|ANXA5_HUMAN	ETSGNLEQLLLAVVK	807.459	2	90.5583	False	-2.3618	0.661857	-4.42731	-2.67206	0.512458	0.0473496	-1.96897	-1.5986	6.66461	1.12826
P08758|ANXA5_HUMAN	GTVTDFPGFDER	670.81	2	54.6054	False	7.5789	7.0151	6.06524	7.88719	6.39826	6.25364	9.08177	6.78487	6.57334	6.06801
P08758|ANXA5_HUMAN	VLTEIIASR	501.303	2	45.5426	False	7.15884	5.18849	4.99005	7.27645	7.43455	8.04099	5.91133	6.52048	7.42976	6.39654
P08758|ANXA5_HUMAN	YM[Oxi]TISGFQIEETIDRETSGNLEQLLLAVVK	1138.59	3	103.342	False	-2.74772	-5.22857	-1.11382	-0.26439	-3.74171	-1.82162	0.00264525	-2.04093	-0.436007	-2.73832
P08758|ANXA5_HUMAN	LIVALM[Oxi]KPSR	381.902	3	38.794	False	0.410574	-0.290816	-1.72431	-4.04857	1.33807	4.42803	-3.11122	0.180707	0.996219	3.59321
P08758|ANXA5_HUMAN	LIVALMKPSR	376.57	3	45.7535	False	1.4004	0.642291	4.48909	1.67313	2.23192	4.35238	2.13958	3.56218	5.85494	7.58015
P08758|ANXA5_HUMAN	SVSHLR	349.701	2	11.8795	False	2.3162	2.99088	7.30776	3.89417	6.011	5.54183	4.93929	3.36149	2.66956	2.57431
P67936|TPM4_HUMAN	IQALQQQADEAEDR	807.89	2	37.2288	False	5.64397	3.17516	3.76922	3.91566	3.89962	5.75407	5.38066	6.62584	5.74675	4.9421
P67936|TPM4_HUMAN	EENVGLHQTLDQTLNELNC[MSH]I	1165.04	2	83.6541	False	-0.517351	-2.70835	1.50672	-0.339955	-0.0384074	3.17302	0.250606	-0.310474	3.18286	0.4503
P67936|TPM4_HUMAN	C[MSH]GDLEEELK	541.231	2	47.3323	False	3.21472	-0.549389	5.0661	2.15918	2.87639	-0.336629	-1.40175	-3.07366	1.99391	0.875488
P67936|TPM4_HUMAN	LVILEGELER	585.84	2	57.3265	False	6.12831	6.01023	3.94161	5.37647	5.12021	5.63372	6.58232	5.8362	4.81535	5.68313
P67936|TPM4_HUMAN	AEGDVAALNR	508.262	2	29.9411	False	2.73571	4.46102	2.86131	2.99623	4.38136	6.43049	5.63893	5.51263	5.33268	6.79316
P09493|TPM1_HUMAN	LVIIESDLER	593.838	2	54.3969	False	3.1723	3.99111	5.13041	1.69374	6.52127	4.77221	4.23223	5.83747	5.82759	4.73668
P09493|TPM1_HUMAN	ATDAEADVASLNR	666.823	2	39.7354	False	4.56295	3.1879	3.99578	0.00138573	4.66955	6.26302	5.0926	2.13651	7.73459	6.80034
P09493|TPM1_HUMAN	QLEDELVSLQK	651.351	2	54.3857	False	3.92471	1.69269	-3.87258	4.37561	1.66171	4.33054	5.75648	4.86828	6.07797	5.1266
[truncated: 1,567 more rows]

## Sheet: Lib_RPRP
Protein	Peptide	Precursor MZ	Precursor Charge	RT	Decoy	Undiff_R1	Undiff_R2	Undiff_R3	Undiff_R4	Undiff_R5	Diff_R1	Diff_R2	Diff_R3	Diff_R4	Diff_R5
[truncated: 2,172 more rows]

[truncated: 1 more sheets: Lib_Gel]
