# Supplementary material for: Comparison of fractionation proteomics for local SWATH library building
Source: Proteomics. 2017 Aug 22;17(15-16):1700052. doi: 10.1002/pmic.201700052 (PMC5601298; doi:10.1002/pmic.201700052)
Supplement: Supplementary file 6 — Supplementary Material [file PMIC-17-na-s006.xlsx]

## Sheet: Table heading
Supplementary Table 10 with following worksheets:
Common_identified = proteins identified with all four libraries
DDA/GP/RPRP/Gel = all quantified proteins with the respective library
DDA/GP/RPRP/Gel_comm = proteins commonly identified that are quantified with the respective library
DDA/GP/RPRP/Gel_de = proteins commonly identified that are quantified differentially with the respective library
DDA/GP/RPRP/Gel_de_FC = proteins commonly identified that are quantified differentially with 1.5 fold in-or decrease with the respective library
All_common = FC of proteins quantified with all four libraries
All_de = FC of proteins quantified differentially with all four libraries
All lib_de_FC = FC of proteins quantified differentially with 1.5 fold in-or decrease with all four libraries
Corr plots = correlation plots of undiff/diff protein ratios between SWATH quantitative results from each pair of libraries. Blue: all commonly quantified proteins; orange: commonly quantified differential proteins (p-value < 0.05) with 1.5 fold in- or decrease
Uniformity = uniform in- or decrease of the 83 proteins differentially expressed (p-value < 0.05) with a 1.5 fold in- or decrease across the four libraries

## Sheet: Common_identified
common_identified
P02769
P05787
P04264
P35908
P08729
P06733
P13645
P08727
P05783
P35527
P35579
P35580
P60174
P62258
P63104
P27348
P61981
P31946
P06748
Q5QNW6
P21333
O75369
Q14315
P60709
P08238
P07900
P14625
P14618
P13796
P08133
O43707
P12814
P09651
P22626
P07195
P00338
P11142
P11021
P0DMV8
P09211
P61978
Q13813
P12277
P49321
P16104
P0C0S5
P13010
P00761
P19338
P18669
P00558
Q99497
P62937
P23284
P07910
Q01105
P05455
P29401
P04075
P52272
Q9Y490
Q01518
P15924
P04083
P55072
P49327
P13639
Q92945
P26599
P27797
Q12906
P20700
Q03252
P12956
O43175
Q15084
P04406
P18206
P07237
P31943
P30101
P0CG47
P31949
Q14103
Q99729
P15311
P26038
P32119
Q06830
P46940
P07737
P24534
O60506
O43390
Q14980
P62805
Q00839
P22314
Q13126
P67809
Q01082
P30041
Biognosys
P00441
P43243
Q9NPH2
P63241
P60900
P14866
P08758
P67936
P09493
P06753
P52209
P50990
Q08211
Q13200
P35221
Q16630
P12429
P09874
P08865
Q9Y6M1
P09455
P23528
Q71DI3
O00299
P29692
P68036
P37108
Q15274
P52907
P49588
P16949
Q9BTT0
Q15365
Q15366
P07814
P30086
Q9P0M6
O75367
Q96KP4
P16401
P60981
Q16851
P51991
P38159
P06744
P35637
P10599
O75643
P12268
Q92841
O00571
Q16658
P29762
P29373
Q07020
P78527
Q99536
Q9NZI8
Q00610
Q8WUM4
P26583
P46782
Q02790
Q5VTE0
Q07021
P23246
P37837
P27695
O14818
P17096
Q14974
Q9UKK9
P20073
P33176
Q9Y696
Q14444
Q86VP6
P39687
O14950
P61758
P28066
O75874
Q96AE4
P14174
P08670
P15531
O43396
Q12905
P43246
Q9Y266
P05023
P62263
Q16531
P31948
P13667
P54727
P49736
P62753
P40925
O60264
P23396
P63208
P51858
Q14126
P50395
P55209
P36578
P12270
Q09028
P30153
Q9Y333
P26639
P35659
P62241
Q07666
P27694
O14745
Q99439
P07305
Q15393
P30050
Q08945
Q14839
Q13263
Q14566
O60841
Q01469
P62158
Q15785
P45973
Q99873
Q13409
Q9UQ80
P78417
P26368
Q14011
O15347
P54819
P30044
Q8N684
P50991
P53999
Q14240
Q15459
P40121
Q99460
P22234
P25205
P55060
P25786
Q15233
Q15008
P83916
P45974
P09936
P23588
P14923
Q16643
P28070
Q01995
P14868
Q9Y2V2
P12081
O95865
O95747
Q15185
P78371
P54578
P48643
Q96K17
Q13283
Q92499
Q9Y3D6
P37802
Q5T7N2
Q14008
Q12765
P23526
P62333
Q9UNZ2
O15371
P52565
P17858
Q9UBT2
Q15029
Q15637
Q9BT78
Q06323
Q92598
O75223
P31942
P11766
Q9NPA8
Q8WXF1
Q9Y5B9
O00425
O60701
P36405
Q9GZS3
P62316
P47897
P62081
P56537
Q00341
P50454
P47756
P55786
Q7Z4V5
P49591
O75533
Q9H9Z2
P50453
Q9UHX1
Q9BYT8
Q9UBE0
P49368
Q9UHV9
P61604
P10768
Q02878
Q13148
Q15843
P00492
P54577
P62942
O94979
Q1KMD3
O14737
P78344
P27708
Q9Y3I0
P55884
P27824
P62269
P49419
P04844
Q14204
P07858
P18085
P17987
O95394
P49189
P02452
O14579
P05198
P62826
P30043
Q9BY32
Q9H0U4
Q9Y265
P22102
Q9UHA4
O43143
Q13404
O00592
Q99584
P50995
P55010
P40227
Q9UBQ0
P09661
P15880
Q14152
P28482
Q15019
P22676
Q13523
P46777
P11586
Q9BZZ5
Q53EL6
Q16543
P55145
Q00688
Q92734
P49721
Q7L9L4
Q9Y617
Q15293
P41250
A6NHQ2
P53621
P62701
Q9Y263
Q7L5D6
P62424
P15252
O43242
O15511
Q99426
P17980
P62913
P62195
P61247
O14980
P07686
Q92973
Q7Z3B4
P46926
Q9NTK5
O75475
P84085
P62191
Q99436
Q9UKM9
P52292
Q92820
P53618
Q9Y230
P00918
Q9UHD8

## Sheet: DDA
Row	Index	Peak Name		m/z	Ret. Time	Group	Use	t-value	p-value	Mean 1	Mean 2	Median 1	Median 2	Sigma 1	Sigma 2	Delta	Fold Change	Log (Fold Change)	Common_identified
167	167	O95865	DDAH2_HUMAN	N/A	N/A	N(G),N(G)-dimethylarginine dimethylaminohydrolase 2 OS=Homo sapiens GN=DDAH2 PE=1 SV=1	TRUE	-25.9696	5.1887e-09	13858.1	177093	13956	180328	6829.62	12284.1	-163234	0.0782532	-1.1065	1
557	557	P31949	S10AB_HUMAN	N/A	N/A	Protein S100-A11 OS=Homo sapiens GN=S100A11 PE=1 SV=2	TRUE	-24.5196	8.1742e-09	26336.7	529899	21357.7	524717	23131.8	39671.1	-503563	0.0497013	-1.30363	1
1	1	P05787	K2C8_HUMAN	N/A	N/A	Keratin, type II cytoskeletal 8 OS=Homo sapiens GN=KRT8 PE=1 SV=7	TRUE	-24.4756	8.291e-09	2.64772e+06	1.48078e+07	2.54557e+06	1.45747e+07	222373	1.08845e+06	-1.216e+07	0.178806	-0.747617	1
36	36	P05387	RLA2_HUMAN	N/A	N/A	60S acidic ribosomal protein P2 OS=Homo sapiens GN=RPLP2 PE=1 SV=1	TRUE	24.4336	8.4044e-09	2.59783e+06	1.25133e+06	2.60299e+06	1.25403e+06	103236	67283.8	1.3465e+06	2.07605	0.317238	0
228	228	P12429	ANXA3_HUMAN	N/A	N/A	Annexin A3 OS=Homo sapiens GN=ANXA3 PE=1 SV=3	TRUE	-22.1906	1.7975e-08	65251.2	405233	52490.1	406047	24650.8	23790.7	-339982	0.161021	-0.793116	1
41	41	Q01105	SET_HUMAN	N/A	N/A	Protein SET OS=Homo sapiens GN=SET PE=1 SV=3	TRUE	21.4091	2.3843e-08	3.51305e+06	1.95717e+06	3.488e+06	2.01815e+06	85205	138373	1.55587e+06	1.79496	0.254055	1
610	610	P05976	MYL1_HUMAN	N/A	N/A	Myosin light chain 1/3, skeletal muscle isoform OS=Homo sapiens GN=MYL1 PE=2 SV=3	TRUE	-21.3216	2.4626e-08	15917.1	85062.9	18500.5	82251.7	4823.13	5415.03	-69145.8	0.187122	-0.727876	0
263	263	Q8IZP2	ST134_HUMAN	N/A	N/A	Putative protein FAM10A4 OS=Homo sapiens GN=ST13P4 PE=5 SV=1	TRUE	-19.8396	4.34e-08	69648.9	260877	71262.3	261537	19554.1	9064.39	-191228	0.26698	-0.573522	0
606	606	Q969G3	SMCE1_HUMAN	N/A	N/A	SWI/SNF-related matrix-associated actin-dependent regulator of chromatin subfamily E member 1 OS=Homo sapiens GN=SMARCE1 PE=1 SV=2	TRUE	-19.5199	4.9307e-08	3206.8	45759.4	3511.6	45661.5	2611.58	4115.93	-42552.6	0.0700795	-1.15441	0
61	61	P23396	RS3_HUMAN	N/A	N/A	40S ribosomal protein S3 OS=Homo sapiens GN=RPS3 PE=1 SV=2	TRUE	18.4029	7.8275e-08	1.25242e+06	535192	1.26875e+06	524293	53843.9	68524.7	717231	2.34014	0.369241	1
411	411	P63244	GBLP_HUMAN	N/A	N/A	Guanine nucleotide-binding protein subunit beta-2-like 1 OS=Homo sapiens GN=GNB2L1 PE=1 SV=3	TRUE	-18.2776	8.2576e-08	14485.7	36935.1	14933.5	36613.8	1810.27	2065.39	-22449.4	0.392194	-0.406499	0
16	16	P05783	K1C18_HUMAN	N/A	N/A	Keratin, type I cytoskeletal 18 OS=Homo sapiens GN=KRT18 PE=1 SV=2	TRUE	-18.2156	8.4804e-08	1.1115e+06	6.16929e+06	1.16277e+06	6.36693e+06	209302	584531	-5.0578e+06	0.180166	-0.744326	1
37	37	P13796	PLSL_HUMAN	N/A	N/A	Plastin-2 OS=Homo sapiens GN=LCP1 PE=1 SV=6	TRUE	-17.634	1.0932e-07	360033	3.16266e+06	372982	3.07541e+06	106890	338930	-2.80263e+06	0.113839	-0.943711	1
530	530	A6NHQ2	FBLL1_HUMAN	N/A	N/A	rRNA/tRNA 2'-O-methyltransferase fibrillarin-like protein 1 OS=Homo sapiens GN=FBLL1 PE=3 SV=2	TRUE	17.1164	1.3797e-07	291098	44893.3	277361	48295.7	25632.8	19428.6	246205	6.48422	0.811858	1
205	205	Q16851	UGPA_HUMAN	N/A	N/A	UTP--glucose-1-phosphate uridylyltransferase OS=Homo sapiens GN=UGP2 PE=1 SV=5	TRUE	16.9603	1.482e-07	653592	194902	641929	193869	57199.5	19630.1	458689	3.35344	0.52549	1
120	120	P15924	DESP_HUMAN	N/A	N/A	Desmoplakin OS=Homo sapiens GN=DSP PE=1 SV=3	TRUE	-16.8745	1.5419e-07	126714	1.15962e+06	136368	1.12833e+06	22011.3	135091	-1.03291e+06	0.109272	-0.961492	1
744	744	P18124	RL7_HUMAN	N/A	N/A	60S ribosomal protein L7 OS=Homo sapiens GN=RPL7 PE=1 SV=1	TRUE	16.5001	1.8367e-07	317536	77317.5	322047	73834.1	23215.7	22820.9	240218	4.1069	0.613514	0
333	333	Q9BTT0	AN32E_HUMAN	N/A	N/A	Acidic leucine-rich nuclear phosphoprotein 32 family member E OS=Homo sapiens GN=ANP32E PE=1 SV=1	TRUE	-16.452	1.8789e-07	116731	306172	121201	313173	17496.6	18889.6	-189441	0.38126	-0.418779	1
358	358	P62266	RS23_HUMAN	N/A	N/A	40S ribosomal protein S23 OS=Homo sapiens GN=RPS23 PE=1 SV=3	TRUE	16.4357	1.8936e-07	235886	77221.7	232534	78917.1	20344.8	7214.79	158664	3.05466	0.484963	0
66	66	P18206	VINC_HUMAN	N/A	N/A	Vinculin OS=Homo sapiens GN=VCL PE=1 SV=4	TRUE	16.1845	2.1349e-07	793196	344071	785848	346346	51284.9	34931.9	449125	2.30532	0.362732	1
272	272	Q02878	RL6_HUMAN	N/A	N/A	60S ribosomal protein L6 OS=Homo sapiens GN=RPL6 PE=1 SV=3	TRUE	16.0045	2.3291e-07	411506	112340	407544	102810	36756.1	19901.4	299166	3.66304	0.563842	1
287	287	P10768	ESTD_HUMAN	N/A	N/A	S-formylglutathione hydrolase OS=Homo sapiens GN=ESD PE=1 SV=2	TRUE	-15.9933	2.3418e-07	4726.83	63028.2	2031.05	61510.4	6424.42	5016.99	-58301.4	0.0749955	-1.12496	1
15	15	P08727	K1C19_HUMAN	N/A	N/A	Keratin, type I cytoskeletal 19 OS=Homo sapiens GN=KRT19 PE=1 SV=4	TRUE	-15.6216	2.8118e-07	1.01381e+06	4.54438e+06	1.02624e+06	4.74301e+06	116648	491719	-3.53057e+06	0.223091	-0.651519	1
27	27	O75369	FLNB_HUMAN	N/A	N/A	Filamin-B OS=Homo sapiens GN=FLNB PE=1 SV=2	TRUE	15.4594	3.0493e-07	811519	259804	832951	251761	74184.6	29407.9	551715	3.12358	0.494653	1
58	58	P29401	TKT_HUMAN	N/A	N/A	Transketolase OS=Homo sapiens GN=TKT PE=1 SV=3	TRUE	15.1574	3.5538e-07	2.7472e+06	1.21346e+06	2.7593e+06	1.20933e+06	203899	98082.9	1.53375e+06	2.26395	0.354866	1
609	609	O00244	ATOX1_HUMAN	N/A	N/A	Copper transport protein ATOX1 OS=Homo sapiens GN=ATOX1 PE=1 SV=1	TRUE	-15.0267	3.8006e-07	21383.9	128339	22919.5	132736	4995.68	15111.2	-106955	0.16662	-0.778273	0
496	496	O76070	SYUG_HUMAN	N/A	N/A	Gamma-synuclein OS=Homo sapiens GN=SNCG PE=1 SV=2	TRUE	-14.8356	4.1971e-07	4077.47	50451.5	3280.93	50010.8	4384.07	5443.83	-46374	0.0808196	-1.09248	0
78	78	P08729	K2C7_HUMAN	N/A	N/A	Keratin, type II cytoskeletal 7 OS=Homo sapiens GN=KRT7 PE=1 SV=5	TRUE	-14.6012	4.7479e-07	212946	1.51101e+06	201419	1.61446e+06	38169	195090	-1.29806e+06	0.14093	-0.850998	1
145	145	P54819	KAD2_HUMAN	N/A	N/A	Adenylate kinase 2, mitochondrial OS=Homo sapiens GN=AK2 PE=1 SV=2	TRUE	-13.8027	7.3312e-07	32535.3	135308	37253.6	129850	11708.9	11836.6	-102773	0.240453	-0.61897	1
493	493	Q14696	MESD_HUMAN	N/A	N/A	LDLR chaperone MESD OS=Homo sapiens GN=MESDC2 PE=1 SV=2	TRUE	-13.6247	8.1025e-07	1532.53	13803.4	1083.57	14120.1	1729.21	1032.25	-12270.8	0.111026	-0.954576	0
140	140	P55786	PSA_HUMAN	N/A	N/A	Puromycin-sensitive aminopeptidase OS=Homo sapiens GN=NPEPPS PE=1 SV=2	TRUE	-13.4886	8.7534e-07	164816	385492	170768	382013	19689.2	30832	-220676	0.427547	-0.369017	1
352	352	Q9Y490	TLN1_HUMAN	N/A	N/A	Talin-1 OS=Homo sapiens GN=TLN1 PE=1 SV=3	TRUE	-13.3865	9.2804e-07	112061	246749	111406	254180	13995.8	17614.8	-134688	0.454151	-0.3428	1
720	720	Q7L190	DPPA4_HUMAN	N/A	N/A	Developmental pluripotency-associated protein 4 OS=Homo sapiens GN=DPPA4 PE=1 SV=2	TRUE	13.3858	9.2841e-07	179080	4728.95	178653	2103.98	28811.3	4262.44	174351	37.8689	1.57828	0
478	478	O14980	XPO1_HUMAN	N/A	N/A	Exportin-1 OS=Homo sapiens GN=XPO1 PE=1 SV=1	TRUE	-13.269	9.9316e-07	2697.59	33497.6	2135.81	35882.6	1627.45	4928.63	-30800	0.0805309	-1.09404	1
729	729	P62249	RS16_HUMAN	N/A	N/A	40S ribosomal protein S16 OS=Homo sapiens GN=RPS16 PE=1 SV=2	TRUE	13.1397	1.0707e-06	311431	42902.9	289727	47197.4	44926	8358.93	268528	7.25897	0.860875	0
215	215	O75367	H2AY_HUMAN	N/A	N/A	Core histone macro-H2A.1 OS=Homo sapiens GN=H2AFY PE=1 SV=4	TRUE	-13.1276	1.0784e-06	58121.9	470206	57231.2	493825	18719.5	67649.3	-412084	0.123609	-0.907948	1
102	102	P22314	UBA1_HUMAN	N/A	N/A	Ubiquitin-like modifier-activating enzyme 1 OS=Homo sapiens GN=UBA1 PE=1 SV=3	TRUE	-12.4852	1.584e-06	184164	598418	172623	589174	34640	65608.6	-414255	0.307751	-0.511801	1
439	439	Q71UM5	RS27L_HUMAN	N/A	N/A	40S ribosomal protein S27-like OS=Homo sapiens GN=RPS27L PE=1 SV=3	TRUE	12.2037	1.8856e-06	86589.8	31829.8	85248.2	32817.1	8436.17	5431.81	54760	2.7204	0.434633	0
495	495	P39687	AN32A_HUMAN	N/A	N/A	Acidic leucine-rich nuclear phosphoprotein 32 family member A OS=Homo sapiens GN=ANP32A PE=1 SV=1	TRUE	-12.1284	1.9768e-06	442208	1.39234e+06	497349	1.44037e+06	108557	137481	-950136	0.3176	-0.49812	1
82	82	P29373	RABP2_HUMAN	N/A	N/A	Cellular retinoic acid-binding protein 2 OS=Homo sapiens GN=CRABP2 PE=1 SV=2	TRUE	-11.9722	2.1821e-06	288400	826486	299646	833599	56364.9	83205.1	-538086	0.348947	-0.45724	1
166	166	Q9P0M6	H2AW_HUMAN	N/A	N/A	Core histone macro-H2A.2 OS=Homo sapiens GN=H2AFY2 PE=1 SV=3	TRUE	-11.9285	2.2437e-06	50978.6	480465	53437.5	454015	11071	79744.9	-429486	0.106103	-0.974274	1
406	406	Q5T7N2	LITD1_HUMAN	N/A	N/A	LINE-1 type transposase domain-containing protein 1 OS=Homo sapiens GN=L1TD1 PE=1 SV=1	TRUE	11.8232	2.4005e-06	189195	18315.7	183185	15315.6	30393.4	10984.9	170879	10.3296	1.01408	1
200	200	Q02952	AKA12_HUMAN	N/A	N/A	A-kinase anchor protein 12 OS=Homo sapiens GN=AKAP12 PE=1 SV=4	TRUE	-11.8141	2.4145e-06	54823.7	231666	59042.8	231269	9512.11	32091	-176842	0.23665	-0.625893	0
24	24	P08133	ANXA6_HUMAN	N/A	N/A	Annexin A6 OS=Homo sapiens GN=ANXA6 PE=1 SV=3	TRUE	-11.6762	2.6401e-06	643271	3.08339e+06	627134	2.8446e+06	154515	441015	-2.44012e+06	0.208625	-0.680635	1
12	12	Q09666	AHNK_HUMAN	N/A	N/A	Neuroblast differentiation-associated protein AHNAK OS=Homo sapiens GN=AHNAK PE=1 SV=2	TRUE	-11.6687	2.653e-06	198773	596058	217949	609271	53164.6	54493.8	-397285	0.333479	-0.476931	0
253	253	P80723	BASP1_HUMAN	N/A	N/A	Brain acid soluble protein 1 OS=Homo sapiens GN=BASP1 PE=1 SV=2	TRUE	-11.5775	2.8159e-06	63668.3	153475	62784.4	159824	12399.9	12128.4	-89806.5	0.414845	-0.382114	0
401	401	P33176	KINH_HUMAN	N/A	N/A	Kinesin-1 heavy chain OS=Homo sapiens GN=KIF5B PE=1 SV=1	TRUE	-11.3946	3.1776e-06	7609.49	37083.2	6583.04	37990.7	3077.61	4897.13	-29473.7	0.205201	-0.687821	1
415	415	Q9UHA4	LTOR3_HUMAN	N/A	N/A	Ragulator complex protein LAMTOR3 OS=Homo sapiens GN=LAMTOR3 PE=1 SV=1	TRUE	-11.2748	3.4426e-06	2683.95	69262.9	2802.76	70773.6	1095.76	13158.7	-66578.9	0.0387502	-1.41173	1
709	709	P61313	RL15_HUMAN	N/A	N/A	60S ribosomal protein L15 OS=Homo sapiens GN=RPL15 PE=1 SV=2	TRUE	11.2638	3.4681e-06	163204	24353.8	171223	27391.8	21236.6	17572.6	138850	6.70138	0.826164	0
389	389	P35221	CTNA1_HUMAN	N/A	N/A	Catenin alpha-1 OS=Homo sapiens GN=CTNNA1 PE=1 SV=1	TRUE	-11.1829	3.6627e-06	23748.4	84219.4	24663.9	86101.4	3904.47	11443.7	-60471	0.281982	-0.549778	1
445	445	Q9NRV9	HEBP1_HUMAN	N/A	N/A	Heme-binding protein 1 OS=Homo sapiens GN=HEBP1 PE=1 SV=1	TRUE	-11.1785	3.6735e-06	5938.16	29826.8	6931.86	31621.4	2911.11	3789.42	-23888.6	0.199088	-0.700955	0
344	344	O75475	PSIP1_HUMAN	N/A	N/A	PC4 and SFRS1-interacting protein OS=Homo sapiens GN=PSIP1 PE=1 SV=1	TRUE	11.0309	4.0619e-06	82305.8	19156	85051.4	23232.6	6988.3	10725.2	63149.8	4.29661	0.633126	1
81	81	P29762	RABP1_HUMAN	N/A	N/A	Cellular retinoic acid-binding protein 1 OS=Homo sapiens GN=CRABP1 PE=1 SV=2	TRUE	11.011	4.1178e-06	390355	88306.6	394689	70324.6	52303.6	32043.7	302048	4.42045	0.645466	1
256	256	Q96CN7	ISOC1_HUMAN	N/A	N/A	Isochorismatase domain-containing protein 1 OS=Homo sapiens GN=ISOC1 PE=1 SV=3	TRUE	-10.6467	5.3067e-06	4739.6	90592.2	4333.68	84027.2	2008.6	17919	-85852.6	0.052318	-1.28135	0
590	590	P35520	CBS_HUMAN	N/A	N/A	Cystathionine beta-synthase OS=Homo sapiens GN=CBS PE=1 SV=2	TRUE	10.5673	5.6138e-06	264666	80306.7	260280	90139.9	32006.1	22303.8	184360	3.29569	0.517947	0
622	622	P00918	CAH2_HUMAN	N/A	N/A	Carbonic anhydrase 2 OS=Homo sapiens GN=CA2 PE=1 SV=2	TRUE	-10.4596	6.063e-06	40018.4	68621	41086.9	68400.7	6061.8	802.492	-28602.5	0.583181	-0.234197	1
596	596	P26639	SYTC_HUMAN	N/A	N/A	Threonine--tRNA ligase, cytoplasmic OS=Homo sapiens GN=TARS PE=1 SV=3	TRUE	10.4565	6.0766e-06	39302.6	21414.4	39309.8	20901	2456.06	2932.68	17888.2	1.83533	0.263715	1
168	168	Q13126	MTAP_HUMAN	N/A	N/A	S-methyl-5'-thioadenosine phosphorylase OS=Homo sapiens GN=MTAP PE=1 SV=2	TRUE	-10.3913	6.3686e-06	82952.6	167960	83583.5	160267	7446.5	16708.2	-85007.4	0.493883	-0.306376	1
121	121	P09455	RET1_HUMAN	N/A	N/A	Retinol-binding protein 1 OS=Homo sapiens GN=RBP1 PE=1 SV=2	TRUE	-10.2071	7.2824e-06	77081.3	657009	69996.5	667496	21125	125276	-579928	0.117322	-0.930622	1
69	69	O43390	HNRPR_HUMAN	N/A	N/A	Heterogeneous nuclear ribonucleoprotein R OS=Homo sapiens GN=HNRNPR PE=1 SV=1	TRUE	-10.1124	7.8082e-06	225172	759848	266368	742081	89457.6	77300.1	-534676	0.296338	-0.528213	1
369	369	P14923	PLAK_HUMAN	N/A	N/A	Junction plakoglobin OS=Homo sapiens GN=JUP PE=1 SV=3	TRUE	-10.0587	8.1252e-06	10521.1	61786.3	11186.1	63797	6351.95	9462	-51265.1	0.170283	-0.768829	1
47	47	P27348	1433T_HUMAN	N/A	N/A	14-3-3 protein theta OS=Homo sapiens GN=YWHAQ PE=1 SV=1	TRUE	-10.0461	8.2014e-06	431844	1.31787e+06	448390	1.34632e+06	68668	184871	-886027	0.327683	-0.484546	1
203	203	P78527	PRKDC_HUMAN	N/A	N/A	DNA-dependent protein kinase catalytic subunit OS=Homo sapiens GN=PRKDC PE=1 SV=3	TRUE	9.83498	9.6096e-06	309807	146995	311514	141307	27317.7	24979.7	162812	2.10761	0.323789	1
134	134	Q15274	NADC_HUMAN	N/A	N/A	Nicotinate-nucleotide pyrophosphorylase [carboxylating] OS=Homo sapiens GN=QPRT PE=1 SV=3	TRUE	-9.74193	1.0314e-05	23314.8	149672	18538.3	144465	11894.1	26451.6	-126357	0.155773	-0.807507	1
734	734	Q709C8	VP13C_HUMAN	N/A	N/A	Vacuolar protein sorting-associated protein 13C OS=Homo sapiens GN=VPS13C PE=1 SV=1	TRUE	9.69764	1.067e-05	328108	114389	305305	122702	39368.6	29640	213719	2.86834	0.457631	0
133	133	Q8WUM4	PDC6I_HUMAN	N/A	N/A	Programmed cell death 6-interacting protein OS=Homo sapiens GN=PDCD6IP PE=1 SV=1	TRUE	-9.65264	1.1045e-05	36475.4	109884	35453	110516	12334.1	11706.8	-73408.2	0.331946	-0.478933	1
384	384	P09661	RU2A_HUMAN	N/A	N/A	U2 small nuclear ribonucleoprotein A' OS=Homo sapiens GN=SNRPA1 PE=1 SV=2	TRUE	9.48199	1.2608e-05	60217	11644.1	59770.1	8336.46	6105.85	9691.53	48572.8	5.17144	0.713612	1
702	702	Q96L46	CPNS2_HUMAN	N/A	N/A	Calpain small subunit 2 OS=Homo sapiens GN=CAPNS2 PE=2 SV=2	TRUE	-9.28738	1.4699e-05	21953.2	100744	24347.8	101801	13147.6	13674.9	-78790.9	0.217911	-0.661722	0
193	193	P62241	RS8_HUMAN	N/A	N/A	40S ribosomal protein S8 OS=Homo sapiens GN=RPS8 PE=1 SV=2	TRUE	9.12149	1.679e-05	420628	215316	417148	229228	39518.6	31168.3	205312	1.95354	0.290821	1
232	232	Q9NQP4	PFD4_HUMAN	N/A	N/A	Prefoldin subunit 4 OS=Homo sapiens GN=PFDN4 PE=1 SV=1	TRUE	-8.99019	1.868e-05	47885.1	127468	46536.8	126399	14521.7	13450.8	-79582.7	0.375664	-0.4252	0
283	283	Q09028	RBBP4_HUMAN	N/A	N/A	Histone-binding protein RBBP4 OS=Homo sapiens GN=RBBP4 PE=1 SV=3	TRUE	-8.90597	2.0017e-05	42341	157615	43968.7	156797	25593.8	13513.8	-115274	0.268636	-0.570836	1
191	191	P46776	RL27A_HUMAN	N/A	N/A	60S ribosomal protein L27a OS=Homo sapiens GN=RPL27A PE=1 SV=2	TRUE	8.87443	2.0545e-05	628662	295779	637180	309135	75107.4	37336.3	332883	2.12544	0.327449	0
115	115	P29966	MARCS_HUMAN	N/A	N/A	Myristoylated alanine-rich C-kinase substrate OS=Homo sapiens GN=MARCKS PE=1 SV=4	TRUE	-8.84544	2.1044e-05	42093.8	229941	32702.6	225262	26927.4	39113.8	-187847	0.183063	-0.737399	0
689	689	Q05397	FAK1_HUMAN	N/A	N/A	Focal adhesion kinase 1 OS=Homo sapiens GN=PTK2 PE=1 SV=2	TRUE	-8.83271	2.1268e-05	8916.68	55690	11090.9	54310.3	6670.47	9783.39	-46773.3	0.160113	-0.795574	0
110	110	P62263	RS14_HUMAN	N/A	N/A	40S ribosomal protein S14 OS=Homo sapiens GN=RPS14 PE=1 SV=3	TRUE	8.71854	2.3393e-05	709389	351794	676611	340738	67242.5	62368.1	357595	2.01649	0.304596	1
545	545	P07858	CATB_HUMAN	N/A	N/A	Cathepsin B OS=Homo sapiens GN=CTSB PE=1 SV=3	TRUE	-8.39869	3.0719e-05	38454.8	103180	35033.8	104756	13029.6	11277.5	-64724.8	0.372698	-0.428643	1
374	374	P78417	GSTO1_HUMAN	N/A	N/A	Glutathione S-transferase omega-1 OS=Homo sapiens GN=GSTO1 PE=1 SV=2	TRUE	-8.35606	3.1876e-05	22987.7	93703.9	23143.9	99994.3	11396.9	15106.7	-70716.2	0.245323	-0.610262	1
721	721	P00966	ASSY_HUMAN	N/A	N/A	Argininosuccinate synthase OS=Homo sapiens GN=ASS1 PE=1 SV=2	TRUE	8.29415	3.3642e-05	56834.2	12169.4	57182	13225.5	10299.2	6238.74	44664.8	4.67025	0.66934	0
383	383	Q96HY6	DDRGK_HUMAN	N/A	N/A	DDRGK domain-containing protein 1 OS=Homo sapiens GN=DDRGK1 PE=1 SV=2	TRUE	-8.27062	3.4342e-05	5691.48	27891.9	3130.96	27409.3	4684.53	3752.48	-22200.4	0.204055	-0.690253	0
85	85	Q13263	TIF1B_HUMAN	N/A	N/A	Transcription intermediary factor 1-beta OS=Homo sapiens GN=TRIM28 PE=1 SV=5	TRUE	8.13593	3.8673e-05	223077	74400.6	224458	72994.3	27514.2	30210.6	148677	2.99833	0.476879	1
456	456	P26373	RL13_HUMAN	N/A	N/A	60S ribosomal protein L13 OS=Homo sapiens GN=RPL13 PE=1 SV=4	TRUE	8.04847	4.1809e-05	421487	212555	413861	212225	52122.1	25547.5	208932	1.98295	0.297312	0
26	26	P21333	FLNA_HUMAN	N/A	N/A	Filamin-A OS=Homo sapiens GN=FLNA PE=1 SV=4	TRUE	8.04612	4.1897e-05	1.03539e+06	749311	1.00608e+06	768172	65687.9	44785.4	286076	1.38179	0.140441	1
73	73	P06753	TPM3_HUMAN	N/A	N/A	Tropomyosin alpha-3 chain OS=Homo sapiens GN=TPM3 PE=1 SV=2	TRUE	7.99169	4.3996e-05	992490	599895	984843	616404	96095.6	53218.3	392595	1.65444	0.218651	1
551	551	P09936	UCHL1_HUMAN	N/A	N/A	Ubiquitin carboxyl-terminal hydrolase isozyme L1 OS=Homo sapiens GN=UCHL1 PE=1 SV=2	TRUE	7.97802	4.4541e-05	608667	375056	600660	384813	41107.4	50963.7	233611	1.62287	0.210284	1
462	462	Q14126	DSG2_HUMAN	N/A	N/A	Desmoglein-2 OS=Homo sapiens GN=DSG2 PE=1 SV=2	TRUE	-7.88217	4.8583e-05	15755.8	54375.6	20155.6	55016.3	10222.5	3941.16	-38619.8	0.289759	-0.537964	1
62	62	P49006	MRP_HUMAN	N/A	N/A	MARCKS-related protein OS=Homo sapiens GN=MARCKSL1 PE=1 SV=2	TRUE	-7.76725	5.3975e-05	71489.7	170629	61854.4	167290	24304	14962.9	-99139.4	0.418977	-0.37781	0
197	197	P37108	SRP14_HUMAN	N/A	N/A	Signal recognition particle 14 kDa protein OS=Homo sapiens GN=SRP14 PE=1 SV=2	TRUE	-7.75294	5.4692e-05	185503	302244	184929	305734	31280.2	12458.1	-116741	0.613754	-0.212006	1
452	452	P62829	RL23_HUMAN	N/A	N/A	60S ribosomal protein L23 OS=Homo sapiens GN=RPL23 PE=1 SV=1	TRUE	7.74462	5.5114e-05	219169	142985	213374	144289	19479.5	10216.5	76183.5	1.53281	0.185487	0
138	138	P26599	PTBP1_HUMAN	N/A	N/A	Polypyrimidine tract-binding protein 1 OS=Homo sapiens GN=PTBP1 PE=1 SV=1	TRUE	-7.62473	6.1607e-05	417281	800868	420226	809266	69794.5	88223.2	-383587	0.521036	-0.283133	1
700	700	Q8WW12	PCNP_HUMAN	N/A	N/A	PEST proteolytic signal-containing nuclear protein OS=Homo sapiens GN=PCNP PE=1 SV=2	TRUE	-7.54561	6.6356e-05	5374.65	38688.5	2495.4	42328.6	6625.53	7318.69	-33313.8	0.138921	-0.857231	0
124	124	P32119	PRDX2_HUMAN	N/A	N/A	Peroxiredoxin-2 OS=Homo sapiens GN=PRDX2 PE=1 SV=5	TRUE	-7.4989	6.935e-05	265746	1.82675e+06	252468	1.96393e+06	59424.2	461661	-1.561e+06	0.145475	-0.837212	1
312	312	P52292	IMA1_HUMAN	N/A	N/A	Importin subunit alpha-1 OS=Homo sapiens GN=KPNA2 PE=1 SV=1	TRUE	7.48167	7.0491e-05	169461	34509.4	154505	43536.9	34919.6	20183.8	134951	4.91056	0.691131	1
430	430	P60842	IF4A1_HUMAN	N/A	N/A	Eukaryotic initiation factor 4A-I OS=Homo sapiens GN=EIF4A1 PE=1 SV=1	TRUE	-7.4289	7.4121e-05	39661.2	110143	44645.4	106049	17438.4	12081.5	-70481.6	0.360089	-0.44359	0
728	728	Q9C005	DPY30_HUMAN	N/A	N/A	Protein dpy-30 homolog OS=Homo sapiens GN=DPY30 PE=1 SV=1	TRUE	-7.41089	7.5406e-05	41346.4	86751.3	39706	84029.7	7565	11421.8	-45404.9	0.476608	-0.321838	0
711	711	P58546	MTPN_HUMAN	N/A	N/A	Myotrophin OS=Homo sapiens GN=MTPN PE=1 SV=2	TRUE	-7.41085	7.5409e-05	6908.77	32941.1	6956.19	35833	4221.01	6624.16	-26032.4	0.209731	-0.678338	0
151	151	P23246	SFPQ_HUMAN	N/A	N/A	Splicing factor, proline- and glutamine-rich OS=Homo sapiens GN=SFPQ PE=1 SV=2	TRUE	7.38205	7.7516e-05	236327	81653.2	225653	85414.5	45833.7	9712.74	154673	2.89427	0.461539	1
343	343	P40121	CAPG_HUMAN	N/A	N/A	Macrophage-capping protein OS=Homo sapiens GN=CAPG PE=1 SV=2	TRUE	-7.3481	8.0085e-05	16210.5	69085.6	14014.6	66580.4	8123.71	13888.8	-52875.1	0.234643	-0.629592	1
163	163	Q9Y6M1	IF2B2_HUMAN	N/A	N/A	Insulin-like growth factor 2 mRNA-binding protein 2 OS=Homo sapiens GN=IGF2BP2 PE=1 SV=2	TRUE	-7.28531	8.5089e-05	86112.1	171231	78516.1	179711	16234.5	20468.8	-85118.6	0.502901	-0.298517	1
524	524	Q7L9L4	MOB1B_HUMAN	N/A	N/A	MOB kinase activator 1B OS=Homo sapiens GN=MOB1B PE=1 SV=3	TRUE	-7.26765	8.6558e-05	12444.4	57164.7	16492.9	62447.7	9323.09	10119.2	-44720.3	0.217694	-0.662154	1
680	680	P83916	CBX1_HUMAN	N/A	N/A	Chromobox protein homolog 1 OS=Homo sapiens GN=CBX1 PE=1 SV=1	TRUE	-7.25376	8.7733e-05	27754.9	60300.4	24046.5	62571.2	8725.19	4952.16	-32545.5	0.460278	-0.33698	1
460	460	Q9H1E3	NUCKS_HUMAN	N/A	N/A	Nuclear ubiquitous casein and cyclin-dependent kinase substrate 1 OS=Homo sapiens GN=NUCKS1 PE=1 SV=1	TRUE	-7.25027	8.803e-05	30261.5	158214	27692.4	156797	6737.4	38882.5	-127952	0.19127	-0.718353	0
668	668	Q9H0U4	RAB1B_HUMAN	N/A	N/A	Ras-related protein Rab-1B OS=Homo sapiens GN=RAB1B PE=1 SV=1	TRUE	-7.14824	9.726e-05	109358	269367	123595	258608	41462.4	28038.8	-160009	0.405982	-0.391493	1
370	370	P20810	ICAL_HUMAN	N/A	N/A	Calpastatin OS=Homo sapiens GN=CAST PE=1 SV=4	TRUE	-7.08677	0.0001	7975.74	80216.5	5944.79	81833.3	5312.92	22166.1	-72240.8	0.0994276	-1.00249	0
616	616	Q9NR31	SAR1A_HUMAN	N/A	N/A	GTP-binding protein SAR1a OS=Homo sapiens GN=SAR1A PE=1 SV=1	TRUE	-7.09257	0.0001	4387.3	21749.8	1993.4	20793.2	3895.84	3845.2	-17362.5	0.201717	-0.695257	0
153	153	A6NMY6	AXA2L_HUMAN	N/A	N/A	Putative annexin A2-like protein OS=Homo sapiens GN=ANXA2P2 PE=5 SV=2	TRUE	-7.00544	0.00011	429223	936667	417466	987539	31940.5	158791	-507444	0.458245	-0.338902	0
691	691	P51114	FXR1_HUMAN	N/A	N/A	Fragile X mental retardation syndrome-related protein 1 OS=Homo sapiens GN=FXR1 PE=1 SV=3	TRUE	6.99023	0.00011	212173	90908.5	217008	91228.4	36850.9	12113.1	121265	2.33392	0.368086	0
42	42	Q5QNW6	H2B2F_HUMAN	N/A	N/A	Histone H2B type 2-F OS=Homo sapiens GN=HIST2H2BF PE=1 SV=3	TRUE	-6.89789	0.00012	2.08781e+06	6.91523e+06	1.95402e+06	6.0793e+06	424860	1.50611e+06	-4.82742e+06	0.301915	-0.520116	1
288	288	Q14980	NUMA1_HUMAN	N/A	N/A	Nuclear mitotic apparatus protein 1 OS=Homo sapiens GN=NUMA1 PE=1 SV=2	TRUE	-6.97291	0.00012	8032.61	40792.5	8040.94	44716.3	4180.64	9637.73	-32759.8	0.196914	-0.705723	1
39	39	P12814	ACTN1_HUMAN	N/A	N/A	Alpha-actinin-1 OS=Homo sapiens GN=ACTN1 PE=1 SV=2	TRUE	6.87712	0.00013	231808	66313.5	208102	67051.9	52178.4	13149.9	165494	3.49563	0.543526	1
206	206	Q14204	DYHC1_HUMAN	N/A	N/A	Cytoplasmic dynein 1 heavy chain 1 OS=Homo sapiens GN=DYNC1H1 PE=1 SV=5	TRUE	-6.86465	0.00013	106219	254405	97809.7	242849	44455.7	18805.9	-148186	0.417519	-0.379324	1
219	219	P61758	PFD3_HUMAN	N/A	N/A	Prefoldin subunit 3 OS=Homo sapiens GN=VBP1 PE=1 SV=3	TRUE	-6.86803	0.00013	42845.3	115526	47595.8	114896	14423.9	18758.7	-72680.3	0.370873	-0.430775	1
265	265	P20042	IF2B_HUMAN	N/A	N/A	Eukaryotic translation initiation factor 2 subunit 2 OS=Homo sapiens GN=EIF2S2 PE=1 SV=2	TRUE	6.82077	0.00013	146377	71428.1	136563	72445.8	22727.7	9336.92	74949.3	2.0493	0.311605	0
322	322	P15880	RS2_HUMAN	N/A	N/A	40S ribosomal protein S2 OS=Homo sapiens GN=RPS2 PE=1 SV=2	TRUE	6.87228	0.00013	285172	119574	286028	114842	47380.7	25657.2	165598	2.38491	0.377472	1
50	50	Q96KP4	CNDP2_HUMAN	N/A	N/A	Cytosolic non-specific dipeptidase OS=Homo sapiens GN=CNDP2 PE=1 SV=2	TRUE	-6.78671	0.00014	122384	479760	124059	516028	23947.8	115287	-357377	0.255093	-0.593301	1
547	547	P11388	TOP2A_HUMAN	N/A	N/A	DNA topoisomerase 2-alpha OS=Homo sapiens GN=TOP2A PE=1 SV=3	TRUE	6.80687	0.00014	61508	21500.5	59894.3	21728.2	6894.47	11188.9	40007.5	2.86077	0.456483	0
502	502	P46926	GNPI1_HUMAN	N/A	N/A	Glucosamine-6-phosphate isomerase 1 OS=Homo sapiens GN=GNPDA1 PE=1 SV=1	TRUE	-6.71057	0.00015	19774	53464.1	25166.1	52472.2	10122.8	4853.24	-33690.2	0.369855	-0.431969	1
569	569	P61247	RS3A_HUMAN	N/A	N/A	40S ribosomal protein S3a OS=Homo sapiens GN=RPS3A PE=1 SV=2	TRUE	6.7317	0.00015	384787	183798	384669	161817	38944.8	54226.6	200989	2.09353	0.320879	1
722	722	P00352	AL1A1_HUMAN	N/A	N/A	Retinal dehydrogenase 1 OS=Homo sapiens GN=ALDH1A1 PE=1 SV=2	TRUE	-6.70138	0.00015	9972.57	150303	5173.93	143979	12849.6	45026.9	-140330	0.0663497	-1.17816	0
165	165	Q9Y230	RUVB2_HUMAN	N/A	N/A	RuvB-like 2 OS=Homo sapiens GN=RUVBL2 PE=1 SV=3	TRUE	6.6574	0.00016	289619	181873	280088	182088	28513.4	22286.1	107747	1.59243	0.20206	1
178	178	P36578	RL4_HUMAN	N/A	N/A	60S ribosomal protein L4 OS=Homo sapiens GN=RPL4 PE=1 SV=5	TRUE	6.65224	0.00016	735797	393133	715219	392878	95771.4	63990.2	342664	1.87162	0.272218	1
417	417	P31942	HNRH3_HUMAN	N/A	N/A	Heterogeneous nuclear ribonucleoprotein H3 OS=Homo sapiens GN=HNRNPH3 PE=1 SV=2	TRUE	-6.64737	0.00016	62367.9	236307	53302.1	237824	51966.1	26888.2	-173939	0.263928	-0.578515	1
218	218	P49588	SYAC_HUMAN	N/A	N/A	Alanine--tRNA ligase, cytoplasmic OS=Homo sapiens GN=AARS PE=1 SV=2	TRUE	6.48807	0.00019	302680	135542	285881	139056	54945.6	17295	167139	2.23312	0.348912	1
432	432	O43399	TPD54_HUMAN	N/A	N/A	Tumor protein D54 OS=Homo sapiens GN=TPD52L2 PE=1 SV=2	TRUE	-6.46975	0.00019	11421.8	40060.2	12031.2	41140.5	9137.67	3804.29	-28638.4	0.285116	-0.544978	0
509	509	Q99439	CNN2_HUMAN	N/A	N/A	Calponin-2 OS=Homo sapiens GN=CNN2 PE=1 SV=4	TRUE	6.47646	0.00019	91061	55961.5	94767.1	55639	11424.4	4042.3	35099.5	1.62721	0.211443	1
235	235	Q92841	DDX17_HUMAN	N/A	N/A	Probable ATP-dependent RNA helicase DDX17 OS=Homo sapiens GN=DDX17 PE=1 SV=2	TRUE	-6.44665	0.0002	448779	673305	440907	696649	36163	68973.3	-224526	0.666531	-0.17618	1
296	296	Q9Y383	LC7L2_HUMAN	N/A	N/A	Putative RNA-binding protein Luc7-like 2 OS=Homo sapiens GN=LUC7L2 PE=1 SV=2	TRUE	-6.4562	0.0002	49195.3	83182.6	49149.1	83455.7	6068.75	10086.3	-33987.3	0.591413	-0.228109	0
340	340	P62328	TYB4_HUMAN	N/A	N/A	Thymosin beta-4 OS=Homo sapiens GN=TMSB4X PE=1 SV=2	TRUE	-6.43099	0.0002	608.17	14861.6	593.845	14212.5	275.931	4948.26	-14253.4	0.0409222	-1.38804	0
488	488	Q01469	FABP5_HUMAN	N/A	N/A	Fatty acid-binding protein, epidermal OS=Homo sapiens GN=FABP5 PE=1 SV=3	TRUE	-6.45343	0.0002	392734	739448	392486	783184	67973	99054.7	-346714	0.531118	-0.274809	1
443	443	Q99584	S10AD_HUMAN	N/A	N/A	Protein S100-A13 OS=Homo sapiens GN=S100A13 PE=1 SV=1	TRUE	-6.2992	0.00023	31192.7	66095.7	30015.4	69203.1	7226.3	10064.1	-34902.9	0.471933	-0.32612	1
577	577	Q9UBC3	DNM3B_HUMAN	N/A	N/A	DNA (cytosine-5)-methyltransferase 3B OS=Homo sapiens GN=DNMT3B PE=1 SV=1	TRUE	6.29943	0.00023	50428	2336.17	42621	2217.58	17019.9	1317.57	48091.8	21.5857	1.33417	0
603	603	Q9NR28	DBLOH_HUMAN	N/A	N/A	Diablo homolog, mitochondrial OS=Homo sapiens GN=DIABLO PE=1 SV=1	TRUE	-6.32717	0.00023	16083	62176.5	17035.6	65862.6	7851.31	14272.8	-46093.5	0.258666	-0.58726	0
188	188	P07910	HNRPC_HUMAN	N/A	N/A	Heterogeneous nuclear ribonucleoproteins C1/C2 OS=Homo sapiens GN=HNRNPC PE=1 SV=4	TRUE	6.28238	0.00024	4.84901e+06	4.02084e+06	4.83761e+06	4.13781e+06	179542	233778	828167	1.20597	0.081336	1
407	407	Q01995	TAGL_HUMAN	N/A	N/A	Transgelin OS=Homo sapiens GN=TAGLN PE=1 SV=4	TRUE	6.28957	0.00024	37866.2	16513.5	37418.2	18098	6467.54	3974.83	21352.8	2.29305	0.360414	1
588	588	P62899	RL31_HUMAN	N/A	N/A	60S ribosomal protein L31 OS=Homo sapiens GN=RPL31 PE=1 SV=1	TRUE	6.23725	0.00025	215768	56873.1	226260	79582.2	33692.4	45931.9	158895	3.79385	0.57908	0
642	642	Q15785	TOM34_HUMAN	N/A	N/A	Mitochondrial import receptor subunit TOM34 OS=Homo sapiens GN=TOMM34 PE=1 SV=2	TRUE	-6.21363	0.00026	8670.35	37030.3	8167.04	37950	5042.8	8872.84	-28359.9	0.234142	-0.63052	1
23	23	P09211	GSTP1_HUMAN	N/A	N/A	Glutathione S-transferase P OS=Homo sapiens GN=GSTP1 PE=1 SV=2	TRUE	-6.08487	0.00029	695367	1.74584e+06	782754	1.68832e+06	228944	310808	-1.05047e+06	0.3983	-0.39979	1
220	220	P48681	NEST_HUMAN	N/A	N/A	Nestin OS=Homo sapiens GN=NES PE=1 SV=2	TRUE	6.08461	0.00029	202764	59296.8	215058	51185.6	45603.3	26459.9	143468	3.41948	0.53396	0
749	749	P63313	TYB10_HUMAN	N/A	N/A	Thymosin beta-10 OS=Homo sapiens GN=TMSB10 PE=1 SV=2	TRUE	-6.07909	0.0003	18500.7	111047	16478.7	93245.1	7310.37	33247.1	-92546.5	0.166602	-0.778319	0
192	192	Q9BQE3	TBA1C_HUMAN	N/A	N/A	Tubulin alpha-1C chain OS=Homo sapiens GN=TUBA1C PE=1 SV=1	TRUE	-6.05206	0.00031	534131	1.83211e+06	568929	1.89505e+06	222496	424830	-1.29798e+06	0.291538	-0.535304	0
156	156	P15531	NDKA_HUMAN	N/A	N/A	Nucleoside diphosphate kinase A OS=Homo sapiens GN=NME1 PE=1 SV=1	TRUE	5.99901	0.00032	233254	124272	249866	117578	39112.9	10969.4	108982	1.87697	0.273456	1
623	623	P84085	ARF5_HUMAN	N/A	N/A	ADP-ribosylation factor 5 OS=Homo sapiens GN=ARF5 PE=1 SV=2	TRUE	-5.9618	0.00034	4780.2	21541.3	4800.66	19768	2917.29	5568.62	-16761.1	0.221909	-0.653825	1
315	315	P53985	MOT1_HUMAN	N/A	N/A	Monocarboxylate transporter 1 OS=Homo sapiens GN=SLC16A1 PE=1 SV=3	TRUE	5.93254	0.00035	152121	47016.9	154636	54146	37931.7	11426.3	105104	3.23545	0.509935	0
393	393	P52926	HMGA2_HUMAN	N/A	N/A	High mobility group protein HMGI-C OS=Homo sapiens GN=HMGA2 PE=1 SV=1	TRUE	-5.93399	0.00035	1334.1	16279.3	511.123	16706.9	1833.11	5325.01	-14945.2	0.0819509	-1.08645	0
309	309	Q15436	SC23A_HUMAN	N/A	N/A	Protein transport protein Sec23A OS=Homo sapiens GN=SEC23A PE=1 SV=2	TRUE	-5.8107	0.0004	14038.1	51665.1	16390.5	49861.5	8576.92	11666	-37627	0.271713	-0.56589	0
321	321	P54727	RD23B_HUMAN	N/A	N/A	UV excision repair protein RAD23 homolog B OS=Homo sapiens GN=RAD23B PE=1 SV=1	TRUE	-5.8029	0.0004	292950	593891	325636	580380	99982.4	58745.6	-300941	0.493272	-0.306913	1
570	570	P22234	PUR6_HUMAN	N/A	N/A	Multifunctional protein ADE2 OS=Homo sapiens GN=PAICS PE=1 SV=3	TRUE	-5.81788	0.0004	18310.6	43094.5	16889.5	43434.4	3159.06	8986.47	-24783.9	0.424894	-0.371719	1
346	346	Q9Y2W1	TR150_HUMAN	N/A	N/A	Thyroid hormone receptor-associated protein 3 OS=Homo sapiens GN=THRAP3 PE=1 SV=2	TRUE	-5.79107	0.00041	41505.8	116449	33148.2	122731	23275.2	17194.2	-74943.5	0.356428	-0.448028	0
646	646	P37802	TAGL2_HUMAN	N/A	N/A	Transgelin-2 OS=Homo sapiens GN=TAGLN2 PE=1 SV=3	TRUE	5.7922	0.00041	21379.1	5852.84	18898.5	5372.09	5552.73	2256.92	15526.2	3.65277	0.562622	1
741	741	P06703	S10A6_HUMAN	N/A	N/A	Protein S100-A6 OS=Homo sapiens GN=S100A6 PE=1 SV=1	TRUE	-5.77931	0.00041	26329.7	70407.1	28404.9	70998.3	15740.8	6562.29	-44077.4	0.373963	-0.427171	0
254	254	Q00341	VIGLN_HUMAN	N/A	N/A	Vigilin OS=Homo sapiens GN=HDLBP PE=1 SV=2	TRUE	-5.74546	0.00043	66363.9	158844	60675.7	166299	24182.8	26657.8	-92480.4	0.417792	-0.37904	1
262	262	Q9UHD8	SEPT9_HUMAN	N/A	N/A	Septin-9 OS=Homo sapiens GN=SEPT9 PE=1 SV=2	TRUE	-5.71626	0.00045	99928.6	192573	113327	200203	22134	28695.6	-92644.1	0.518914	-0.284905	1
179	179	Q99460	PSMD1_HUMAN	N/A	N/A	26S proteasome non-ATPase regulatory subunit 1 OS=Homo sapiens GN=PSMD1 PE=1 SV=2	TRUE	-5.67094	0.00047	32299.4	85362.1	36184.8	96039.3	8592.73	19076.9	-53062.7	0.378381	-0.42207	1
532	532	Q9Y3T9	NOC2L_HUMAN	N/A	N/A	Nucleolar complex protein 2 homolog OS=Homo sapiens GN=NOC2L PE=1 SV=4	TRUE	5.65383	0.00048	38362.4	14745.1	37959.2	17627.7	6559.58	6649.64	23617.3	2.6017	0.415258	0
231	231	P00558	PGK1_HUMAN	N/A	N/A	Phosphoglycerate kinase 1 OS=Homo sapiens GN=PGK1 PE=1 SV=3	TRUE	-5.62774	0.00049	1.11218e+06	2.64004e+06	1.02978e+06	2.81013e+06	285107	535950	-1.52786e+06	0.421273	-0.375436	1
55	55	P23528	COF1_HUMAN	N/A	N/A	Cofilin-1 OS=Homo sapiens GN=CFL1 PE=1 SV=3	TRUE	-5.62518	0.0005	151317	607634	160022	690394	40308.8	176856	-456317	0.249026	-0.603755	1
538	538	P62861	RS30_HUMAN	N/A	N/A	40S ribosomal protein S30 OS=Homo sapiens GN=FAU PE=1 SV=1	TRUE	5.59331	0.00051	90950.1	14988.4	100780	16000.8	29981.5	4827.46	75961.7	6.06802	0.783047	0
30	30	P00338	LDHA_HUMAN	N/A	N/A	L-lactate dehydrogenase A chain OS=Homo sapiens GN=LDHA PE=1 SV=2	TRUE	-5.58302	0.00052	1.05725e+06	2.20145e+06	1.12202e+06	2.20638e+06	240671	389979	-1.1442e+06	0.480253	-0.31853	1
683	683	Q9H6S3	ES8L2_HUMAN	N/A	N/A	Epidermal growth factor receptor kinase substrate 8-like protein 2 OS=Homo sapiens GN=EPS8L2 PE=1 SV=2	TRUE	-5.57646	0.00052	6168.51	26445	2074.19	25973.7	6366.38	5057.15	-20276.5	0.233258	-0.632163	0
382	382	P23588	IF4B_HUMAN	N/A	N/A	Eukaryotic translation initiation factor 4B OS=Homo sapiens GN=EIF4B PE=1 SV=2	TRUE	5.56763	0.00053	36901.6	23472.6	35996.8	24023.2	4657.45	2719.62	13429	1.57211	0.196484	1
48	48	P61981	1433G_HUMAN	N/A	N/A	14-3-3 protein gamma OS=Homo sapiens GN=YWHAG PE=1 SV=2	TRUE	-5.55704	0.00054	634255	844460	631172	809112	44631.4	71849.8	-210205	0.751077	-0.124315	1
10	10	P60709	ACTB_HUMAN	N/A	N/A	Actin, cytoplasmic 1 OS=Homo sapiens GN=ACTB PE=1 SV=1	TRUE	-5.50354	0.00057	191420	993653	201958	1.10179e+06	139007	294816	-802234	0.192642	-0.715248	1
210	210	P07305	H10_HUMAN	N/A	N/A	Histone H1.0 OS=Homo sapiens GN=H1F0 PE=1 SV=3	TRUE	-5.48777	0.00058	30452.7	118321	29682.5	122585	8398.08	34804.1	-87867.9	0.257374	-0.589435	1
727	727	O14776	TCRG1_HUMAN	N/A	N/A	Transcription elongation regulator 1 OS=Homo sapiens GN=TCERG1 PE=1 SV=2	TRUE	5.49712	0.00058	17403.3	9439.42	16842.5	10182	2679	1821.32	7963.89	1.84368	0.265687	0
105	105	P50914	RL14_HUMAN	N/A	N/A	60S ribosomal protein L14 OS=Homo sapiens GN=RPL14 PE=1 SV=4	TRUE	5.47864	0.00059	392690	131699	363292	140163	100788	34475.6	260990	2.98171	0.474466	0
435	435	O15511	ARPC5_HUMAN	N/A	N/A	Actin-related protein 2/3 complex subunit 5 OS=Homo sapiens GN=ARPC5 PE=1 SV=3	TRUE	-5.45813	0.0006	51217.5	123042	49779.2	134305	14906	25370	-71824.7	0.416259	-0.380636	1
519	519	P51858	HDGF_HUMAN	N/A	N/A	Hepatoma-derived growth factor OS=Homo sapiens GN=HDGF PE=1 SV=1	TRUE	-5.32287	0.00071	236680	339826	220194	334388	33213.6	27827.1	-103145	0.696476	-0.157094	1
247	247	P25205	MCM3_HUMAN	N/A	N/A	DNA replication licensing factor MCM3 OS=Homo sapiens GN=MCM3 PE=1 SV=3	TRUE	5.31481	0.00072	182607	75536.5	183299	75359.9	41331.3	17915.9	107071	2.41747	0.383361	1
735	735	Q08170	SRSF4_HUMAN	N/A	N/A	Serine/arginine-rich splicing factor 4 OS=Homo sapiens GN=SRSF4 PE=1 SV=2	TRUE	-5.30441	0.00072	2125.07	7868.78	1896.05	7958.56	1098.05	2157.95	-5743.71	0.270064	-0.568534	0
743	743	P07741	APT_HUMAN	N/A	N/A	Adenine phosphoribosyltransferase OS=Homo sapiens GN=APRT PE=1 SV=2	TRUE	-5.31425	0.00072	21278.9	45675.8	21102.1	47577.8	4473.32	9239.54	-24396.9	0.465868	-0.331737	0
98	98	P0DMV8	HS71A_HUMAN	N/A	N/A	Heat shock 70 kDa protein 1A OS=Homo sapiens GN=HSPA1A PE=1 SV=1	TRUE	-5.25242	0.00077	89322.4	273698	94018.2	262852	60334.4	50208.3	-184376	0.326353	-0.486312	1
708	708	P20290	BTF3_HUMAN	N/A	N/A	Transcription factor BTF3 OS=Homo sapiens GN=BTF3 PE=1 SV=1	TRUE	5.24649	0.00078	85586.8	46596.3	81700.9	43899.2	13986.4	8974.04	38990.5	1.83677	0.264055	0
387	387	Q53EL6	PDCD4_HUMAN	N/A	N/A	Programmed cell death protein 4 OS=Homo sapiens GN=PDCD4 PE=1 SV=2	TRUE	-5.233	0.00079	20423.6	62416	19527.1	63984.5	11481.1	13789.6	-41992.4	0.327217	-0.485164	1
504	504	Q12765	SCRN1_HUMAN	N/A	N/A	Secernin-1 OS=Homo sapiens GN=SCRN1 PE=1 SV=2	TRUE	-5.2291	0.00079	23198.7	48182.2	19402	46103.6	9776.59	4307.53	-24983.5	0.481478	-0.317423	1
731	731	P20339	RAB5A_HUMAN	N/A	N/A	Ras-related protein Rab-5A OS=Homo sapiens GN=RAB5A PE=1 SV=2	TRUE	-5.23138	0.00079	31195.1	82250.4	38955.4	81799.5	15736	15119.9	-51055.3	0.37927	-0.421051	0
95	95	P04083	ANXA1_HUMAN	N/A	N/A	Annexin A1 OS=Homo sapiens GN=ANXA1 PE=1 SV=2	TRUE	-5.18247	0.00084	221387	487857	205909	447636	68960.9	91995.6	-266470	0.453796	-0.34314	1
183	183	Q14315	FLNC_HUMAN	N/A	N/A	Filamin-C OS=Homo sapiens GN=FLNC PE=1 SV=3	TRUE	5.18561	0.00084	259949	176867	261840	178543	33651.2	12290.2	83081.6	1.46974	0.167241	1
135	135	Q9NPH2	INO1_HUMAN	N/A	N/A	Inositol-3-phosphate synthase 1 OS=Homo sapiens GN=ISYNA1 PE=1 SV=1	TRUE	-5.17678	0.00085	94293.5	548185	84030.5	571362	33741.3	193129	-453892	0.17201	-0.764445	1
306	306	P38159	RBMX_HUMAN	N/A	N/A	RNA-binding motif protein, X chromosome OS=Homo sapiens GN=RBMX PE=1 SV=3	TRUE	-5.17018	0.00085	139325	187843	139477	191485	5192.03	20331.2	-48517.9	0.74171	-0.129766	1
33	33	O43175	SERA_HUMAN	N/A	N/A	D-3-phosphoglycerate dehydrogenase OS=Homo sapiens GN=PHGDH PE=1 SV=4	TRUE	-5.15788	0.00087	797036	1.50988e+06	794597	1.55385e+06	206510	229908	-712848	0.527879	-0.277466	1
330	330	P36405	ARL3_HUMAN	N/A	N/A	ADP-ribosylation factor-like protein 3 OS=Homo sapiens GN=ARL3 PE=1 SV=2	TRUE	-5.15445	0.00087	11761.9	114441	9277.62	135000	8718.4	43681.9	-102679	0.102777	-0.988104	1
356	356	P50995	ANX11_HUMAN	N/A	N/A	Annexin A11 OS=Homo sapiens GN=ANXA11 PE=1 SV=1	TRUE	-5.12911	0.0009	38396.3	99402.3	42635	104803	22955.4	13431	-61006	0.386272	-0.413107	1
371	371	O75940	SPF30_HUMAN	N/A	N/A	Survival of motor neuron-related-splicing factor 30 OS=Homo sapiens GN=SMNDC1 PE=1 SV=1	TRUE	-5.09819	0.00093	28084.7	44936.9	28234.4	45715.5	7090.29	2088.2	-16852.2	0.62498	-0.204134	0
285	285	P14868	SYDC_HUMAN	N/A	N/A	Aspartate--tRNA ligase, cytoplasmic OS=Homo sapiens GN=DARS PE=1 SV=2	TRUE	5.06944	0.00097	172656	101001	175323	94537.5	12439.3	29055.2	71654.6	1.70945	0.232855	1
486	486	P33991	MCM4_HUMAN	N/A	N/A	DNA replication licensing factor MCM4 OS=Homo sapiens GN=MCM4 PE=1 SV=5	TRUE	5.05076	0.00099	115689	68196.5	114050	66338.9	20685.1	3770.18	47492.5	1.69641	0.22953	0
453	453	P42677	RS27_HUMAN	N/A	N/A	40S ribosomal protein S27 OS=Homo sapiens GN=RPS27 PE=1 SV=3	TRUE	5.02854	0.00102	264554	134634	257750	135472	53511.3	21774.5	129919	1.96498	0.293358	0
533	533	Q00796	DHSO_HUMAN	N/A	N/A	Sorbitol dehydrogenase OS=Homo sapiens GN=SORD PE=1 SV=4	TRUE	-5.00011	0.00105	35762.1	56057.5	33716.6	57961.6	7652.87	4879.62	-20295.4	0.637954	-0.195211	0
171	171	P00441	SODC_HUMAN	N/A	N/A	Superoxide dismutase [Cu-Zn] OS=Homo sapiens GN=SOD1 PE=1 SV=2	TRUE	-4.96566	0.0011	116228	156815	124519	155671	12087.8	13708.1	-40586.6	0.741181	-0.130076	1
164	164	P26583	HMGB2_HUMAN	N/A	N/A	High mobility group protein B2 OS=Homo sapiens GN=HMGB2 PE=1 SV=2	TRUE	-4.95608	0.00111	270022	504079	243733	515585	54591.9	90395.1	-234057	0.535675	-0.271099	1
84	84	P16949	STMN1_HUMAN	N/A	N/A	Stathmin OS=Homo sapiens GN=STMN1 PE=1 SV=3	TRUE	-4.93266	0.00115	494741	1.1098e+06	530695	1.19014e+06	105365	258141	-615055	0.445794	-0.350866	1
572	572	P45973	CBX5_HUMAN	N/A	N/A	Chromobox protein homolog 5 OS=Homo sapiens GN=CBX5 PE=1 SV=1	TRUE	-4.93198	0.00115	287.045	4160.62	350.496	3162.22	277.58	1734.13	-3873.57	0.068991	-1.16121	1
234	234	P52907	CAZA1_HUMAN	N/A	N/A	F-actin-capping protein subunit alpha-1 OS=Homo sapiens GN=CAPZA1 PE=1 SV=3	TRUE	-4.86945	0.00124	42216	109527	44636.4	117475	5424.56	30429.8	-67311.2	0.385439	-0.414045	1
271	271	Q9NYL9	TMOD3_HUMAN	N/A	N/A	Tropomodulin-3 OS=Homo sapiens GN=TMOD3 PE=1 SV=1	TRUE	-4.85417	0.00127	11556.8	55465.6	3046.07	57370.2	12700	15742.4	-43908.8	0.20836	-0.681186	0
448	448	P62136	PP1A_HUMAN	N/A	N/A	Serine/threonine-protein phosphatase PP1-alpha catalytic subunit OS=Homo sapiens GN=PPP1CA PE=1 SV=1	TRUE	-4.85043	0.00127	37196.2	104736	48259.2	114812	18639.8	24940.5	-67540.2	0.355141	-0.449599	0
663	663	Q13428	TCOF_HUMAN	N/A	N/A	Treacle protein OS=Homo sapiens GN=TCOF1 PE=1 SV=3	TRUE	4.85049	0.00127	21389.5	7635.92	21183.7	11414.9	2483.81	5833.65	13753.6	2.80118	0.44734	0
5	5	P35580	MYH10_HUMAN	N/A	N/A	Myosin-10 OS=Homo sapiens GN=MYH10 PE=1 SV=3	TRUE	-4.82056	0.00132	260053	574400	295505	577316	125695	73907.4	-314347	0.452738	-0.344153	1
363	363	P28072	PSB6_HUMAN	N/A	N/A	Proteasome subunit beta type-6 OS=Homo sapiens GN=PSMB6 PE=1 SV=4	TRUE	4.79684	0.00136	264843	195524	260522	205384	15336.7	28441.6	69318.5	1.35453	0.131788	0
20	20	P16104	H2AX_HUMAN	N/A	N/A	Histone H2AX OS=Homo sapiens GN=H2AFX PE=1 SV=2	TRUE	-4.74828	0.00145	1951.05	13291.8	1700.56	11309.1	969.469	5251.88	-11340.7	0.146786	-0.833315	1
91	91	Q00839	HNRPU_HUMAN	N/A	N/A	Heterogeneous nuclear ribonucleoprotein U OS=Homo sapiens GN=HNRNPU PE=1 SV=6	TRUE	4.7359	0.00147	759685	357187	774739	379420	154798	110239	402498	2.12685	0.327738	1
562	562	Q14011	CIRBP_HUMAN	N/A	N/A	Cold-inducible RNA-binding protein OS=Homo sapiens GN=CIRBP PE=1 SV=1	TRUE	-4.73741	0.00147	12809.7	56609.4	16247.6	54758.7	9623.69	18297	-43799.6	0.226283	-0.645348	1
7	7	P07900	HS90A_HUMAN	N/A	N/A	Heat shock protein HSP 90-alpha OS=Homo sapiens GN=HSP90AA1 PE=1 SV=5	TRUE	-4.72729	0.00149	942517	1.39486e+06	908653	1.35945e+06	60864.6	205125	-452343	0.675707	-0.170242	1
186	186	Q9UKK9	NUDT5_HUMAN	N/A	N/A	ADP-sugar pyrophosphatase OS=Homo sapiens GN=NUDT5 PE=1 SV=1	TRUE	-4.72286	0.0015	49010.7	114046	66939.2	112837	28358.9	11995	-65035.3	0.429745	-0.366789	1
293	293	Q07666	KHDR1_HUMAN	N/A	N/A	KH domain-containing, RNA-binding, signal transduction-associated protein 1 OS=Homo sapiens GN=KHDRBS1 PE=1 SV=1	TRUE	-4.71205	0.00152	128618	188370	133433	189066	17650.9	22190.7	-59751.2	0.682798	-0.165708	1
528	528	Q14974	IMB1_HUMAN	N/A	N/A	Importin subunit beta-1 OS=Homo sapiens GN=KPNB1 PE=1 SV=2	TRUE	-4.69852	0.00154	9214.09	23127.1	7624.67	23252.5	4875.06	4480.62	-13913	0.39841	-0.399669	1
190	190	P51991	ROA3_HUMAN	N/A	N/A	Heterogeneous nuclear ribonucleoprotein A3 OS=Homo sapiens GN=HNRNPA3 PE=1 SV=2	TRUE	-4.65597	0.00163	358376	902714	338706	872203	110751	236804	-544338	0.396998	-0.401212	1
465	465	P37198	NUP62_HUMAN	N/A	N/A	Nuclear pore glycoprotein p62 OS=Homo sapiens GN=NUP62 PE=1 SV=3	TRUE	-4.58595	0.00179	31003.6	81462.3	30275.4	84883	20820.8	13107.6	-50458.7	0.380589	-0.419544	0
594	594	Q9Y3D6	FIS1_HUMAN	N/A	N/A	Mitochondrial fission 1 protein OS=Homo sapiens GN=FIS1 PE=1 SV=2	TRUE	-4.52654	0.00193	33429.9	88088.7	36928.9	91367.9	21450.8	16398.6	-54658.8	0.379503	-0.420785	1
71	71	P09493	TPM1_HUMAN	N/A	N/A	Tropomyosin alpha-1 chain OS=Homo sapiens GN=TPM1 PE=1 SV=2	TRUE	4.52344	0.00194	827717	570360	848066	581819	109156	65342.8	257358	1.45122	0.161733	1
373	373	O95881	TXD12_HUMAN	N/A	N/A	Thioredoxin domain-containing protein 12 OS=Homo sapiens GN=TXNDC12 PE=1 SV=1	TRUE	-4.52532	0.00194	15517.9	29767.8	15800.7	29732	6908.83	1358.95	-14249.9	0.521297	-0.282914	0
117	117	Q14152	EIF3A_HUMAN	N/A	N/A	Eukaryotic translation initiation factor 3 subunit A OS=Homo sapiens GN=EIF3A PE=1 SV=1	TRUE	4.50664	0.00198	117011	58285.3	108833	54423.1	27394	9929.23	58725.5	2.00755	0.302667	1
449	449	Q05682	CALD1_HUMAN	N/A	N/A	Caldesmon OS=Homo sapiens GN=CALD1 PE=1 SV=3	TRUE	4.48021	0.00206	63374.7	16336.4	66023.2	17775.7	22303	7330.28	47038.3	3.87935	0.588759	0
716	716	P61604	CH10_HUMAN	N/A	N/A	10 kDa heat shock protein, mitochondrial OS=Homo sapiens GN=HSPE1 PE=1 SV=2	TRUE	4.478	0.00206	109515	72151.1	110296	73614.1	14693.2	11498.5	37364.2	1.51786	0.181232	1
508	508	O94979	SC31A_HUMAN	N/A	N/A	Protein transport protein Sec31A OS=Homo sapiens GN=SEC31A PE=1 SV=3	TRUE	-4.45777	0.00212	21661.3	64648.5	23341.4	69527.1	15879.8	14587.3	-42987.2	0.335062	-0.474875	1
127	127	P16401	H15_HUMAN	N/A	N/A	Histone H1.5 OS=Homo sapiens GN=HIST1H1B PE=1 SV=3	TRUE	-4.42459	0.00221	135850	1.13464e+06	204174	1.23747e+06	96175.1	495513	-998788	0.11973	-0.921797	1
660	660	Q13177	PAK2_HUMAN	N/A	N/A	Serine/threonine-protein kinase PAK 2 OS=Homo sapiens GN=PAK2 PE=1 SV=3	TRUE	-4.41067	0.00225	4512.7	25370.4	3400.14	18180.6	2201.83	10342.4	-20857.7	0.177872	-0.749891	0
679	679	P52306	GDS1_HUMAN	N/A	N/A	Rap1 GTPase-GDP dissociation stimulator 1 OS=Homo sapiens GN=RAP1GDS1 PE=1 SV=3	TRUE	-4.40294	0.00228	4599.88	12936.7	4564.59	13170.8	2058.28	3699.95	-8336.84	0.355568	-0.449077	0
64	64	P62701	RS4X_HUMAN	N/A	N/A	40S ribosomal protein S4, X isoform OS=Homo sapiens GN=RPS4X PE=1 SV=2	TRUE	4.39464	0.0023	183473	84759.7	192269	102497	32097.3	38633	98713	2.16462	0.335382	1
180	180	Q8WU90	ZC3HF_HUMAN	N/A	N/A	Zinc finger CCCH domain-containing protein 15 OS=Homo sapiens GN=ZC3H15 PE=1 SV=1	TRUE	4.36867	0.00238	77128.2	52242.2	75093.9	52211.5	9769.36	8173.61	24885.9	1.47636	0.169191	0
323	323	P12081	SYHC_HUMAN	N/A	N/A	Histidine--tRNA ligase, cytoplasmic OS=Homo sapiens GN=HARS PE=1 SV=2	TRUE	-4.34774	0.00245	40415.6	97827.4	47635.8	93408.7	21449.1	20292.7	-57411.8	0.413132	-0.383911	1
602	602	P36507	MP2K2_HUMAN	N/A	N/A	Dual specificity mitogen-activated protein kinase kinase 2 OS=Homo sapiens GN=MAP2K2 PE=1 SV=1	TRUE	-4.33965	0.00248	7350.89	30630.5	4741.07	33838.6	6095.39	10331.1	-23279.7	0.239986	-0.619815	0
498	498	P12004	PCNA_HUMAN	N/A	N/A	Proliferating cell nuclear antigen OS=Homo sapiens GN=PCNA PE=1 SV=1	TRUE	-4.32987	0.00251	3427.1	17713.9	3763.71	15791.4	1700.48	7179.46	-14286.8	0.19347	-0.713387	0
440	440	O14618	CCS_HUMAN	N/A	N/A	Copper chaperone for superoxide dismutase OS=Homo sapiens GN=CCS PE=1 SV=1	TRUE	-4.31753	0.00255	57034.2	74115.4	54797.8	73110.5	6080.89	6425.15	-17081.3	0.769532	-0.113774	0
390	390	P02452	CO1A1_HUMAN	N/A	N/A	Collagen alpha-1(I) chain OS=Homo sapiens GN=COL1A1 PE=1 SV=5	TRUE	-4.3041	0.0026	2323.7	28252.1	2007.51	24401.2	897.335	13440.5	-25928.4	0.0822487	-1.08487	1
123	123	Q06830	PRDX1_HUMAN	N/A	N/A	Peroxiredoxin-1 OS=Homo sapiens GN=PRDX1 PE=1 SV=1	TRUE	4.27693	0.0027	1.60882e+06	766527	1.67489e+06	825806	416331	143503	842294	2.09885	0.32198	1
268	268	Q9NQC3	RTN4_HUMAN	N/A	N/A	Reticulon-4 OS=Homo sapiens GN=RTN4 PE=1 SV=2	TRUE	4.27436	0.00271	249074	124599	275692	125529	51493.7	39858	124475	1.99901	0.300814	0
242	242	Q07065	CKAP4_HUMAN	N/A	N/A	Cytoskeleton-associated protein 4 OS=Homo sapiens GN=CKAP4 PE=1 SV=2	TRUE	-4.25369	0.00279	27014	63624.9	25589	62514.8	7646.03	17661.5	-36610.8	0.424583	-0.372038	0
281	281	Q06323	PSME1_HUMAN	N/A	N/A	Proteasome activator complex subunit 1 OS=Homo sapiens GN=PSME1 PE=1 SV=1	TRUE	-4.22512	0.0029	13631.1	119941	5343.88	124011	13575	54600.1	-106310	0.113649	-0.944434	1
693	693	P30048	PRDX3_HUMAN	N/A	N/A	Thioredoxin-dependent peroxide reductase, mitochondrial OS=Homo sapiens GN=PRDX3 PE=1 SV=3	TRUE	-4.20928	0.00296	8479.37	20041.8	10581.6	19510.9	5360.13	2999.34	-11562.4	0.423084	-0.373573	0
710	710	Q07021	C1QBP_HUMAN	N/A	N/A	Complement component 1 Q subcomponent-binding protein, mitochondrial OS=Homo sapiens GN=C1QBP PE=1 SV=1	TRUE	4.19498	0.00302	60718.6	40946.1	61947.9	40398.4	7609.71	7291.92	19772.6	1.48289	0.17111	1
273	273	P50991	TCPD_HUMAN	N/A	N/A	T-complex protein 1 subunit delta OS=Homo sapiens GN=CCT4 PE=1 SV=4	TRUE	-4.17086	0.00312	30157.7	137056	39913	158211	19797	53782.3	-106899	0.220038	-0.657501	1
249	249	O14818	PSA7_HUMAN	N/A	N/A	Proteasome subunit alpha type-7 OS=Homo sapiens GN=PSMA7 PE=1 SV=1	TRUE	4.15299	0.0032	399714	319256	383544	314704	28897.1	32273.7	80457.4	1.25202	0.0976096	1
381	381	P27695	APEX1_HUMAN	N/A	N/A	DNA-(apurinic or apyrimidinic site) lyase OS=Homo sapiens GN=APEX1 PE=1 SV=2	TRUE	-4.14127	0.00325	138864	207180	131014	214847	26778.4	25368.1	-68315.2	0.670261	-0.173756	1
740	740	P14314	GLU2B_HUMAN	N/A	N/A	Glucosidase 2 subunit beta OS=Homo sapiens GN=PRKCSH PE=1 SV=2	TRUE	-4.13386	0.00328	18230.1	75659.1	16620.9	69716	11318	28929.1	-57429	0.24095	-0.618073	0
550	550	P46063	RECQ1_HUMAN	N/A	N/A	ATP-dependent DNA helicase Q1 OS=Homo sapiens GN=RECQL PE=1 SV=3	TRUE	4.12148	0.00334	79451.9	36873.6	80923.8	39039.8	17592.1	14971.6	42578.3	2.15471	0.333389	0
489	489	Q9Y2V2	CHSP1_HUMAN	N/A	N/A	Calcium-regulated heat stable protein 1 OS=Homo sapiens GN=CARHSP1 PE=1 SV=2	TRUE	-4.11183	0.00338	6771.55	37025.6	7655.91	41517.2	5991.23	15322.9	-30254.1	0.182888	-0.737814	1
477	477	O14745	NHRF1_HUMAN	N/A	N/A	Na(+)/H(+) exchange regulatory cofactor NHE-RF1 OS=Homo sapiens GN=SLC9A3R1 PE=1 SV=4	TRUE	4.0874	0.0035	142414	85762	144115	87398.5	24650.7	18784.4	56651.7	1.66057	0.220257	1
688	688	P63173	RL38_HUMAN	N/A	N/A	60S ribosomal protein L38 OS=Homo sapiens GN=RPL38 PE=1 SV=2	TRUE	-4.08135	0.00353	34253.6	93340.7	37892	100393	9444.58	30964	-59087.1	0.366974	-0.435365	0
298	298	P45974	UBP5_HUMAN	N/A	N/A	Ubiquitin carboxyl-terminal hydrolase 5 OS=Homo sapiens GN=USP5 PE=1 SV=2	TRUE	-4.0765	0.00355	169638	260006	163537	274718	15263.2	47160.8	-90367.9	0.652439	-0.18546	1
170	170	P62753	RS6_HUMAN	N/A	N/A	40S ribosomal protein S6 OS=Homo sapiens GN=RPS6 PE=1 SV=1	TRUE	4.07143	0.00358	1.18152e+06	673708	1.11521e+06	649050	266558	82034.4	507813	1.75376	0.24397	1
308	308	Q16543	CDC37_HUMAN	N/A	N/A	Hsp90 co-chaperone Cdc37 OS=Homo sapiens GN=CDC37 PE=1 SV=1	TRUE	-4.03355	0.00377	41197.5	89234.5	47529.8	90360	24069.9	11393.2	-48037	0.461677	-0.335662	1
379	379	Q13409	DC1I2_HUMAN	N/A	N/A	Cytoplasmic dynein 1 intermediate chain 2 OS=Homo sapiens GN=DYNC1I2 PE=1 SV=3	TRUE	-4.00859	0.0039	25164.8	50269.9	28307.8	49809.9	13817.1	2280.94	-25105.2	0.500593	-0.300515	1
512	512	O43148	MCES_HUMAN	N/A	N/A	mRNA cap guanine-N7 methyltransferase OS=Homo sapiens GN=RNMT PE=1 SV=1	TRUE	4.0093	0.0039	38860.3	17022.8	38856	19955	10164.9	6708.83	21837.5	2.28284	0.358475	0
542	542	Q13148	TADBP_HUMAN	N/A	N/A	TAR DNA-binding protein 43 OS=Homo sapiens GN=TARDBP PE=1 SV=1	TRUE	4.0051	0.00392	16142.3	2458	16405.2	2119.24	7580.13	954.886	13684.3	6.56727	0.817385	1
643	643	Q1ED39	KNOP1_HUMAN	N/A	N/A	Lysine-rich nucleolar protein 1 OS=Homo sapiens GN=KNOP1 PE=1 SV=1	TRUE	3.95408	0.00421	16123.4	5482.47	15972.7	3367.94	4340.26	4168.08	10640.9	2.9409	0.46848	0
222	222	O00299	CLIC1_HUMAN	N/A	N/A	Chloride intracellular channel protein 1 OS=Homo sapiens GN=CLIC1 PE=1 SV=4	TRUE	-3.92367	0.0044	69126.5	100533	71757.4	99711	11796.5	13461	-31406.8	0.687598	-0.162665	1
556	556	Q14847	LASP1_HUMAN	N/A	N/A	LIM and SH3 domain protein 1 OS=Homo sapiens GN=LASP1 PE=1 SV=2	TRUE	-3.92249	0.0044	46215.3	77204.3	44817.7	75422.8	11690.2	13244.4	-30989	0.598611	-0.222855	0
250	250	O95394	AGM1_HUMAN	N/A	N/A	Phosphoacetylglucosamine mutase OS=Homo sapiens GN=PGM3 PE=1 SV=1	TRUE	-3.91696	0.00444	16098.3	52618.6	16367.7	62073.3	3029.53	20627	-36520.3	0.305942	-0.51436	1
539	539	Q9UNZ2	NSF1C_HUMAN	N/A	N/A	NSFL1 cofactor p47 OS=Homo sapiens GN=NSFL1C PE=1 SV=2	TRUE	-3.88283	0.00466	1306.06	5900.9	1566.51	6456.18	845.942	2507.24	-4594.85	0.221332	-0.654956	1
357	357	Q92820	GGH_HUMAN	N/A	N/A	Gamma-glutamyl hydrolase OS=Homo sapiens GN=GGH PE=1 SV=2	TRUE	-3.87982	0.00468	24019.9	63351.1	9738.45	63170.4	22530.8	2489.09	-39331.2	0.379155	-0.421183	1
608	608	P35998	PRS7_HUMAN	N/A	N/A	26S protease regulatory subunit 7 OS=Homo sapiens GN=PSMC2 PE=1 SV=3	TRUE	-3.87825	0.00469	10220	22077.3	9817.19	21489	6203.1	2873.97	-11857.3	0.462918	-0.334496	0
418	418	O43242	PSMD3_HUMAN	N/A	N/A	26S proteasome non-ATPase regulatory subunit 3 OS=Homo sapiens GN=PSMD3 PE=1 SV=2	TRUE	-3.86045	0.00481	36392.6	102149	46243.4	111284	25499.9	28291.4	-65755.9	0.356272	-0.448219	1
737	737	Q9Y2S6	TMA7_HUMAN	N/A	N/A	Translation machinery-associated protein 7 OS=Homo sapiens GN=TMA7 PE=1 SV=1	TRUE	-3.85145	0.00487	62764.4	98455.9	61024.6	99795	14480.1	14822.8	-35691.5	0.637488	-0.195528	0
526	526	P52565	GDIR1_HUMAN	N/A	N/A	Rho GDP-dissociation inhibitor 1 OS=Homo sapiens GN=ARHGDIA PE=1 SV=3	TRUE	-3.84944	0.00488	6493.11	125138	6048.81	145382	3425.65	68833.3	-118645	0.0518878	-1.28494	1
583	583	P13984	T2FB_HUMAN	N/A	N/A	General transcription factor IIF subunit 2 OS=Homo sapiens GN=GTF2F2 PE=1 SV=2	TRUE	-3.82116	0.00508	14993.8	52963.4	4448.51	58938.1	17932.9	13118.6	-37969.6	0.283098	-0.548064	0
217	217	Q15637	SF01_HUMAN	N/A	N/A	Splicing factor 1 OS=Homo sapiens GN=SF1 PE=1 SV=4	TRUE	3.7968	0.00526	104473	23140.3	115034	30667.3	45772.6	14115.6	81332.8	4.51477	0.654635	1
202	202	Q14103	HNRPD_HUMAN	N/A	N/A	Heterogeneous nuclear ribonucleoprotein D0 OS=Homo sapiens GN=HNRNPD PE=1 SV=1	TRUE	-3.78603	0.00534	583166	978470	635482	1.03413e+06	102094	209965	-395304	0.595998	-0.224755	1
175	175	P52209	6PGD_HUMAN	N/A	N/A	6-phosphogluconate dehydrogenase, decarboxylating OS=Homo sapiens GN=PGD PE=1 SV=3	TRUE	3.75481	0.00559	234090	148872	217984	136359	41524.5	29175.4	85218.4	1.57243	0.196571	1
101	101	P42166	LAP2A_HUMAN	N/A	N/A	Lamina-associated polypeptide 2, isoform alpha OS=Homo sapiens GN=TMPO PE=1 SV=2	TRUE	-3.75187	0.00561	72954.5	236605	61385.9	257179	17437.2	95962.1	-163650	0.308339	-0.510971	0
425	425	O60701	UGDH_HUMAN	N/A	N/A	UDP-glucose 6-dehydrogenase OS=Homo sapiens GN=UGDH PE=1 SV=1	TRUE	-3.74891	0.00563	95132.9	136058	90739.3	140636	12936.1	20700.2	-40924.7	0.69921	-0.155392	1
137	137	P35637	FUS_HUMAN	N/A	N/A	RNA-binding protein FUS OS=Homo sapiens GN=FUS PE=1 SV=1	TRUE	-3.74498	0.00566	250938	383855	258160	405088	59929.5	52028.2	-132917	0.65373	-0.184602	1
442	442	P07814	SYEP_HUMAN	N/A	N/A	Bifunctional glutamate/proline--tRNA ligase OS=Homo sapiens GN=EPRS PE=1 SV=5	TRUE	3.73519	0.00574	161604	110111	154082	115843	24857.1	18231.6	51493.3	1.46765	0.166623	1
420	420	Q12888	TP53B_HUMAN	N/A	N/A	Tumor suppressor p53-binding protein 1 OS=Homo sapiens GN=TP53BP1 PE=1 SV=2	TRUE	-3.72033	0.00587	7875.05	24291.6	6913.91	23800.1	6834.42	7116.78	-16416.6	0.324188	-0.489203	0
35	35	Q15029	U5S1_HUMAN	N/A	N/A	116 kDa U5 small nuclear ribonucleoprotein component OS=Homo sapiens GN=EFTUD2 PE=1 SV=1	TRUE	-3.71048	0.00595	125007	244180	118988	238396	25648.2	67081.9	-119173	0.511945	-0.290776	1
128	128	P16402	H13_HUMAN	N/A	N/A	Histone H1.3 OS=Homo sapiens GN=HIST1H1D PE=1 SV=2	TRUE	-3.7051	0.006	231585	1.95607e+06	281131	2.05152e+06	198369	1.02167e+06	-1.72449e+06	0.118393	-0.926675	0
284	284	P07237	PDIA1_HUMAN	N/A	N/A	Protein disulfide-isomerase OS=Homo sapiens GN=P4HB PE=1 SV=3	TRUE	-3.70365	0.00601	309995	494915	304690	485336	32201	106900	-184920	0.626359	-0.203176	1
534	534	P50579	MAP2_HUMAN	N/A	N/A	Methionine aminopeptidase 2 OS=Homo sapiens GN=METAP2 PE=1 SV=1	TRUE	-3.69068	0.00612	7392.07	17287.7	9172.1	16213.9	5399.45	2605.99	-9895.61	0.427592	-0.368971	0
604	604	B5MCN3	S14L6_HUMAN	N/A	N/A	Putative SEC14-like protein 6 OS=Homo sapiens GN=SEC14L6 PE=5 SV=1	TRUE	-3.67915	0.00623	88860.8	124561	87510.1	113853	10914.4	18752.5	-35700.3	0.713391	-0.146672	0
243	243	O60664	PLIN3_HUMAN	N/A	N/A	Perilipin-3 OS=Homo sapiens GN=PLIN3 PE=1 SV=3	TRUE	-3.6661	0.00635	36262.5	108561	15926.7	109024	40990.8	16258.1	-72298.8	0.334028	-0.476217	0
126	126	Q13435	SF3B2_HUMAN	N/A	N/A	Splicing factor 3B subunit 2 OS=Homo sapiens GN=SF3B2 PE=1 SV=2	TRUE	3.66294	0.00637	299060	214345	305743	217080	42256.4	29813.2	84714.9	1.39523	0.144645	0
671	671	P49916	DNLI3_HUMAN	N/A	N/A	DNA ligase 3 OS=Homo sapiens GN=LIG3 PE=1 SV=2	TRUE	-3.64742	0.00652	9337.84	26338.2	4853.61	28292.7	8922.28	5386.52	-17000.4	0.354536	-0.45034	0
4	4	P35579	MYH9_HUMAN	N/A	N/A	Myosin-9 OS=Homo sapiens GN=MYH9 PE=1 SV=4	TRUE	-3.64402	0.00655	492930	715318	496064	707957	100961	91809.2	-222388	0.689107	-0.161714	1
45	45	P63104	1433Z_HUMAN	N/A	N/A	14-3-3 protein zeta/delta OS=Homo sapiens GN=YWHAZ PE=1 SV=1	TRUE	-3.63388	0.00665	1.50357e+06	2.32674e+06	1.58934e+06	2.36512e+06	276365	424494	-823171	0.646213	-0.189624	1
464	464	P05114	HMGN1_HUMAN	N/A	N/A	Non-histone chromosomal protein HMG-14 OS=Homo sapiens GN=HMGN1 PE=1 SV=3	TRUE	-3.59897	0.00699	3280.82	21415.6	2892.61	24767.5	1818.83	11119.5	-18134.8	0.153198	-0.814748	0
152	152	Q15233	NONO_HUMAN	N/A	N/A	Non-POU domain-containing octamer-binding protein OS=Homo sapiens GN=NONO PE=1 SV=4	TRUE	3.59222	0.00706	202005	41989.8	242861	41976.1	98070.7	17415.9	160015	4.81079	0.682217	1
378	378	Q13523	PRP4B_HUMAN	N/A	N/A	Serine/threonine-protein kinase PRP4 homolog OS=Homo sapiens GN=PRPF4B PE=1 SV=3	TRUE	-3.58044	0.00718	6594.74	25584.5	4234.44	25799.3	5187.51	10664.8	-18989.8	0.257763	-0.588779	1
474	474	Q9Y4Z0	LSM4_HUMAN	N/A	N/A	U6 snRNA-associated Sm-like protein LSm4 OS=Homo sapiens GN=LSM4 PE=1 SV=1	TRUE	3.57791	0.00721	59134.1	14281.4	70336.5	14961.8	27319.7	6276.58	44852.7	4.14065	0.617068	0
335	335	Q08211	DHX9_HUMAN	N/A	N/A	ATP-dependent RNA helicase A OS=Homo sapiens GN=DHX9 PE=1 SV=4	TRUE	-3.56658	0.00733	51648.1	98714.4	45079.8	106973	18796.3	22747.2	-47066.3	0.523207	-0.281326	1
699	699	P61204	ARF3_HUMAN	N/A	N/A	ADP-ribosylation factor 3 OS=Homo sapiens GN=ARF3 PE=1 SV=2	TRUE	3.55851	0.00742	210732	56462.1	231659	64725.5	78730.3	56556.6	154270	3.73227	0.571973	0
181	181	Q7Z4V5	HDGR2_HUMAN	N/A	N/A	Hepatoma-derived growth factor-related protein 2 OS=Homo sapiens GN=HDGFRP2 PE=1 SV=1	TRUE	-3.5508	0.0075	23486.5	44225.6	27314.1	43743.6	12102.6	4908.56	-20739.1	0.531061	-0.274856	1
53	53	P13010	XRCC5_HUMAN	N/A	N/A	X-ray repair cross-complementing protein 5 OS=Homo sapiens GN=XRCC5 PE=1 SV=3	TRUE	-3.53892	0.00763	677538	1.31472e+06	519506	1.40036e+06	301379	266943	-637179	0.515349	-0.287898	1
617	617	Q96RS6	NUDC1_HUMAN	N/A	N/A	NudC domain-containing protein 1 OS=Homo sapiens GN=NUDCD1 PE=1 SV=2	TRUE	3.5394	0.00763	31672.8	3714.06	28164.4	2375.53	17301.4	3557.48	27958.7	8.5278	0.930837	0
274	274	P28070	PSB4_HUMAN	N/A	N/A	Proteasome subunit beta type-4 OS=Homo sapiens GN=PSMB4 PE=1 SV=4	TRUE	3.52779	0.00776	225692	167071	215793	164295	31908	19039.4	58621.1	1.35087	0.130615	1
18	18	Q16777	H2A2C_HUMAN	N/A	N/A	Histone H2A type 2-C OS=Homo sapiens GN=HIST2H2AC PE=1 SV=4	TRUE	-3.52451	0.00779	551522	4.60701e+06	610950	5.37773e+06	537104	2.51625e+06	-4.05549e+06	0.119714	-0.921856	0
25	25	P61978	HNRPK_HUMAN	N/A	N/A	Heterogeneous nuclear ribonucleoprotein K OS=Homo sapiens GN=HNRNPK PE=1 SV=1	TRUE	-3.51349	0.00792	2.14686e+06	2.8343e+06	2.18895e+06	2.71795e+06	127290	418575	-687438	0.757458	-0.120642	1
567	567	P09496	CLCA_HUMAN	N/A	N/A	Clathrin light chain A OS=Homo sapiens GN=CLTA PE=1 SV=1	TRUE	3.49956	0.00808	87346.6	61425.3	89179.4	67015	7642.62	14693.9	25921.3	1.422	0.152899	0
93	93	P04406	G3P_HUMAN	N/A	N/A	Glyceraldehyde-3-phosphate dehydrogenase OS=Homo sapiens GN=GAPDH PE=1 SV=3	TRUE	-3.49852	0.0081	148421	890525	149733	851413	61552.8	470302	-742103	0.166667	-0.77815	1
109	109	O60264	SMCA5_HUMAN	N/A	N/A	SWI/SNF-related matrix-associated actin-dependent regulator of chromatin subfamily A member 5 OS=Homo sapiens GN=SMARCA5 PE=1 SV=1	TRUE	3.47412	0.00839	128035	92191.4	121342	92908.7	22408.2	5486.34	35843.4	1.38879	0.142638	1
636	636	Q7KZF4	SND1_HUMAN	N/A	N/A	Staphylococcal nuclease domain-containing protein 1 OS=Homo sapiens GN=SND1 PE=1 SV=1	TRUE	3.46858	0.00846	25877	5062.32	30354.5	5918.61	13254	2094.38	20814.6	5.11168	0.708564	0
54	54	P30101	PDIA3_HUMAN	N/A	N/A	Protein disulfide-isomerase A3 OS=Homo sapiens GN=PDIA3 PE=1 SV=4	TRUE	-3.46395	0.00852	480437	611794	463057	597637	47663.6	70130.8	-131358	0.785291	-0.104969	1
412	412	Q13283	G3BP1_HUMAN	N/A	N/A	Ras GTPase-activating protein-binding protein 1 OS=Homo sapiens GN=G3BP1 PE=1 SV=1	TRUE	-3.45994	0.00857	12855.6	50268.9	11228.9	51434.5	9986.58	22020.6	-37413.3	0.255736	-0.592208	1
282	282	Q9NYJ1	COA4_HUMAN	N/A	N/A	Cytochrome c oxidase assembly factor 4 homolog, mitochondrial OS=Homo sapiens GN=COA4 PE=1 SV=2	TRUE	-3.45139	0.00868	21957.8	56682.1	11833.5	49140.7	18795	12363.8	-34724.3	0.387385	-0.411858	0
619	619	P49419	AL7A1_HUMAN	N/A	N/A	Alpha-aminoadipic semialdehyde dehydrogenase OS=Homo sapiens GN=ALDH7A1 PE=1 SV=5	TRUE	-3.45048	0.00869	31479.3	82206.1	34951.5	90638	15154.9	29171.6	-50726.8	0.382931	-0.416879	1
635	635	P08670	VIME_HUMAN	N/A	N/A	Vimentin OS=Homo sapiens GN=VIM PE=1 SV=4	TRUE	3.44998	0.0087	231625	98171.8	251432	108623	82812.1	24974.8	133453	2.35938	0.372798	1
483	483	P17980	PRS6A_HUMAN	N/A	N/A	26S protease regulatory subunit 6A OS=Homo sapiens GN=PSMC3 PE=1 SV=3	TRUE	3.44475	0.00876	39145.8	4402.41	43240.3	3479.31	22262.2	3608.85	34743.4	8.89192	0.948995	1
226	226	Q9NR30	DDX21_HUMAN	N/A	N/A	Nucleolar RNA helicase 2 OS=Homo sapiens GN=DDX21 PE=1 SV=5	TRUE	3.44224	0.00879	63422.7	7142.41	79698.9	5480.72	36295.5	4386.16	56280.3	8.87973	0.9484	0
559	559	Q02750	MP2K1_HUMAN	N/A	N/A	Dual specificity mitogen-activated protein kinase kinase 1 OS=Homo sapiens GN=MAP2K1 PE=1 SV=2	TRUE	-3.43223	0.00893	4640.17	28915.2	4508.81	35140.4	2445.2	15624.8	-24275.1	0.160475	-0.794593	0
678	678	Q9H9S3	S61A2_HUMAN	N/A	N/A	Protein transport protein Sec61 subunit alpha isoform 2 OS=Homo sapiens GN=SEC61A2 PE=2 SV=3	TRUE	3.41257	0.00919	40419.8	18648.2	39703.4	17234.7	1483.89	14188.3	21771.6	2.16749	0.335957	0
429	429	Q14240	IF4A2_HUMAN	N/A	N/A	Eukaryotic initiation factor 4A-II OS=Homo sapiens GN=EIF4A2 PE=1 SV=2	TRUE	-3.40551	0.00928	24905.9	70094.1	30409.9	74314.8	19650.5	22230.7	-45188.2	0.355321	-0.449379	1
22	22	P07195	LDHB_HUMAN	N/A	N/A	L-lactate dehydrogenase B chain OS=Homo sapiens GN=LDHB PE=1 SV=2	TRUE	-3.38766	0.00953	1.94759e+06	3.17036e+06	1.96071e+06	3.27023e+06	583999	557102	-1.22277e+06	0.614312	-0.211611	1
303	303	Q99436	PSB7_HUMAN	N/A	N/A	Proteasome subunit beta type-7 OS=Homo sapiens GN=PSMB7 PE=1 SV=1	TRUE	3.38213	0.00961	43848.2	15404.7	40664.7	19221.6	17539.8	6781.6	28443.5	2.84642	0.454298	1
748	748	P25398	RS12_HUMAN	N/A	N/A	40S ribosomal protein S12 OS=Homo sapiens GN=RPS12 PE=1 SV=3	TRUE	-3.38246	0.00961	24480.9	74894.8	26745.3	84858.7	14951.3	29785.6	-50414	0.32687	-0.485625	0
672	672	P63279	UBC9_HUMAN	N/A	N/A	SUMO-conjugating enzyme UBC9 OS=Homo sapiens GN=UBE2I PE=1 SV=1	TRUE	-3.37814	0.00967	3127.25	43927.6	796.745	51322	4624.1	26607.9	-40800.3	0.0711909	-1.14758	0
593	593	Q9H4E5	RHOJ_HUMAN	N/A	N/A	Rho-related GTP-binding protein RhoJ OS=Homo sapiens GN=RHOJ PE=1 SV=1	TRUE	3.36699	0.00983	85507.1	49866.6	76610.3	50582.2	21474	9955.37	35640.6	1.71472	0.234193	0
252	252	P13667	PDIA4_HUMAN	N/A	N/A	Protein disulfide-isomerase A4 OS=Homo sapiens GN=PDIA4 PE=1 SV=2	TRUE	-3.3588	0.00995	75286.2	130385	71528.1	142043	22749	28774.5	-55098.4	0.577416	-0.238511	1
388	388	Q9H361	PABP3_HUMAN	N/A	N/A	Polyadenylate-binding protein 3 OS=Homo sapiens GN=PABPC3 PE=1 SV=2	TRUE	-3.34738	0.01012	38693.8	76160.2	36130.5	69210.5	16511.8	18808.2	-37466.4	0.508058	-0.294087	0
574	574	O00410	IPO5_HUMAN	N/A	N/A	Importin-5 OS=Homo sapiens GN=IPO5 PE=1 SV=4	TRUE	3.33398	0.01032	83668	37795.1	93909.4	43682.1	23458.4	19906.8	45872.9	2.21373	0.345124	0
44	44	P09874	PARP1_HUMAN	N/A	N/A	Poly [ADP-ribose] polymerase 1 OS=Homo sapiens GN=PARP1 PE=1 SV=4	TRUE	3.33216	0.01035	1.01955e+06	719875	976331	752308	180434	88794.9	299677	1.41629	0.151152	1
143	143	Q12905	ILF2_HUMAN	N/A	N/A	Interleukin enhancer-binding factor 2 OS=Homo sapiens GN=ILF2 PE=1 SV=2	TRUE	-3.32829	0.01041	203430	286756	207358	252991	14550.2	54057.1	-83325.5	0.70942	-0.149097	1
43	43	P04075	ALDOA_HUMAN	N/A	N/A	Fructose-bisphosphate aldolase A OS=Homo sapiens GN=ALDOA PE=1 SV=2	TRUE	-3.32497	0.01046	1.94622e+06	2.19188e+06	1.93755e+06	2.26028e+06	117425	116210	-245658	0.887923	-0.0516245	1
238	238	P55209	NP1L1_HUMAN	N/A	N/A	Nucleosome assembly protein 1-like 1 OS=Homo sapiens GN=NAP1L1 PE=1 SV=1	TRUE	-3.32467	0.01047	16529.9	95529.5	14162.1	109404	8345.1	52473.2	-78999.6	0.173035	-0.761866	1
479	479	P53621	COPA_HUMAN	N/A	N/A	Coatomer subunit alpha OS=Homo sapiens GN=COPA PE=1 SV=2	TRUE	-3.30978	0.0107	8049.51	41332.9	4047.73	50097.1	10539.9	19862.8	-33283.3	0.194748	-0.710526	1
719	719	P48506	GSH1_HUMAN	N/A	N/A	Glutamate--cysteine ligase catalytic subunit OS=Homo sapiens GN=GCLC PE=1 SV=2	TRUE	-3.29212	0.01099	8519.43	16429.6	10035.9	16659.6	4365.51	3131.88	-7910.18	0.518541	-0.285217	0
375	375	P62081	RS7_HUMAN	N/A	N/A	40S ribosomal protein S7 OS=Homo sapiens GN=RPS7 PE=1 SV=1	TRUE	-3.26892	0.01137	124453	238812	131505	262089	56365.9	54241.7	-114359	0.521134	-0.28305	1
745	745	P07686	HEXB_HUMAN	N/A	N/A	Beta-hexosaminidase subunit beta OS=Homo sapiens GN=HEXB PE=1 SV=3	TRUE	-3.25109	0.01168	8945.98	25925.4	9695.36	29714	6605.41	9630.76	-16979.4	0.345066	-0.462098	1
146	146	P10599	THIO_HUMAN	N/A	N/A	Thioredoxin OS=Homo sapiens GN=TXN PE=1 SV=3	TRUE	-3.24751	0.01174	689550	827384	713643	832848	81245	49053.1	-137833	0.83341	-0.0791411	1
522	522	O75643	U520_HUMAN	N/A	N/A	U5 small nuclear ribonucleoprotein 200 kDa helicase OS=Homo sapiens GN=SNRNP200 PE=1 SV=2	TRUE	-3.23458	0.01197	31312.9	65423.3	35417.8	73667.5	14830.6	18332.9	-34110.4	0.47862	-0.320009	1
189	189	O15371	EIF3D_HUMAN	N/A	N/A	Eukaryotic translation initiation factor 3 subunit D OS=Homo sapiens GN=EIF3D PE=1 SV=1	TRUE	3.21069	0.01241	157267	104860	150252	107755	30409.4	20185.1	52407.4	1.49979	0.176029	1
703	703	Q92973	TNPO1_HUMAN	N/A	N/A	Transportin-1 OS=Homo sapiens GN=TNPO1 PE=1 SV=2	TRUE	-3.19405	0.01273	14522.1	22667.7	13422.8	23494.5	3278.61	4665.73	-8145.57	0.640653	-0.193377	1
576	576	P49848	TAF6_HUMAN	N/A	N/A	Transcription initiation factor TFIID subunit 6 OS=Homo sapiens GN=TAF6 PE=1 SV=1	TRUE	3.18831	0.01284	13928.6	6077	13446	7630.81	4466.02	3221.34	7851.59	2.29202	0.360218	0
641	641	Q9P2M7	CING_HUMAN	N/A	N/A	Cingulin OS=Homo sapiens GN=CGN PE=1 SV=2	TRUE	-3.1874	0.01285	9893.06	21035.6	12338	19957.1	7407.99	2494.88	-11142.5	0.470302	-0.327623	0
625	625	P51970	NDUA8_HUMAN	N/A	N/A	NADH dehydrogenase [ubiquinone] 1 alpha subcomplex subunit 8 OS=Homo sapiens GN=NDUFA8 PE=1 SV=3	TRUE	-3.18596	0.01288	2127.8	7367.33	2019.39	7588.38	796.622	3590.05	-5239.53	0.288815	-0.53938	0
501	501	P31948	STIP1_HUMAN	N/A	N/A	Stress-induced-phosphoprotein 1 OS=Homo sapiens GN=STIP1 PE=1 SV=1	TRUE	3.17807	0.01304	213678	150015	216914	133831	21606.8	39237	63663	1.42438	0.153625	1
446	446	P08237	PFKAM_HUMAN	N/A	N/A	ATP-dependent 6-phosphofructokinase, muscle type OS=Homo sapiens GN=PFKM PE=1 SV=2	TRUE	-3.17258	0.01314	1629.36	11966	1394.09	11455.8	856.603	7234.8	-10336.6	0.136166	-0.865931	0
540	540	Q969Q0	RL36L_HUMAN	N/A	N/A	60S ribosomal protein L36a-like OS=Homo sapiens GN=RPL36AL PE=1 SV=3	TRUE	3.16833	0.01323	27395.6	6198.9	34231.2	7156.85	14143.3	4874.55	21196.7	4.41943	0.645366	0
747	747	P17812	PYRG1_HUMAN	N/A	N/A	CTP synthase 1 OS=Homo sapiens GN=CTPS1 PE=1 SV=2	TRUE	3.16158	0.01336	30514.8	15099.1	29293.8	16129.5	7575.46	7841.28	15415.6	2.02096	0.305558	0
56	56	P15311	EZRI_HUMAN	N/A	N/A	Ezrin OS=Homo sapiens GN=EZR PE=1 SV=4	TRUE	-3.15994	0.0134	94336.8	219702	81920.1	245147	55357.9	69320.2	-125365	0.429386	-0.367152	1
80	80	Q92945	FUBP2_HUMAN	N/A	N/A	Far upstream element-binding protein 2 OS=Homo sapiens GN=KHSRP PE=1 SV=4	TRUE	-3.15137	0.01357	377733	497536	379637	528077	38167.4	75956.2	-119803	0.759208	-0.119639	1
248	248	Q15293	RCN1_HUMAN	N/A	N/A	Reticulocalbin-1 OS=Homo sapiens GN=RCN1 PE=1 SV=1	TRUE	-3.14611	0.01368	3388.62	32303.5	3974.93	32326.5	1205.48	20515.6	-28914.9	0.104899	-0.979227	1
433	433	P62841	RS15_HUMAN	N/A	N/A	40S ribosomal protein S15 OS=Homo sapiens GN=RPS15 PE=1 SV=2	TRUE	3.1428	0.01375	43593.5	11785	43689.6	10824.5	22450.6	2854.84	31808.5	3.69908	0.568094	0
511	511	P62158	CALM_HUMAN	N/A	N/A	Calmodulin OS=Homo sapiens GN=CALM1 PE=1 SV=2	TRUE	-3.13117	0.01399	4963.64	15581.3	2101.39	16354.9	4698.39	5951.35	-10617.7	0.318563	-0.496805	1
394	394	P46777	RL5_HUMAN	N/A	N/A	60S ribosomal protein L5 OS=Homo sapiens GN=RPL5 PE=1 SV=3	TRUE	3.12406	0.01414	149307	89448.6	155871	83353.7	39948.2	15484.4	59858.5	1.66919	0.222507	1
695	695	Q03252	LMNB2_HUMAN	N/A	N/A	Lamin-B2 OS=Homo sapiens GN=LMNB2 PE=1 SV=4	TRUE	-3.11049	0.01443	34826.9	73045.4	27328.1	68214.4	24955.5	11492.3	-38218.6	0.476784	-0.321679	1
83	83	P11216	PYGB_HUMAN	N/A	N/A	Glycogen phosphorylase, brain form OS=Homo sapiens GN=PYGB PE=1 SV=5	TRUE	-3.10063	0.01465	8465.75	26945.2	6604.21	26507.7	6175.84	11809.4	-18479.4	0.314184	-0.502816	0
586	586	Q9GZS3	WDR61_HUMAN	N/A	N/A	WD repeat-containing protein 61 OS=Homo sapiens GN=WDR61 PE=1 SV=1	TRUE	3.09684	0.01474	59078.8	43574.9	57175.2	41748.3	5878.7	9526.8	15503.9	1.3558	0.132195	1
267	267	Q7L5D6	GET4_HUMAN	N/A	N/A	Golgi to ER traffic protein 4 homolog OS=Homo sapiens GN=GET4 PE=1 SV=1	TRUE	-3.07597	0.01521	5562.22	15716.5	2414.18	16890.7	7022.64	2273.84	-10154.2	0.35391	-0.451107	1
472	472	Q7Z6Z7	HUWE1_HUMAN	N/A	N/A	E3 ubiquitin-protein ligase HUWE1 OS=Homo sapiens GN=HUWE1 PE=1 SV=3	TRUE	3.05577	0.01568	46266	11352.1	44286	12707	25266.1	3787.05	34913.9	4.07553	0.610184	0
423	423	P55145	MANF_HUMAN	N/A	N/A	Mesencephalic astrocyte-derived neurotrophic factor OS=Homo sapiens GN=MANF PE=1 SV=3	TRUE	-3.04065	0.01605	18741	43119.1	11557.5	41616.6	17133.6	5275.65	-24378.1	0.434634	-0.361876	1
59	59	P22626	ROA2_HUMAN	N/A	N/A	Heterogeneous nuclear ribonucleoproteins A2/B1 OS=Homo sapiens GN=HNRNPA2B1 PE=1 SV=2	TRUE	-3.02504	0.01643	2.66713e+06	4.28679e+06	3.13332e+06	4.35943e+06	1.11254e+06	442284	-1.61965e+06	0.622175	-0.206087	1
573	573	Q92734	TFG_HUMAN	N/A	N/A	Protein TFG OS=Homo sapiens GN=TFG PE=1 SV=2	TRUE	-3.01039	0.0168	69765.3	96619.2	59516.6	95191.1	16337	11444.1	-26853.8	0.722065	-0.141424	1
97	97	P11142	HSP7C_HUMAN	N/A	N/A	Heat shock cognate 71 kDa protein OS=Homo sapiens GN=HSPA8 PE=1 SV=1	TRUE	3.00733	0.01688	1.68053e+06	1.19166e+06	1.69062e+06	1.17903e+06	349786	98872.3	488867	1.41024	0.149293	1
225	225	P20020	AT2B1_HUMAN	N/A	N/A	Plasma membrane calcium-transporting ATPase 1 OS=Homo sapiens GN=ATP2B1 PE=1 SV=3	TRUE	-2.9942	0.01722	3476.37	16942.8	2816.28	17796.1	1309.74	9971.06	-13466.4	0.205183	-0.687859	0
400	400	P48643	TCPE_HUMAN	N/A	N/A	T-complex protein 1 subunit epsilon OS=Homo sapiens GN=CCT5 PE=1 SV=1	TRUE	-2.98024	0.01759	43990.3	88695.2	40523.6	100157	18366.1	28066.9	-44704.9	0.495971	-0.304543	1
172	172	Q14566	MCM6_HUMAN	N/A	N/A	DNA replication licensing factor MCM6 OS=Homo sapiens GN=MCM6 PE=1 SV=1	TRUE	2.96606	0.01798	132543	86607.7	145175	91174.9	31352.7	14704.5	45935	1.53038	0.184799	1
347	347	A2A3N6	PIPSL_HUMAN	N/A	N/A	Putative PIP5K1A and PSMD4-like protein OS=Homo sapiens GN=PIPSL PE=5 SV=1	TRUE	-2.95842	0.01819	11445.5	41021.7	9957.64	38018.1	7358.82	21108.7	-29576.2	0.279011	-0.554379	0
615	615	A0MZ66	SHOT1_HUMAN	N/A	N/A	Shootin-1 OS=Homo sapiens GN=SHTN1 PE=1 SV=4	TRUE	-2.95802	0.0182	4434.76	15548.6	2925.17	19122.8	4173.93	7291.19	-11113.9	0.285218	-0.544822	0
113	113	P10809	CH60_HUMAN	N/A	N/A	60 kDa heat shock protein, mitochondrial OS=Homo sapiens GN=HSPD1 PE=1 SV=2	TRUE	2.95401	0.01831	120626	62149.3	122235	53309	40160.7	18613.2	58476.6	1.94091	0.288004	0
176	176	P60983	GMFB_HUMAN	N/A	N/A	Glia maturation factor beta OS=Homo sapiens GN=GMFB PE=1 SV=2	TRUE	-2.95217	0.01836	12361.4	49456.1	11314.2	45610.7	6445.49	27347.5	-37094.7	0.249947	-0.602152	0
255	255	O75223	GGCT_HUMAN	N/A	N/A	Gamma-glutamylcyclotransferase OS=Homo sapiens GN=GGCT PE=1 SV=1	TRUE	-2.94913	0.01845	29377	49062.9	30243.1	52300	9358.16	11628.2	-19685.9	0.598761	-0.222746	1
79	79	Q96AE4	FUBP1_HUMAN	N/A	N/A	Far upstream element-binding protein 1 OS=Homo sapiens GN=FUBP1 PE=1 SV=3	TRUE	-2.94752	0.0185	761379	862186	761869	859278	53632.2	54516.2	-100807	0.88308	-0.0540002	1
555	555	Q08945	SSRP1_HUMAN	N/A	N/A	FACT complex subunit SSRP1 OS=Homo sapiens GN=SSRP1 PE=1 SV=1	TRUE	2.93099	0.01897	104126	75947.1	118432	75981.9	20497.1	6483.34	28179.2	1.37104	0.137049	1
227	227	Q9BVA1	TBB2B_HUMAN	N/A	N/A	Tubulin beta-2B chain OS=Homo sapiens GN=TUBB2B PE=1 SV=1	TRUE	-2.92547	0.01913	30064	570944	22114.8	536111	18472	413006	-540880	0.0526567	-1.27855	0
112	112	Q8N1G4	LRC47_HUMAN	N/A	N/A	Leucine-rich repeat-containing protein 47 OS=Homo sapiens GN=LRRC47 PE=1 SV=1	TRUE	-2.91323	0.01949	32854.5	64169.5	37983.7	64046.9	18728.3	15065.9	-31315	0.511996	-0.290734	0
326	326	Q9UBT2	SAE2_HUMAN	N/A	N/A	SUMO-activating enzyme subunit 2 OS=Homo sapiens GN=UBA2 PE=1 SV=2	TRUE	-2.91145	0.01955	10326.4	41891.7	5771.34	51530.7	8390.39	22744.7	-31565.3	0.246502	-0.60818	1
662	662	Q9ULV4	COR1C_HUMAN	N/A	N/A	Coronin-1C OS=Homo sapiens GN=CORO1C PE=1 SV=1	TRUE	2.90642	0.0197	20528.2	6702.84	22075.4	2428.14	7921.6	7098.25	13825.3	3.06261	0.486092	0
46	46	P62258	1433E_HUMAN	N/A	N/A	14-3-3 protein epsilon OS=Homo sapiens GN=YWHAE PE=1 SV=1	TRUE	-2.90425	0.01976	2.10013e+06	2.7653e+06	2.12959e+06	2.69519e+06	200338	471326	-665172	0.759458	-0.119496	1
65	65	B2RPK0	HGB1A_HUMAN	N/A	N/A	Putative high mobility group protein B1-like 1 OS=Homo sapiens GN=HMGB1P1 PE=5 SV=1	TRUE	-2.8994	0.01991	303723	414117	316904	428401	48143.4	70219.1	-110394	0.733422	-0.134646	0
74	74	P62937	PPIA_HUMAN	N/A	N/A	Peptidyl-prolyl cis-trans isomerase A OS=Homo sapiens GN=PPIA PE=1 SV=2	TRUE	2.89591	0.02002	1.67561e+06	772679	1.76091e+06	802474	646571	260817	902929	2.16857	0.336173	1
587	587	P62714	PP2AB_HUMAN	N/A	N/A	Serine/threonine-protein phosphatase 2A catalytic subunit beta isoform OS=Homo sapiens GN=PPP2CB PE=1 SV=1	TRUE	-2.89365	0.02009	3156.92	9977.27	2240.46	9016.97	2611.34	4578.01	-6820.35	0.316411	-0.499748	0
349	349	P62913	RL11_HUMAN	N/A	N/A	60S ribosomal protein L11 OS=Homo sapiens GN=RPL11 PE=1 SV=2	TRUE	2.8824	0.02044	104403	50407.4	113456	41792.5	37085.7	19474	53995.4	2.07118	0.316218	1
563	563	Q13363	CTBP1_HUMAN	N/A	N/A	C-terminal-binding protein 1 OS=Homo sapiens GN=CTBP1 PE=1 SV=2	TRUE	-2.87362	0.02071	17415.7	30967.8	18387.5	30405.1	2713.59	10190.3	-13552.1	0.562382	-0.249969	0
129	129	P37837	TALDO_HUMAN	N/A	N/A	Transaldolase OS=Homo sapiens GN=TALDO1 PE=1 SV=2	TRUE	2.87351	0.02072	676421	572781	649805	578684	69240.4	41352.4	103640	1.18094	0.0722283	1
319	319	Q9Y617	SERC_HUMAN	N/A	N/A	Phosphoserine aminotransferase OS=Homo sapiens GN=PSAT1 PE=1 SV=2	TRUE	2.86894	0.02086	240642	144871	263751	124519	58331.8	46575	95771.1	1.66108	0.22039	1
428	428	Q92922	SMRC1_HUMAN	N/A	N/A	SWI/SNF complex subunit SMARCC1 OS=Homo sapiens GN=SMARCC1 PE=1 SV=3	TRUE	-2.86782	0.0209	16858.9	40424.4	13903.7	43726.3	8890.81	16080.1	-23565.6	0.417046	-0.379816	0
269	269	P25788	PSA3_HUMAN	N/A	N/A	Proteasome subunit alpha type-3 OS=Homo sapiens GN=PSMA3 PE=1 SV=2	TRUE	-2.85379	0.02135	35607.1	103660	1555.56	98434.2	50530.2	17028.7	-68052.9	0.343499	-0.464075	0
233	233	P07737	PROF1_HUMAN	N/A	N/A	Profilin-1 OS=Homo sapiens GN=PFN1 PE=1 SV=2	TRUE	-2.84971	0.02149	1.03242e+06	1.49711e+06	934974	1.60635e+06	201546	303860	-464688	0.689609	-0.161397	1
99	99	P51532	SMCA4_HUMAN	N/A	N/A	Transcription activator BRG1 OS=Homo sapiens GN=SMARCA4 PE=1 SV=2	TRUE	-2.84885	0.02152	128356	163403	127351	157510	21660	16957.1	-35046.6	0.78552	-0.104843	0
649	649	P28340	DPOD1_HUMAN	N/A	N/A	DNA polymerase delta catalytic subunit OS=Homo sapiens GN=POLD1 PE=1 SV=2	TRUE	2.84032	0.0218	39455.1	23618.4	39832.3	26617	2476.91	12219.1	15836.7	1.67052	0.222853	0
645	645	P84098	RL19_HUMAN	N/A	N/A	60S ribosomal protein L19 OS=Homo sapiens GN=RPL19 PE=1 SV=1	TRUE	2.83435	0.022	90286.7	64082.7	85654.3	70593.7	8715.68	18745.7	26204	1.40891	0.148883	0
354	354	P42224	STAT1_HUMAN	N/A	N/A	Signal transducer and activator of transcription 1-alpha/beta OS=Homo sapiens GN=STAT1 PE=1 SV=2	TRUE	-2.8304	0.02214	2843.72	87237.8	2165.64	63643.1	2099.48	66639.8	-84394.1	0.0325973	-1.48682	0
553	553	P18754	RCC1_HUMAN	N/A	N/A	Regulator of chromosome condensation OS=Homo sapiens GN=RCC1 PE=1 SV=1	TRUE	-2.82056	0.02247	30042.9	42627.7	26462.4	42467	8630.8	5004.71	-12584.8	0.704775	-0.15195	0
76	76	P0CG47	UBB_HUMAN	N/A	N/A	Polyubiquitin-B OS=Homo sapiens GN=UBB PE=1 SV=1	TRUE	-2.81593	0.02264	616495	775033	617833	820327	87400.1	90608.7	-158538	0.795443	-0.0993908	1
212	212	Q9Y295	DRG1_HUMAN	N/A	N/A	Developmentally-regulated GTP-binding protein 1 OS=Homo sapiens GN=DRG1 PE=1 SV=1	TRUE	2.80058	0.02318	32800.5	10575.2	36746.2	8069.34	15835.9	8007.75	22225.3	3.10165	0.491593	0
466	466	P27708	PYR1_HUMAN	N/A	N/A	CAD protein OS=Homo sapiens GN=CAD PE=1 SV=3	TRUE	2.79708	0.0233	89390.8	66902.3	83235.6	68553.8	15529.1	9058.29	22488.5	1.33614	0.125852	1
241	241	Q13442	HAP28_HUMAN	N/A	N/A	28 kDa heat- and acid-stable phosphoprotein OS=Homo sapiens GN=PDAP1 PE=1 SV=1	TRUE	-2.7932	0.02344	33612.4	150411	37868.4	159101	22059.2	90862.8	-116799	0.22347	-0.65078	0
194	194	P50395	GDIB_HUMAN	N/A	N/A	Rab GDP dissociation inhibitor beta OS=Homo sapiens GN=GDI2 PE=1 SV=2	TRUE	-2.78645	0.02369	430847	634472	386146	657269	107920	122697	-203625	0.679064	-0.168089	1
300	300	Q9HC38	GLOD4_HUMAN	N/A	N/A	Glyoxalase domain-containing protein 4 OS=Homo sapiens GN=GLOD4 PE=1 SV=1	TRUE	-2.78555	0.02372	126324	180515	106125	194900	37277	22423.6	-54191.5	0.699795	-0.155029	0
351	351	P43034	LIS1_HUMAN	N/A	N/A	Platelet-activating factor acetylhydrolase IB subunit alpha OS=Homo sapiens GN=PAFAH1B1 PE=1 SV=2	TRUE	-2.77663	0.02405	17472.4	30669.4	16206.4	28617.9	10032	3508.19	-13197	0.569702	-0.244352	0
698	698	P62244	RS15A_HUMAN	N/A	N/A	40S ribosomal protein S15a OS=Homo sapiens GN=RPS15A PE=1 SV=2	TRUE	2.77517	0.0241	89114.6	18637.1	97916.1	22758.7	54288.1	16659	70477.5	4.78157	0.679571	0
612	612	O95425	SVIL_HUMAN	N/A	N/A	Supervillin OS=Homo sapiens GN=SVIL PE=1 SV=2	TRUE	-2.76339	0.02455	3384.67	11162.3	3354.81	13735.1	2251.27	5877.05	-7777.65	0.303223	-0.518238	0
317	317	O14737	PDCD5_HUMAN	N/A	N/A	Programmed cell death protein 5 OS=Homo sapiens GN=PDCD5 PE=1 SV=3	TRUE	-2.74166	0.02538	11466	43340.8	11130.8	44773.9	5528.89	25402.1	-31874.9	0.264553	-0.577487	1
410	410	Q9UBE0	SAE1_HUMAN	N/A	N/A	SUMO-activating enzyme subunit 1 OS=Homo sapiens GN=SAE1 PE=1 SV=1	TRUE	-2.74172	0.02538	4447.5	11188.7	2942.4	11538	4282.76	3447.46	-6741.18	0.3975	-0.400663	1
656	656	Q9UHV9	PFD2_HUMAN	N/A	N/A	Prefoldin subunit 2 OS=Homo sapiens GN=PFDN2 PE=1 SV=1	TRUE	-2.7273	0.02595	55066	95564.2	64219.3	93052.8	31794.9	9569.23	-40498.2	0.57622	-0.239411	1
457	457	P40227	TCPZ_HUMAN	N/A	N/A	T-complex protein 1 subunit zeta OS=Homo sapiens GN=CCT6A PE=1 SV=3	TRUE	-2.71923	0.02628	76227.9	227556	56233.3	215032	66606.7	105113	-151328	0.334985	-0.474974	1
177	177	O60841	IF2P_HUMAN	N/A	N/A	Eukaryotic translation initiation factor 5B OS=Homo sapiens GN=EIF5B PE=1 SV=4	TRUE	-2.71161	0.02659	40783.4	63623.5	41475.3	61554.5	4577.96	18269.8	-22840.1	0.641011	-0.193135	1
342	342	P26196	DDX6_HUMAN	N/A	N/A	Probable ATP-dependent RNA helicase DDX6 OS=Homo sapiens GN=DDX6 PE=1 SV=2	TRUE	-2.70503	0.02686	14092.7	27472.1	19238.7	28336.8	10913.4	1793.88	-13379.4	0.512982	-0.289898	0
361	361	Q71DI3	H32_HUMAN	N/A	N/A	Histone H3.2 OS=Homo sapiens GN=HIST2H3A PE=1 SV=3	TRUE	-2.70145	0.02701	5.70544e+06	1.58914e+07	5.84037e+06	1.55767e+07	4.60554e+06	7.06212e+06	-1.01859e+07	0.359028	-0.444872	1
28	28	P06748	NPM_HUMAN	N/A	N/A	Nucleophosmin OS=Homo sapiens GN=NPM1 PE=1 SV=2	TRUE	2.70103	0.02703	5.21165e+06	3.71542e+06	5.51633e+06	3.72261e+06	1.0008e+06	729857	1.49623e+06	1.40271	0.146967	1
548	548	P41567	EIF1_HUMAN	N/A	N/A	Eukaryotic translation initiation factor 1 OS=Homo sapiens GN=EIF1 PE=1 SV=1	TRUE	-2.69679	0.02721	8580.93	21650	8406.43	24265.1	4867.1	9681.81	-13069	0.396348	-0.401923	0
32	32	P06733	ENOA_HUMAN	N/A	N/A	Alpha-enolase OS=Homo sapiens GN=ENO1 PE=1 SV=2	TRUE	-2.68994	0.0275	3.50829e+06	5.93532e+06	3.36791e+06	6.71998e+06	1.05616e+06	1.71898e+06	-2.42703e+06	0.591087	-0.228349	1
286	286	P63208	SKP1_HUMAN	N/A	N/A	S-phase kinase-associated protein 1 OS=Homo sapiens GN=SKP1 PE=1 SV=2	TRUE	-2.68678	0.02763	167834	238408	185438	241874	51880.2	27535.4	-70573.5	0.70398	-0.15244	1
455	455	O95747	OXSR1_HUMAN	N/A	N/A	Serine/threonine-protein kinase OSR1 OS=Homo sapiens GN=OXSR1 PE=1 SV=1	TRUE	-2.68045	0.02791	4938.2	17516.5	4019.92	21458.6	4247.06	9595.05	-12578.3	0.281917	-0.549878	1
578	578	O00429	DNM1L_HUMAN	N/A	N/A	Dynamin-1-like protein OS=Homo sapiens GN=DNM1L PE=1 SV=2	TRUE	-2.67563	0.02812	5269.03	15963.6	3499.49	19551.5	3907.98	8037.99	-10694.6	0.330065	-0.4814	0
96	96	P11021	GRP78_HUMAN	N/A	N/A	78 kDa glucose-regulated protein OS=Homo sapiens GN=HSPA5 PE=1 SV=2	TRUE	2.67517	0.02814	922714	738697	922475	657929	45286.2	146995	184017	1.24911	0.0966009	1
307	307	P41091	IF2G_HUMAN	N/A	N/A	Eukaryotic translation initiation factor 2 subunit 3 OS=Homo sapiens GN=EIF2S3 PE=1 SV=3	TRUE	2.66166	0.02873	42051.4	21901.5	46862.7	19219.6	14907.4	8020.43	20149.9	1.92002	0.283306	0
659	659	Q14558	KPRA_HUMAN	N/A	N/A	Phosphoribosyl pyrophosphate synthase-associated protein 1 OS=Homo sapiens GN=PRPSAP1 PE=1 SV=2	TRUE	2.64006	0.02971	42986.1	22825.7	44210.9	21549.5	4412.27	16495.5	20160.4	1.88324	0.274905	0
599	599	P35611	ADDA_HUMAN	N/A	N/A	Alpha-adducin OS=Homo sapiens GN=ADD1 PE=1 SV=2	TRUE	-2.63492	0.02995	23338.4	39600.9	26332.3	38746.1	12955.3	4756.42	-16262.5	0.58934	-0.229634	0
706	706	P55263	ADK_HUMAN	N/A	N/A	Adenosine kinase OS=Homo sapiens GN=ADK PE=1 SV=2	TRUE	-2.6338	0.03	26332.4	43744.4	30395	44832.1	13980.9	4802.07	-17412	0.60196	-0.220432	0
376	376	Q04637	IF4G1_HUMAN	N/A	N/A	Eukaryotic translation initiation factor 4 gamma 1 OS=Homo sapiens GN=EIF4G1 PE=1 SV=4	TRUE	-2.62798	0.03027	16117.3	53147.9	1350.2	53941.6	31330	3345.88	-37030.6	0.303254	-0.518193	0
514	514	P60866	RS20_HUMAN	N/A	N/A	40S ribosomal protein S20 OS=Homo sapiens GN=RPS20 PE=1 SV=1	TRUE	-2.62244	0.03053	9980.01	45270.6	7868.49	52823.5	7035.84	29257	-35290.6	0.220452	-0.656685	0
739	739	P46821	MAP1B_HUMAN	N/A	N/A	Microtubule-associated protein 1B OS=Homo sapiens GN=MAP1B PE=1 SV=2	TRUE	2.60013	0.03161	32379.7	7263.35	38557.7	7086.95	20527.6	6720.3	25116.4	4.45796	0.649136	0
630	630	Q9UEE9	CFDP1_HUMAN	N/A	N/A	Craniofacial development protein 1 OS=Homo sapiens GN=CFDP1 PE=1 SV=1	TRUE	-2.59862	0.03169	625.635	1990.41	382.316	2292.76	530.601	1047.66	-1364.78	0.314324	-0.502622	0
60	60	P09651	ROA1_HUMAN	N/A	N/A	Heterogeneous nuclear ribonucleoprotein A1 OS=Homo sapiens GN=HNRNPA1 PE=1 SV=5	TRUE	-2.59384	0.03192	1.7553e+06	2.87429e+06	1.93091e+06	3.11813e+06	651668	711238	-1.11898e+06	0.610691	-0.214178	1
414	414	Q9Y265	RUVB1_HUMAN	N/A	N/A	RuvB-like 1 OS=Homo sapiens GN=RUVBL1 PE=1 SV=1	TRUE	-2.59177	0.03202	13811.1	34812.9	15369.4	35521.1	7449.6	16517.2	-21001.9	0.396722	-0.401513	1
571	571	P62195	PRS8_HUMAN	N/A	N/A	26S protease regulatory subunit 8 OS=Homo sapiens GN=PSMC5 PE=1 SV=1	TRUE	-2.56357	0.03346	36885.5	53559.5	36004.8	55802.2	6976.02	12761.6	-16674	0.688682	-0.161981	1
543	543	Q16881	TRXR1_HUMAN	N/A	N/A	Thioredoxin reductase 1, cytoplasmic OS=Homo sapiens GN=TXNRD1 PE=1 SV=3	TRUE	-2.54568	0.03441	90908.1	116758	87382.1	124746	18941.1	12521.7	-25849.8	0.778604	-0.108684	0
658	658	P30043	BLVRB_HUMAN	N/A	N/A	Flavin reductase (NADPH) OS=Homo sapiens GN=BLVRB PE=1 SV=3	TRUE	-2.53344	0.03507	14300	26384.1	16735.5	29193.3	6825.28	8195.81	-12084	0.541995	-0.266005	1
198	198	Q15008	PSMD6_HUMAN	N/A	N/A	26S proteasome non-ATPase regulatory subunit 6 OS=Homo sapiens GN=PSMD6 PE=1 SV=1	TRUE	-2.52944	0.03529	41802	67129.3	34683.3	67714.5	16913.5	14670.9	-25327.2	0.62271	-0.205714	1
266	266	P35659	DEK_HUMAN	N/A	N/A	Protein DEK OS=Homo sapiens GN=DEK PE=1 SV=1	TRUE	2.51137	0.03629	40626	13792.6	51916.3	9382.98	22558.5	7869.82	26833.4	2.94549	0.469158	1
368	368	Q99541	PLIN2_HUMAN	N/A	N/A	Perilipin-2 OS=Homo sapiens GN=PLIN2 PE=1 SV=2	TRUE	-2.50772	0.0365	36919.2	74330.8	45031.2	77516.3	23770.8	23404.4	-37411.6	0.496687	-0.303917	0
104	104	Q5VTE0	EF1A3_HUMAN	N/A	N/A	Putative elongation factor 1-alpha-like 3 OS=Homo sapiens GN=EEF1A1P5 PE=5 SV=1	TRUE	2.45707	0.0395	5.70337e+06	4.89754e+06	5.59368e+06	4.81799e+06	411201	607225	805837	1.16454	0.0661541	1
17	17	P13645	K1C10_HUMAN	N/A	N/A	Keratin, type I cytoskeletal 10 OS=Homo sapiens GN=KRT10 PE=1 SV=6	TRUE	2.45559	0.03959	254793	98694.8	214476	79526.7	130487	56373.3	156098	2.58162	0.411893	1
108	108	Q07020	RL18_HUMAN	N/A	N/A	60S ribosomal protein L18 OS=Homo sapiens GN=RPL18 PE=1 SV=2	TRUE	2.44042	0.04054	279823	155977	299501	165859	107280	36980.9	123846	1.794	0.253822	1
310	310	P54578	UBP14_HUMAN	N/A	N/A	Ubiquitin carboxyl-terminal hydrolase 14 OS=Homo sapiens GN=USP14 PE=1 SV=3	TRUE	-2.43226	0.04106	130963	188595	143070	212601	35420.2	39403.8	-57632.4	0.694412	-0.158383	1
154	154	P20073	ANXA7_HUMAN	N/A	N/A	Annexin A7 OS=Homo sapiens GN=ANXA7 PE=1 SV=3	TRUE	-2.43193	0.04108	14597.4	43264.3	16444.3	50760	11786.5	23576	-28666.8	0.337401	-0.471853	1
657	657	Q8IV08	PLD3_HUMAN	N/A	N/A	Phospholipase D3 OS=Homo sapiens GN=PLD3 PE=1 SV=1	TRUE	2.40824	0.04263	43660.2	6747.24	36262.1	7281.74	34164.4	2738.24	36913	6.47083	0.81096	0
297	297	P13798	ACPH_HUMAN	N/A	N/A	Acylamino-acid-releasing enzyme OS=Homo sapiens GN=APEH PE=1 SV=4	TRUE	-2.38881	0.04394	83053.5	111476	80930.6	102863	20807.1	16580	-28422.5	0.745035	-0.127824	0
461	461	P54577	SYYC_HUMAN	N/A	N/A	Tyrosine--tRNA ligase, cytoplasmic OS=Homo sapiens GN=YARS PE=1 SV=4	TRUE	-2.38553	0.04416	113032	151501	114276	156842	31468.2	17607.2	-38469.4	0.746079	-0.127215	1
289	289	P68036	UB2L3_HUMAN	N/A	N/A	Ubiquitin-conjugating enzyme E2 L3 OS=Homo sapiens GN=UBE2L3 PE=1 SV=1	TRUE	-2.37918	0.0446	20695.9	31676.3	23003.3	29972.5	9348.25	4371.72	-10980.5	0.653354	-0.184851	1
682	682	P55327	TPD52_HUMAN	N/A	N/A	Tumor protein D52 OS=Homo sapiens GN=TPD52 PE=1 SV=2	TRUE	-2.37752	0.04472	27240.1	45327.9	27891.6	46142.4	12875.2	11118.7	-18087.8	0.600957	-0.221157	0
195	195	Q92616	GCN1L_HUMAN	N/A	N/A	Translational activator GCN1 OS=Homo sapiens GN=GCN1L1 PE=1 SV=6	TRUE	2.37568	0.04485	49544.1	14518.6	56133.5	7805.65	29639.9	14432.8	35025.5	3.41246	0.533068	0
362	362	Q00534	CDK6_HUMAN	N/A	N/A	Cyclin-dependent kinase 6 OS=Homo sapiens GN=CDK6 PE=1 SV=1	TRUE	-2.37235	0.04508	15912.4	27120.4	16921.1	29949.5	7432.34	7507.42	-11208	0.586732	-0.23156	0
637	637	Q9C0C9	UBE2O_HUMAN	N/A	N/A	(E3-independent) E2 ubiquitin-conjugating enzyme OS=Homo sapiens GN=UBE2O PE=1 SV=3	TRUE	2.34262	0.04722	28299.4	17831.4	30547.7	22813.9	4020.02	9147.56	10468	1.58706	0.200593	0
650	650	O60493	SNX3_HUMAN	N/A	N/A	Sorting nexin-3 OS=Homo sapiens GN=SNX3 PE=1 SV=3	TRUE	2.33836	0.04754	55950.2	43666.5	54317.2	42880.8	7518.91	9024.57	12283.7	1.28131	0.107653	0
598	598	Q9UMS4	PRP19_HUMAN	N/A	N/A	Pre-mRNA-processing factor 19 OS=Homo sapiens GN=PRPF19 PE=1 SV=1	TRUE	-2.31702	0.04915	19152.1	35910.3	18847.6	38390.3	15290.8	5267.91	-16758.3	0.533331	-0.273004	0
38	38	O43707	ACTN4_HUMAN	N/A	N/A	Alpha-actinin-4 OS=Homo sapiens GN=ACTN4 PE=1 SV=2	TRUE	-2.30262	0.05026	312902	360095	309937	355959	42106.5	18090.8	-47192.3	0.868945	-0.0610079	1
687	687	P52701	MSH6_HUMAN	N/A	N/A	DNA mismatch repair protein Msh6 OS=Homo sapiens GN=MSH6 PE=1 SV=2	TRUE	2.28594	0.05159	31008.5	3467.55	46950.6	942.839	26404.6	5344.79	27541	8.9425	0.951459	0
518	518	Q9UBC2	EP15R_HUMAN	N/A	N/A	Epidermal growth factor receptor substrate 15-like 1 OS=Homo sapiens GN=EPS15L1 PE=1 SV=1	TRUE	-2.28079	0.05201	9468.63	14030.8	10635.5	14445.2	4297.28	1240.38	-4562.18	0.674846	-0.170796	0
67	67	P27797	CALR_HUMAN	N/A	N/A	Calreticulin OS=Homo sapiens GN=CALR PE=1 SV=1	TRUE	2.27851	0.05219	469107	304168	501789	297277	149714	61534.1	164938	1.54226	0.188158	1
481	481	Q96TC7	RMD3_HUMAN	N/A	N/A	Regulator of microtubule dynamics protein 3 OS=Homo sapiens GN=RMDN3 PE=1 SV=2	TRUE	2.27458	0.05251	104310	17342.9	150346	9355.92	82468.7	22543	86966.9	6.01456	0.779204	0
620	620	Q96M27	PRRC1_HUMAN	N/A	N/A	Protein PRRC1 OS=Homo sapiens GN=PRRC1 PE=1 SV=1	TRUE	-2.26566	0.05325	806.801	1868.02	700.786	2059.34	553.423	889.208	-1061.22	0.431901	-0.364616	0
585	585	Q9BXP5	SRRT_HUMAN	N/A	N/A	Serrate RNA effector molecule homolog OS=Homo sapiens GN=SRRT PE=1 SV=1	TRUE	2.26356	0.05342	26981.9	20909.9	27879.6	21190.8	4229.87	4252.87	6071.97	1.29039	0.11072	0
595	595	P30044	PRDX5_HUMAN	N/A	N/A	Peroxiredoxin-5, mitochondrial OS=Homo sapiens GN=PRDX5 PE=1 SV=4	TRUE	-2.25345	0.05427	8470.59	59022.4	6694.48	78505.8	4589.39	49951.4	-50551.8	0.143515	-0.843103	1
491	491	Q92878	RAD50_HUMAN	N/A	N/A	DNA repair protein RAD50 OS=Homo sapiens GN=RAD50 PE=1 SV=1	TRUE	-2.24467	0.05502	18845.8	28777.3	18870.1	26123.4	8422.16	5191.04	-9931.49	0.654884	-0.183835	0
277	277	Q9UHX1	PUF60_HUMAN	N/A	N/A	Poly(U)-binding-splicing factor PUF60 OS=Homo sapiens GN=PUF60 PE=1 SV=1	TRUE	-2.21931	0.05724	19174.6	63784.4	15539.8	70673	11473.5	43457.7	-44609.8	0.300616	-0.521988	1
469	469	O76003	GLRX3_HUMAN	N/A	N/A	Glutaredoxin-3 OS=Homo sapiens GN=GLRX3 PE=1 SV=2	TRUE	2.21294	0.05782	243764	201614	232648	206567	34418	25086.8	42150	1.20906	0.0824489	0
367	367	P53618	COPB_HUMAN	N/A	N/A	Coatomer subunit beta OS=Homo sapiens GN=COPB1 PE=1 SV=3	TRUE	-2.21149	0.05795	79815.7	123533	98477	121912	43314.8	8816.3	-43717.1	0.64611	-0.189694	1
264	264	P50453	SPB9_HUMAN	N/A	N/A	Serpin B9 OS=Homo sapiens GN=SERPINB9 PE=1 SV=1	TRUE	2.20187	0.05882	103052	21018.4	93463.6	23631.9	83009.8	7043.99	82033.9	4.90296	0.690458	1
223	223	P11586	C1TC_HUMAN	N/A	N/A	C-1-tetrahydrofolate synthase, cytoplasmic OS=Homo sapiens GN=MTHFD1 PE=1 SV=3	TRUE	2.18048	0.06082	206247	148026	178342	157526	46024	38033.3	58221.3	1.39332	0.14405	1
201	201	Q15843	NEDD8_HUMAN	N/A	N/A	NEDD8 OS=Homo sapiens GN=NEDD8 PE=1 SV=1	TRUE	-2.17234	0.06159	466275	539518	453967	541393	69265.2	29768.7	-73242.7	0.864244	-0.0633636	1
471	471	P08243	ASNS_HUMAN	N/A	N/A	Asparagine synthetase [glutamine-hydrolyzing] OS=Homo sapiens GN=ASNS PE=1 SV=4	TRUE	-2.16753	0.06206	21530	34714	25453.8	34659.1	10658.7	8448.45	-13184	0.620211	-0.207461	0
391	391	P23284	PPIB_HUMAN	N/A	N/A	Peptidyl-prolyl cis-trans isomerase B OS=Homo sapiens GN=PPIB PE=1 SV=2	TRUE	2.16308	0.06249	431374	298437	472885	266629	98152	96183.6	132937	1.44544	0.160001	1
654	654	Q9NWH9	SLTM_HUMAN	N/A	N/A	SAFB-like transcription modulator OS=Homo sapiens GN=SLTM PE=1 SV=2	TRUE	2.15816	0.06297	23834.1	17235.2	25498.7	17733.8	6032.8	3217.5	6598.96	1.38288	0.140784	0
560	560	Q16401	PSMD5_HUMAN	N/A	N/A	26S proteasome non-ATPase regulatory subunit 5 OS=Homo sapiens GN=PSMD5 PE=1 SV=3	TRUE	-2.1535	0.06343	22955.7	41608.4	24208.2	47396.4	12527.4	14770.8	-18652.6	0.55171	-0.258289	0
338	338	P11766	ADHX_HUMAN	N/A	N/A	Alcohol dehydrogenase class-3 OS=Homo sapiens GN=ADH5 PE=1 SV=4	TRUE	2.14883	0.06389	357725	259695	358863	260541	63766.7	79623.1	98030.1	1.37748	0.139086	1
132	132	Q13813	SPTN1_HUMAN	N/A	N/A	Spectrin alpha chain, non-erythrocytic 1 OS=Homo sapiens GN=SPTAN1 PE=1 SV=3	TRUE	-2.14786	0.06399	218837	302898	257571	307932	64125.9	59552.8	-84061.7	0.722476	-0.141177	1
402	402	Q9Y333	LSM2_HUMAN	N/A	N/A	U6 snRNA-associated Sm-like protein LSm2 OS=Homo sapiens GN=LSM2 PE=1 SV=1	TRUE	2.14555	0.06422	31619.9	14632.5	33591.6	15145.5	12783.1	12248.4	16987.4	2.16093	0.334641	1
463	463	Q9Y3I0	RTCB_HUMAN	N/A	N/A	tRNA-splicing ligase RtcB homolog OS=Homo sapiens GN=RTCB PE=1 SV=1	TRUE	2.14502	0.06427	86862.2	56667.7	85621.3	56249.2	14262.2	28059.6	30194.5	1.53283	0.185495	1
299	299	Q96P70	IPO9_HUMAN	N/A	N/A	Importin-9 OS=Homo sapiens GN=IPO9 PE=1 SV=3	TRUE	-2.1367	0.06511	42611.5	64415.6	50027.9	64811.6	21389.7	7946.25	-21804.1	0.661509	-0.179464	0
513	513	Q8IY81	SPB1_HUMAN	N/A	N/A	pre-rRNA processing protein FTSJ3 OS=Homo sapiens GN=FTSJ3 PE=1 SV=2	TRUE	2.13533	0.06525	24413	10878.3	30224.9	14659.2	10886.1	9075.98	13534.7	2.24419	0.351059	0
365	365	P47756	CAPZB_HUMAN	N/A	N/A	F-actin-capping protein subunit beta OS=Homo sapiens GN=CAPZB PE=1 SV=4	TRUE	2.12973	0.06582	59769	24466.2	68008.1	27259.9	33638	15567.2	35302.8	2.44292	0.387909	1
292	292	O43143	DHX15_HUMAN	N/A	N/A	Pre-mRNA-splicing factor ATP-dependent RNA helicase DHX15 OS=Homo sapiens GN=DHX15 PE=1 SV=2	TRUE	2.12943	0.06585	165880	100611	161154	116923	62837.9	27365.5	65269.5	1.64873	0.217151	1
507	507	Q9BT78	CSN4_HUMAN	N/A	N/A	COP9 signalosome complex subunit 4 OS=Homo sapiens GN=COPS4 PE=1 SV=1	TRUE	-2.10296	0.06862	60413.8	87527	69201.2	94672.6	16321	23764.5	-27113.1	0.690231	-0.161006	1
552	552	Q15046	SYK_HUMAN	N/A	N/A	Lysine--tRNA ligase OS=Homo sapiens GN=KARS PE=1 SV=3	TRUE	2.10223	0.0687	20220.1	5344.72	29265.9	4945.57	14738	5756.66	14875.4	3.78319	0.577858	0
450	450	P26368	U2AF2_HUMAN	N/A	N/A	Splicing factor U2AF 65 kDa subunit OS=Homo sapiens GN=U2AF2 PE=1 SV=4	TRUE	2.08892	0.07014	72201.8	46645	74008.9	53303.9	6752.92	26510.5	25556.8	1.5479	0.189743	1
261	261	Q13200	PSMD2_HUMAN	N/A	N/A	26S proteasome non-ATPase regulatory subunit 2 OS=Homo sapiens GN=PSMD2 PE=1 SV=3	TRUE	-2.08146	0.07095	20341.9	36032.7	18408.4	37838.5	14449.6	8680.21	-15690.9	0.564538	-0.248307	1
581	581	Q96A72	MGN2_HUMAN	N/A	N/A	Protein mago nashi homolog 2 OS=Homo sapiens GN=MAGOHB PE=1 SV=1	TRUE	2.07729	0.07141	201267	137505	195704	121363	52556.2	44144.2	63762.2	1.46371	0.165454	0
558	558	P56537	IF6_HUMAN	N/A	N/A	Eukaryotic translation initiation factor 6 OS=Homo sapiens GN=EIF6 PE=1 SV=1	TRUE	2.07626	0.07153	141199	91446.8	141139	109923	7158.77	53101	49752.2	1.54406	0.188663	1
159	159	P49736	MCM2_HUMAN	N/A	N/A	DNA replication licensing factor MCM2 OS=Homo sapiens GN=MCM2 PE=1 SV=4	TRUE	2.06944	0.07229	254625	69013.7	165999	84169.4	197156	36772.4	185611	3.68948	0.566965	1
90	90	P55072	TERA_HUMAN	N/A	N/A	Transitional endoplasmic reticulum ATPase OS=Homo sapiens GN=VCP PE=1 SV=4	TRUE	-2.0498	0.07453	642422	782672	612168	830328	59264.6	141050	-140250	0.820806	-0.0857593	1
523	523	P30626	SORCN_HUMAN	N/A	N/A	Sorcin OS=Homo sapiens GN=SRI PE=1 SV=1	TRUE	-2.04592	0.07498	18571.6	42557.3	19881.1	51368.7	9083.74	24590.8	-23985.7	0.436391	-0.360124	0
422	422	P41227	NAA10_HUMAN	N/A	N/A	N-alpha-acetyltransferase 10 OS=Homo sapiens GN=NAA10 PE=1 SV=1	TRUE	-2.03956	0.07572	18850.6	24611.6	18339.2	22916.3	5184.54	3607.42	-5761.04	0.765922	-0.115815	0
715	715	O95433	AHSA1_HUMAN	N/A	N/A	Activator of 90 kDa heat shock protein ATPase homolog 1 OS=Homo sapiens GN=AHSA1 PE=1 SV=1	TRUE	-2.03567	0.07618	33175.7	71207.5	26755.9	72218	39213.5	14405.5	-38031.8	0.465901	-0.331706	0
544	544	O00505	IMA4_HUMAN	N/A	N/A	Importin subunit alpha-4 OS=Homo sapiens GN=KPNA3 PE=1 SV=2	TRUE	-2.02413	0.07756	28158.9	38364.3	29214.6	42083.1	3857.18	10593.6	-10205.4	0.733988	-0.134311	0
291	291	P55060	XPO2_HUMAN	N/A	N/A	Exportin-2 OS=Homo sapiens GN=CSE1L PE=1 SV=3	TRUE	2.01682	0.07844	128839	68714.9	126922	67420.4	63635.7	19851.8	60124.1	1.87498	0.272997	1
305	305	P62942	FKB1A_HUMAN	N/A	N/A	Peptidyl-prolyl cis-trans isomerase FKBP1A OS=Homo sapiens GN=FKBP1A PE=1 SV=2	TRUE	-2.0166	0.07847	196688	224078	193274	225004	22136.2	20793.4	-27389.8	0.877766	-0.056621	1
681	681	Q9UKF6	CPSF3_HUMAN	N/A	N/A	Cleavage and polyadenylation specificity factor subunit 3 OS=Homo sapiens GN=CPSF3 PE=1 SV=1	TRUE	-2.00152	0.08033	3798.62	7616.83	3678.86	7506.52	2046.48	3742.67	-3818.21	0.498714	-0.302148	0
337	337	P50454	SERPH_HUMAN	N/A	N/A	Serpin H1 OS=Homo sapiens GN=SERPINH1 PE=1 SV=2	TRUE	-1.99978	0.08054	136374	230715	153063	235513	72849.3	76293.4	-94340.9	0.591093	-0.228344	1
712	712	P22676	CALB2_HUMAN	N/A	N/A	Calretinin OS=Homo sapiens GN=CALB2 PE=2 SV=2	TRUE	-1.99308	0.08138	9021.17	28113.5	7681.47	27169.9	7398.18	20101.8	-19092.3	0.320884	-0.493652	1
437	437	P58107	EPIPL_HUMAN	N/A	N/A	Epiplakin OS=Homo sapiens GN=EPPK1 PE=1 SV=2	TRUE	1.98595	0.08229	8700.36	2142.77	7542.12	2253.54	7357.15	622.962	6557.59	4.06034	0.608563	0
647	647	P00492	HPRT_HUMAN	N/A	N/A	Hypoxanthine-guanine phosphoribosyltransferase OS=Homo sapiens GN=HPRT1 PE=1 SV=2	TRUE	-1.98071	0.08296	25005.9	41621.5	32667.1	43353.1	14287.3	12154.2	-16615.6	0.600793	-0.221275	1
517	517	Q01581	HMCS1_HUMAN	N/A	N/A	Hydroxymethylglutaryl-CoA synthase, cytoplasmic OS=Homo sapiens GN=HMGCS1 PE=1 SV=2	TRUE	-1.98045	0.08299	4349.35	16181.8	2917.56	14154.9	3308.17	12943.6	-11832.4	0.26878	-0.570603	0
258	258	Q9UQ80	PA2G4_HUMAN	N/A	N/A	Proliferation-associated protein 2G4 OS=Homo sapiens GN=PA2G4 PE=1 SV=3	TRUE	-1.979	0.08318	83851.8	125779	95348.7	132231	44592.2	15991.7	-41926.8	0.666662	-0.176094	1
531	531	P49915	GUAA_HUMAN	N/A	N/A	GMP synthase [glutamine-hydrolyzing] OS=Homo sapiens GN=GMPS PE=1 SV=1	TRUE	-1.95706	0.08605	26350.2	38457.4	30318.6	38226.4	13605.4	2501.03	-12107.3	0.685178	-0.164197	0
451	451	P61289	PSME3_HUMAN	N/A	N/A	Proteasome activator complex subunit 3 OS=Homo sapiens GN=PSME3 PE=1 SV=1	TRUE	1.9506	0.08691	43465.7	20800	51849	22284.5	23118.8	11858.8	22665.7	2.0897	0.320084	0
438	438	Q9BY32	ITPA_HUMAN	N/A	N/A	Inosine triphosphate pyrophosphatase OS=Homo sapiens GN=ITPA PE=1 SV=2	TRUE	-1.90217	0.09365	6190.27	21894	3199.37	27189.3	7368.11	16926.2	-15703.8	0.282737	-0.548617	1
3	3	P35908	K22E_HUMAN	N/A	N/A	Keratin, type II cytoskeletal 2 epidermal OS=Homo sapiens GN=KRT2 PE=1 SV=2	TRUE	1.8905	0.09535	696849	324407	506704	329264	409211	163109	372441	2.14807	0.332048	1
503	503	Q15019	SEPT2_HUMAN	N/A	N/A	Septin-2 OS=Homo sapiens GN=SEPT2 PE=1 SV=1	TRUE	-1.88687	0.09589	30210	48807.6	34460.7	50823	18622.3	11787.7	-18597.6	0.61896	-0.208337	1
372	372	O43852	CALU_HUMAN	N/A	N/A	Calumenin OS=Homo sapiens GN=CALU PE=1 SV=2	TRUE	-1.88408	0.0963	35092.9	54700	29000.1	65547.4	14681	18054.5	-19607	0.641553	-0.192767	0
174	174	P29692	EF1D_HUMAN	N/A	N/A	Elongation factor 1-delta OS=Homo sapiens GN=EEF1D PE=1 SV=5	TRUE	-1.88324	0.09642	204793	319071	172013	277521	92591.1	99187.3	-114278	0.641842	-0.192572	1
473	473	Q9P1U1	ARP3B_HUMAN	N/A	N/A	Actin-related protein 3B OS=Homo sapiens GN=ACTR3B PE=2 SV=1	TRUE	-1.87905	0.09705	21729.8	46363.4	29690.5	54506	15050.4	25155.4	-24633.6	0.468684	-0.32912	0
611	611	Q86X55	CARM1_HUMAN	N/A	N/A	Histone-arginine methyltransferase CARM1 OS=Homo sapiens GN=CARM1 PE=1 SV=3	TRUE	-1.87823	0.09717	43855.5	84412	29614.8	90584.7	47013.5	11000.3	-40556.6	0.51954	-0.284381	0
229	229	Q5JXB2	UE2NL_HUMAN	N/A	N/A	Putative ubiquitin-conjugating enzyme E2 N-like OS=Homo sapiens GN=UBE2NL PE=1 SV=1	TRUE	-1.86224	0.09959	268282	360342	277629	373512	32116.4	105772	-92060.3	0.74452	-0.128124	0
421	421	P22102	PUR2_HUMAN	N/A	N/A	Trifunctional purine biosynthetic protein adenosine-3 OS=Homo sapiens GN=GART PE=1 SV=1	TRUE	-1.84965	0.10153	33567.5	69254.7	27483.9	56484.3	15436	40286.8	-35687.2	0.484696	-0.31453	1
633	633	Q9Y2H0	DLGP4_HUMAN	N/A	N/A	Disks large-associated protein 4 OS=Homo sapiens GN=DLGAP4 PE=1 SV=3	TRUE	-1.84401	0.10241	7606.11	16749.1	7960.64	19871.3	5830.71	9429.9	-9143.03	0.454119	-0.34283	0
94	94	P05455	LA_HUMAN	N/A	N/A	Lupus La protein OS=Homo sapiens GN=SSB PE=1 SV=2	TRUE	1.83444	0.10393	380822	303631	402469	307169	84086.1	42221.5	77190.9	1.25423	0.0983759	1
302	302	Q9H9Z2	LN28A_HUMAN	N/A	N/A	Protein lin-28 homolog A OS=Homo sapiens GN=LIN28A PE=1 SV=1	TRUE	1.81903	0.10641	84134.8	41974.2	66672.8	39086.6	50047.8	13461.1	42160.6	2.00444	0.301993	1
485	485	P30086	PEBP1_HUMAN	N/A	N/A	Phosphatidylethanolamine-binding protein 1 OS=Homo sapiens GN=PEBP1 PE=1 SV=3	TRUE	-1.81361	0.1073	406670	529432	414416	525226	146471	38151.5	-122762	0.768124	-0.114569	1
290	290	Q86VP6	CAND1_HUMAN	N/A	N/A	Cullin-associated NEDD8-dissociated protein 1 OS=Homo sapiens GN=CAND1 PE=1 SV=2	TRUE	-1.8121	0.10754	155291	208849	163456	203878	23671.5	61703.3	-53557.6	0.743558	-0.128685	1
713	713	Q15691	MARE1_HUMAN	N/A	N/A	Microtubule-associated protein RP/EB family member 1 OS=Homo sapiens GN=MAPRE1 PE=1 SV=3	TRUE	-1.81058	0.1078	85971.3	102472	79178.6	97453.1	15693.9	13000.1	-16501.2	0.83897	-0.0762537	0
468	468	Q13404	UB2V1_HUMAN	N/A	N/A	Ubiquitin-conjugating enzyme E2 variant 1 OS=Homo sapiens GN=UBE2V1 PE=1 SV=2	TRUE	-1.81027	0.10785	114135	166632	139188	169021	60933.7	22183	-52497.9	0.684948	-0.164343	1
278	278	Q9H2H8	PPIL3_HUMAN	N/A	N/A	Peptidyl-prolyl cis-trans isomerase-like 3 OS=Homo sapiens GN=PPIL3 PE=1 SV=1	TRUE	1.79287	0.11075	27656.5	19338.5	27629.1	19497.9	9847.32	3264.26	8318.01	1.43013	0.155375	0
209	209	P52272	HNRPM_HUMAN	N/A	N/A	Heterogeneous nuclear ribonucleoprotein M OS=Homo sapiens GN=HNRNPM PE=1 SV=3	TRUE	-1.77417	0.11396	247846	317068	221255	318146	82041.9	29677	-69222.5	0.781679	-0.106971	1
130	130	P06454	PTMA_HUMAN	N/A	N/A	Prothymosin alpha OS=Homo sapiens GN=PTMA PE=1 SV=2	TRUE	-1.75714	0.11696	71963.6	129978	43600.9	129256	64385.2	36125.1	-58014.7	0.553659	-0.256758	0
505	505	O15198	SMAD9_HUMAN	N/A	N/A	Mothers against decapentaplegic homolog 9 OS=Homo sapiens GN=SMAD9 PE=1 SV=1	TRUE	-1.74681	0.11881	38758.9	55784.1	44867.7	56221.6	21185	5115.43	-17025.2	0.694802	-0.158139	0
216	216	P62750	RL23A_HUMAN	N/A	N/A	60S ribosomal protein L23a OS=Homo sapiens GN=RPL23A PE=1 SV=1	TRUE	-1.74195	0.11969	35485.1	82715.3	44646.1	82327.1	31140.6	52018.7	-47230.2	0.429003	-0.36754	0
107	107	Q96K17	BT3L4_HUMAN	N/A	N/A	Transcription factor BTF3 homolog 4 OS=Homo sapiens GN=BTF3L4 PE=1 SV=1	TRUE	-1.73683	0.12062	69051.7	118068	50068.8	117537	39371	49316.9	-49015.8	0.584849	-0.232956	1
487	487	Q13838	DX39B_HUMAN	N/A	N/A	Spliceosome RNA helicase DDX39B OS=Homo sapiens GN=DDX39B PE=1 SV=1	TRUE	-1.73647	0.12069	111070	149023	108622	163474	20668	44287.1	-37953	0.745321	-0.127657	0
664	664	P49591	SYSC_HUMAN	N/A	N/A	Serine--tRNA ligase, cytoplasmic OS=Homo sapiens GN=SARS PE=1 SV=3	TRUE	-1.73453	0.12105	27928.7	39566.6	24579.5	44229.4	6387.45	13575.3	-11637.8	0.705867	-0.151277	1
236	236	O00571	DDX3X_HUMAN	N/A	N/A	ATP-dependent RNA helicase DDX3X OS=Homo sapiens GN=DDX3X PE=1 SV=3	TRUE	-1.73217	0.12148	24262.4	49575.9	26027.4	57292.1	12778.2	30075.3	-25313.5	0.489398	-0.310338	1
492	492	P78344	IF4G2_HUMAN	N/A	N/A	Eukaryotic translation initiation factor 4 gamma 2 OS=Homo sapiens GN=EIF4G2 PE=1 SV=1	TRUE	-1.72735	0.12237	27764.1	41770.1	32792.1	45270.6	14932.5	10283.4	-14006	0.664689	-0.177382	1
613	613	Q92541	RTF1_HUMAN	N/A	N/A	RNA polymerase-associated protein RTF1 homolog OS=Homo sapiens GN=RTF1 PE=1 SV=4	TRUE	-1.69749	0.12804	25219.9	36776.4	28959.2	35277.6	14152.9	5607.18	-11556.5	0.685763	-0.163826	0
304	304	P49721	PSB2_HUMAN	N/A	N/A	Proteasome subunit beta type-2 OS=Homo sapiens GN=PSMB2 PE=1 SV=1	TRUE	1.68636	0.13021	208280	173838	191921	169660	44954.4	8051.68	34442.4	1.19813	0.0785038	1
564	564	Q8N7H5	PAF1_HUMAN	N/A	N/A	RNA polymerase II-associated factor 1 homolog OS=Homo sapiens GN=PAF1 PE=1 SV=2	TRUE	1.68596	0.13029	9228.07	3000.82	5270.74	2909.54	8071.22	1751.71	6227.25	3.07518	0.487871	0
221	221	P16615	AT2A2_HUMAN	N/A	N/A	Sarcoplasmic/endoplasmic reticulum calcium ATPase 2 OS=Homo sapiens GN=ATP2A2 PE=1 SV=1	TRUE	1.6787	0.13173	28088.3	13149.9	27747.2	13517.2	17843.8	8805.74	14938.4	2.13601	0.329603	0
655	655	Q15370	ELOB_HUMAN	N/A	N/A	Transcription elongation factor B polypeptide 2 OS=Homo sapiens GN=TCEB2 PE=1 SV=1	TRUE	-1.67328	0.13281	7545.05	18707	5111.86	22949.3	7054.49	13142.5	-11161.9	0.403328	-0.394342	0
527	527	P25705	ATPA_HUMAN	N/A	N/A	ATP synthase subunit alpha, mitochondrial OS=Homo sapiens GN=ATP5A1 PE=1 SV=1	TRUE	-1.66965	0.13354	18510.1	28804.4	22698.1	27965.5	10686	8710.88	-10294.3	0.642614	-0.19205	0
366	366	P05198	IF2A_HUMAN	N/A	N/A	Eukaryotic translation initiation factor 2 subunit 1 OS=Homo sapiens GN=EIF2S1 PE=1 SV=3	TRUE	-1.6487	0.13782	57390.6	75546.1	49807.6	82545.3	18279.1	16498.2	-18155.4	0.759677	-0.119371	1
447	447	O00592	PODXL_HUMAN	N/A	N/A	Podocalyxin OS=Homo sapiens GN=PODXL PE=1 SV=2	TRUE	1.64372	0.13886	18971.9	2654.48	6867.1	2253.15	22157.2	1340.5	16317.4	7.14713	0.854132	1
631	631	Q92499	DDX1_HUMAN	N/A	N/A	ATP-dependent RNA helicase DDX1 OS=Homo sapiens GN=DDX1 PE=1 SV=2	TRUE	1.64172	0.13927	172982	103438	203638	103304	92502.4	20382.9	69544.6	1.67233	0.223323	1
185	185	P20700	LMNB1_HUMAN	N/A	N/A	Lamin-B1 OS=Homo sapiens GN=LMNB1 PE=1 SV=2	TRUE	-1.62631	0.14254	310241	402734	323425	413087	88502.5	91322.9	-92492.8	0.770338	-0.113319	1
726	726	P11908	PRPS2_HUMAN	N/A	N/A	Ribose-phosphate pyrophosphokinase 2 OS=Homo sapiens GN=PRPS2 PE=1 SV=2	TRUE	1.62148	0.14357	39723.1	21676.7	45741.9	17059	14496.2	20228.6	18046.4	1.83252	0.26305	0
651	651	O60216	RAD21_HUMAN	N/A	N/A	Double-strand-break repair protein rad21 homolog OS=Homo sapiens GN=RAD21 PE=1 SV=2	TRUE	-1.61052	0.14595	8992.87	17100.2	1720.02	15433.2	10197.2	4766.69	-8107.33	0.525893	-0.279103	0
122	122	Q12906	ILF3_HUMAN	N/A	N/A	Interleukin enhancer-binding factor 3 OS=Homo sapiens GN=ILF3 PE=1 SV=3	TRUE	-1.60333	0.14753	263561	340338	267443	332346	91806.9	55107.2	-76777	0.77441	-0.111029	1
359	359	Q32MZ4	LRRF1_HUMAN	N/A	N/A	Leucine-rich repeat flightless-interacting protein 1 OS=Homo sapiens GN=LRRFIP1 PE=1 SV=2	TRUE	1.58893	0.15074	27606.1	8738.41	21388.6	4367	25760.4	6436.14	18867.7	3.15917	0.499573	0
554	554	P60468	SC61B_HUMAN	N/A	N/A	Protein transport protein Sec61 subunit beta OS=Homo sapiens GN=SEC61B PE=1 SV=2	TRUE	-1.58839	0.15086	13460.7	18723.7	16245.6	19307.3	6936.16	2604.29	-5262.95	0.718914	-0.143323	0
207	207	P62269	RS18_HUMAN	N/A	N/A	40S ribosomal protein S18 OS=Homo sapiens GN=RPS18 PE=1 SV=3	TRUE	1.58801	0.15095	356432	259972	302203	242294	125606	51688.1	96460	1.37104	0.13705	1
31	31	P60174	TPIS_HUMAN	N/A	N/A	Triosephosphate isomerase OS=Homo sapiens GN=TPI1 PE=1 SV=3	TRUE	1.58537	0.15154	4.14666e+06	3.33749e+06	3.80967e+06	3.38997e+06	1.12285e+06	204254	809166	1.24245	0.094278	1
396	396	Q9Y262	EIF3L_HUMAN	N/A	N/A	Eukaryotic translation initiation factor 3 subunit L OS=Homo sapiens GN=EIF3L PE=1 SV=1	TRUE	1.58308	0.15206	59892.6	28828.6	78767	23486.2	38978.7	20146.5	31064	2.07754	0.317549	0
521	521	P40925	MDHC_HUMAN	N/A	N/A	Malate dehydrogenase, cytoplasmic OS=Homo sapiens GN=MDH1 PE=1 SV=4	TRUE	-1.57093	0.15484	99101.6	126880	85766.3	115436	31472.7	23933.6	-27778	0.781068	-0.107311	1
350	350	P60900	PSA6_HUMAN	N/A	N/A	Proteasome subunit alpha type-6 OS=Homo sapiens GN=PSMA6 PE=1 SV=1	TRUE	1.56649	0.15587	274411	216949	278094	233032	20265.8	79480.7	57462.2	1.26487	0.102044	1
621	621	O43681	ASNA_HUMAN	N/A	N/A	ATPase ASNA1 OS=Homo sapiens GN=ASNA1 PE=1 SV=2	TRUE	1.5606	0.15724	81721.2	74955.8	79919.3	73855.2	6965.66	6741.32	6765.39	1.09026	0.0375294	0
409	409	Q15185	TEBP_HUMAN	N/A	N/A	Prostaglandin E synthase 3 OS=Homo sapiens GN=PTGES3 PE=1 SV=1	TRUE	1.55975	0.15744	64167.3	34837.7	66826.7	38677.3	37636.1	18747.8	29329.5	1.84189	0.265264	1
114	114	P30041	PRDX6_HUMAN	N/A	N/A	Peroxiredoxin-6 OS=Homo sapiens GN=PRDX6 PE=1 SV=3	TRUE	-1.54934	0.15989	1.46711e+06	1.61154e+06	1.52108e+06	1.58155e+06	146016	148757	-144429	0.910378	-0.040778	1
348	348	P12270	TPR_HUMAN	N/A	N/A	Nucleoprotein TPR OS=Homo sapiens GN=TPR PE=1 SV=3	TRUE	-1.54478	0.16098	14817.9	28711	7659.29	32722.2	13538.4	14870.6	-13893.1	0.516105	-0.287262	1
9	9	P14625	ENPL_HUMAN	N/A	N/A	Endoplasmin OS=Homo sapiens GN=HSP90B1 PE=1 SV=1	TRUE	-1.5258	0.16557	21427.2	27664	18662.7	24637	6681.78	6236.46	-6236.77	0.774552	-0.110949	1
529	529	P31689	DNJA1_HUMAN	N/A	N/A	DnaJ homolog subfamily A member 1 OS=Homo sapiens GN=DNAJA1 PE=1 SV=2	TRUE	-1.51655	0.16785	2270.86	3489.09	1557.59	3163.86	1519.62	957.676	-1218.24	0.650844	-0.186523	0
686	686	P43686	PRS6B_HUMAN	N/A	N/A	26S protease regulatory subunit 6B OS=Homo sapiens GN=PSMC4 PE=1 SV=2	TRUE	1.51442	0.16838	48892.8	26254.5	53126.7	28738.9	29134.7	16384.7	22638.4	1.86227	0.270042	0
638	638	P53396	ACLY_HUMAN	N/A	N/A	ATP-citrate synthase OS=Homo sapiens GN=ACLY PE=1 SV=3	TRUE	-1.50705	0.17022	17467	26284.5	23820.2	26094	10260.9	8116.3	-8817.47	0.664537	-0.177481	0
537	537	Q92667	AKAP1_HUMAN	N/A	N/A	A-kinase anchor protein 1, mitochondrial OS=Homo sapiens GN=AKAP1 PE=1 SV=1	TRUE	1.50527	0.17067	5665.12	2179.32	3476.81	1941	5100.41	893.71	3485.8	2.59949	0.414887	0
184	184	Q99497	PARK7_HUMAN	N/A	N/A	Protein deglycase DJ-1 OS=Homo sapiens GN=PARK7 PE=1 SV=2	TRUE	1.48601	0.17558	276135	211530	251558	210299	92038.4	31295.1	64604.7	1.30542	0.115749	1
332	332	P31150	GDIA_HUMAN	N/A	N/A	Rab GDP dissociation inhibitor alpha OS=Homo sapiens GN=GDI1 PE=1 SV=2	TRUE	-1.48	0.17714	5322.43	11164.8	3754.87	8419.95	2659.98	8416.73	-5842.39	0.476714	-0.321742	0
705	705	P08579	RU2B_HUMAN	N/A	N/A	U2 small nuclear ribonucleoprotein B'' OS=Homo sapiens GN=SNRPB2 PE=1 SV=1	TRUE	-1.47391	0.17873	17420.4	21682	15493.2	20585.9	5399.57	3555.94	-4261.62	0.803449	-0.0950417	0
592	592	Q16630	CPSF6_HUMAN	N/A	N/A	Cleavage and polyadenylation specificity factor subunit 6 OS=Homo sapiens GN=CPSF6 PE=1 SV=2	TRUE	1.44904	0.18536	86645.4	62952.7	99254.5	74826.5	28777	22552.2	23692.8	1.37636	0.138731	1
116	116	P08708	RS17_HUMAN	N/A	N/A	40S ribosomal protein S17 OS=Homo sapiens GN=RPS17 PE=1 SV=2	TRUE	-1.44811	0.18562	170521	259785	184200	254866	30869.3	134333	-89263.8	0.656394	-0.182836	0
395	395	P62424	RL7A_HUMAN	N/A	N/A	60S ribosomal protein L7a OS=Homo sapiens GN=RPL7A PE=1 SV=2	TRUE	1.44716	0.18587	171652	119029	203566	128205	79013.8	19186.5	52623.1	1.4421	0.158996	1
149	149	P08758	ANXA5_HUMAN	N/A	N/A	Annexin A5 OS=Homo sapiens GN=ANXA5 PE=1 SV=2	TRUE	1.44254	0.18713	1.07906e+06	1.00693e+06	1.12123e+06	1.02176e+06	109022	24756.1	72123	1.07163	0.0300434	1
584	584	Q9P258	RCC2_HUMAN	N/A	N/A	Protein RCC2 OS=Homo sapiens GN=RCC2 PE=1 SV=2	TRUE	1.43007	0.19057	75597.3	59624.3	81526.8	59343.4	24743.4	3397.35	15973.1	1.2679	0.103083	0
454	454	Q9P2I0	CPSF2_HUMAN	N/A	N/A	Cleavage and polyadenylation specificity factor subunit 2 OS=Homo sapiens GN=CPSF2 PE=1 SV=2	TRUE	-1.42556	0.19182	5775.93	11490.5	1668.58	13757.1	6184.09	6488.6	-5714.54	0.502672	-0.298716	0
408	408	O15514	RPB4_HUMAN	N/A	N/A	DNA-directed RNA polymerase II subunit RPB4 OS=Homo sapiens GN=POLR2D PE=1 SV=1	TRUE	1.41478	0.19485	17017.1	9945.6	18712.8	11860.7	9995.12	5001.28	7071.52	1.71102	0.233255	0
459	459	P78371	TCPB_HUMAN	N/A	N/A	T-complex protein 1 subunit beta OS=Homo sapiens GN=CCT2 PE=1 SV=4	TRUE	1.41477	0.19486	31939.2	24209.8	29143.6	20984.6	9819.06	7268.4	7729.43	1.31927	0.120333	1
565	565	Q9NVA2	SEP11_HUMAN	N/A	N/A	Septin-11 OS=Homo sapiens GN=SEPT11 PE=1 SV=3	TRUE	-1.40842	0.19666	8621.4	17123.4	6632.93	21986.1	6400.2	11884.3	-8501.96	0.503488	-0.298011	0
579	579	Q02543	RL18A_HUMAN	N/A	N/A	60S ribosomal protein L18a OS=Homo sapiens GN=RPL18A PE=1 SV=2	TRUE	1.40113	0.19875	29101.5	18386.9	24457.6	14744.9	9860.69	13969.8	10714.5	1.58273	0.199406	0
14	14	P49321	NASP_HUMAN	N/A	N/A	Nuclear autoantigenic sperm protein OS=Homo sapiens GN=NASP PE=1 SV=2	TRUE	-1.38464	0.20356	416266	550428	444818	644091	97330	193568	-134162	0.756259	-0.12133	1
141	141	P31943	HNRH1_HUMAN	N/A	N/A	Heterogeneous nuclear ribonucleoprotein H OS=Homo sapiens GN=HNRNPH1 PE=1 SV=4	TRUE	1.38374	0.20382	1.29487e+06	1.20655e+06	1.31116e+06	1.23089e+06	27145.9	140110	88316.1	1.0732	0.0306794	1
360	360	P46779	RL28_HUMAN	N/A	N/A	60S ribosomal protein L28 OS=Homo sapiens GN=RPL28 PE=1 SV=3	TRUE	-1.3643	0.20961	107920	134180	89380.9	132915	41355.9	11920.1	-26259.9	0.804294	-0.0945854	0
653	653	P39023	RL3_HUMAN	N/A	N/A	60S ribosomal protein L3 OS=Homo sapiens GN=RPL3 PE=1 SV=2	TRUE	-1.3574	0.2117	895.536	1959.43	481.536	1906.07	1208.28	1269.46	-1063.89	0.45704	-0.340046	0
245	245	P52655	TF2AA_HUMAN	N/A	N/A	Transcription initiation factor IIA subunit 1 OS=Homo sapiens GN=GTF2A1 PE=1 SV=1	TRUE	1.35315	0.213	44792.6	28023.7	49556.7	32726.9	22807.1	15738.5	16768.9	1.59838	0.203681	0
160	160	P49368	TCPG_HUMAN	N/A	N/A	T-complex protein 1 subunit gamma OS=Homo sapiens GN=CCT3 PE=1 SV=4	TRUE	-1.34899	0.21428	117067	127469	117860	126812	15792.5	6921.04	-10402.2	0.918395	-0.0369707	1
628	628	P56192	SYMC_HUMAN	N/A	N/A	Methionine--tRNA ligase, cytoplasmic OS=Homo sapiens GN=MARS PE=1 SV=2	TRUE	-1.34384	0.21587	14262	40099.7	3197.21	57479.8	23529.3	35982.3	-25837.7	0.355664	-0.44896	0
624	624	O00487	PSDE_HUMAN	N/A	N/A	26S proteasome non-ATPase regulatory subunit 14 OS=Homo sapiens GN=PSMD14 PE=1 SV=1	TRUE	-1.33846	0.21754	107468	129827	120991	130930	33186	17144.3	-22358.6	0.827781	-0.0820844	0
506	506	Q9Y2Z0	SGT1_HUMAN	N/A	N/A	Protein SGT1 homolog OS=Homo sapiens GN=SUGT1 PE=1 SV=3	TRUE	-1.33814	0.21763	15225.6	24943.5	7600.78	28163.9	15238.7	5610.98	-9717.96	0.610402	-0.214384	0
211	211	O14579	COPE_HUMAN	N/A	N/A	Coatomer subunit epsilon OS=Homo sapiens GN=COPE PE=1 SV=3	TRUE	1.33219	0.2195	28318	16614.2	32116.6	22449.7	13684.4	14094.4	11703.8	1.70445	0.231583	1
320	320	Q00688	FKBP3_HUMAN	N/A	N/A	Peptidyl-prolyl cis-trans isomerase FKBP3 OS=Homo sapiens GN=FKBP3 PE=1 SV=1	TRUE	-1.32669	0.22123	77978.2	91624.8	90164.9	88889.6	21121.4	9105.59	-13646.6	0.85106	-0.0700399	1
575	575	Q1KMD3	HNRL2_HUMAN	N/A	N/A	Heterogeneous nuclear ribonucleoprotein U-like protein 2 OS=Homo sapiens GN=HNRNPUL2 PE=1 SV=1	TRUE	-1.32269	0.2225	3222.63	8817.77	3259.35	3244.98	913.746	9414.56	-5595.14	0.36547	-0.437148	1
57	57	P60981	DEST_HUMAN	N/A	N/A	Destrin OS=Homo sapiens GN=DSTN PE=1 SV=3	TRUE	-1.3201	0.22332	136308	213649	128697	232337	48547	121677	-77340.5	0.638002	-0.195178	1
239	239	Q9Y570	PPME1_HUMAN	N/A	N/A	Protein phosphatase methylesterase 1 OS=Homo sapiens GN=PPME1 PE=1 SV=3	TRUE	-1.31893	0.22369	22444	30536.4	25294.2	29249.5	13019.3	4327.23	-8092.4	0.734991	-0.133718	0
618	618	Q16822	PCKGM_HUMAN	N/A	N/A	Phosphoenolpyruvate carboxykinase [GTP], mitochondrial OS=Homo sapiens GN=PCK2 PE=1 SV=3	TRUE	-1.30648	0.2277	13208.6	22387.3	7019.76	23398	11967.9	10176.6	-9178.75	0.590003	-0.229146	0
614	614	Q93034	CUL5_HUMAN	N/A	N/A	Cullin-5 OS=Homo sapiens GN=CUL5 PE=1 SV=4	TRUE	-1.29819	0.23039	3341.32	9814.79	1810.45	5570.63	3962.94	10422.2	-6473.48	0.340437	-0.467964	0
441	441	Q9P0K7	RAI14_HUMAN	N/A	N/A	Ankycorbin OS=Homo sapiens GN=RAI14 PE=1 SV=2	TRUE	-1.29393	0.23179	3706.23	8499.53	3098.27	4338.69	2393.42	7930.12	-4793.3	0.436051	-0.360463	0
684	684	P11387	TOP1_HUMAN	N/A	N/A	DNA topoisomerase 1 OS=Homo sapiens GN=TOP1 PE=1 SV=2	TRUE	-1.29088	0.2328	24185.3	35946.3	15533.4	39135.6	19650.7	5374.93	-11761	0.672817	-0.172103	0
399	399	Q6P2E9	EDC4_HUMAN	N/A	N/A	Enhancer of mRNA-decapping protein 4 OS=Homo sapiens GN=EDC4 PE=1 SV=1	TRUE	-1.2904	0.23295	4240.29	9461.11	2121.74	14291.1	4793.53	7672.54	-5220.82	0.448181	-0.348547	0
725	725	O95817	BAG3_HUMAN	N/A	N/A	BAG family molecular chaperone regulator 3 OS=Homo sapiens GN=BAG3 PE=1 SV=3	TRUE	-1.28935	0.2333	14433.8	20062.7	12449	18471.2	9094.52	3547.95	-5628.95	0.719433	-0.14301	0
458	458	Q9Y5L0	TNPO3_HUMAN	N/A	N/A	Transportin-3 OS=Homo sapiens GN=TNPO3 PE=1 SV=3	TRUE	1.28217	0.23569	20160.7	10339.5	19366.8	8882.39	13555.2	10470	9821.19	1.94987	0.290006	0
397	397	Q9Y2X3	NOP58_HUMAN	N/A	N/A	Nucleolar protein 58 OS=Homo sapiens GN=NOP58 PE=1 SV=1	TRUE	1.27601	0.23775	58552.9	25818.2	79830.8	3781.58	48172.2	31145.5	32734.6	2.26789	0.355622	0
324	324	P18085	ARF4_HUMAN	N/A	N/A	ADP-ribosylation factor 4 OS=Homo sapiens GN=ARF4 PE=1 SV=3	TRUE	1.27567	0.23787	90609.9	78811.7	91243.9	82141.3	6208.1	19726.9	11798.2	1.1497	0.060585	1
313	313	O00425	IF2B3_HUMAN	N/A	N/A	Insulin-like growth factor 2 mRNA-binding protein 3 OS=Homo sapiens GN=IGF2BP3 PE=1 SV=2	TRUE	-1.27393	0.23845	41897.7	58092.2	36393.5	58099.6	27200.3	8254.76	-16194.4	0.721228	-0.141927	1
155	155	Q14195	DPYL3_HUMAN	N/A	N/A	Dihydropyrimidinase-related protein 3 OS=Homo sapiens GN=DPYSL3 PE=1 SV=1	TRUE	1.25995	0.2432	47098.7	29455	52070.5	45186.6	20414	23743.4	17643.7	1.599	0.203849	0
103	103	Q14008	CKAP5_HUMAN	N/A	N/A	Cytoskeleton-associated protein 5 OS=Homo sapiens GN=CKAP5 PE=1 SV=3	TRUE	1.25639	0.24442	34387	19767.6	33706.8	22862.9	22797.9	12539.5	14619.4	1.73956	0.240439	1
169	169	P14866	HNRPL_HUMAN	N/A	N/A	Heterogeneous nuclear ribonucleoprotein L OS=Homo sapiens GN=HNRNPL PE=1 SV=2	TRUE	-1.24488	0.2484	325652	365465	328033	369353	56470.5	43875.3	-39812.8	0.891063	-0.0500917	1
275	275	Q14444	CAPR1_HUMAN	N/A	N/A	Caprin-1 OS=Homo sapiens GN=CAPRIN1 PE=1 SV=2	TRUE	-1.22944	0.25384	26770.2	36333.5	35831.5	36712.1	16003.8	6812.43	-9563.26	0.736792	-0.132655	1
431	431	P62826	RAN_HUMAN	N/A	N/A	GTP-binding nuclear protein Ran OS=Homo sapiens GN=RAN PE=1 SV=3	TRUE	-1.22736	0.25458	42119.8	344931	16325.3	112864	64384.3	547909	-302812	0.122111	-0.913247	1
34	34	P13639	EF2_HUMAN	N/A	N/A	Elongation factor 2 OS=Homo sapiens GN=EEF2 PE=1 SV=4	TRUE	1.22458	0.25557	1.28263e+06	1.07012e+06	1.37619e+06	948362	242744	302733	212507	1.19858	0.0786679	1
673	673	P23193	TCEA1_HUMAN	N/A	N/A	Transcription elongation factor A protein 1 OS=Homo sapiens GN=TCEA1 PE=1 SV=2	TRUE	-1.22133	0.25673	2345.83	3552.49	2237.83	4082.13	1433.7	1680.83	-1206.66	0.660333	-0.180237	0
444	444	Q01082	SPTB2_HUMAN	N/A	N/A	Spectrin beta chain, non-erythrocytic 1 OS=Homo sapiens GN=SPTBN1 PE=1 SV=2	TRUE	-1.22022	0.25713	162731	186621	172960	185213	35987.7	24928.7	-23889.8	0.871987	-0.0594898	1
72	72	P67936	TPM4_HUMAN	N/A	N/A	Tropomyosin alpha-4 chain OS=Homo sapiens GN=TPM4 PE=1 SV=3	TRUE	-1.21877	0.25765	664386	756903	700163	807132	112802	126835	-92516.9	0.877769	-0.0566197	1
6	6	P08238	HS90B_HUMAN	N/A	N/A	Heat shock protein HSP 90-beta OS=Homo sapiens GN=HSP90AB1 PE=1 SV=4	TRUE	-1.2108	0.26052	2.60458e+06	3.12614e+06	2.73406e+06	3.16865e+06	901788	338454	-521565	0.83316	-0.0792715	1
51	51	Q9Y696	CLIC4_HUMAN	N/A	N/A	Chloride intracellular channel protein 4 OS=Homo sapiens GN=CLIC4 PE=1 SV=4	TRUE	1.20864	0.26131	143947	118458	140665	128032	18309	43456.1	25488.7	1.21517	0.0846372	1
707	707	Q8TEX9	IPO4_HUMAN	N/A	N/A	Importin-4 OS=Homo sapiens GN=IPO4 PE=1 SV=2	TRUE	1.20475	0.26273	157510	84799.9	196285	91073.5	133862	17134.8	72710.5	1.85744	0.268914	0
86	86	Q15366	PCBP2_HUMAN	N/A	N/A	Poly(rC)-binding protein 2 OS=Homo sapiens GN=PCBP2 PE=1 SV=1	TRUE	1.20088	0.26414	221657	202066	220321	192098	17242.1	32147.4	19591.2	1.09695	0.0401887	1
629	629	Q14108	SCRB2_HUMAN	N/A	N/A	Lysosome membrane protein 2 OS=Homo sapiens GN=SCARB2 PE=1 SV=2	TRUE	-1.18513	0.26997	8494.29	14909.7	11403.6	16424	5494.94	10785.2	-6415.39	0.569716	-0.244341	0
490	490	P62316	SMD2_HUMAN	N/A	N/A	Small nuclear ribonucleoprotein Sm D2 OS=Homo sapiens GN=SNRPD2 PE=1 SV=1	TRUE	-1.17697	0.27304	77291.5	106625	91208.9	113037	53905	14140.7	-29333.3	0.724892	-0.139727	1
667	667	Q04837	SSBP_HUMAN	N/A	N/A	Single-stranded DNA-binding protein, mitochondrial OS=Homo sapiens GN=SSBP1 PE=1 SV=1	TRUE	1.16598	0.2772	34158.4	30896.5	33053.4	31198.4	4868.42	3928.23	3261.94	1.10558	0.0435888	0
246	246	O76021	RL1D1_HUMAN	N/A	N/A	Ribosomal L1 domain-containing protein 1 OS=Homo sapiens GN=RSL1D1 PE=1 SV=3	TRUE	1.1604	0.27934	10848.6	6854.52	10387.8	5860.92	6608.53	3945.27	3994.13	1.5827	0.199398	0
546	546	P51149	RAB7A_HUMAN	N/A	N/A	Ras-related protein Rab-7a OS=Homo sapiens GN=RAB7A PE=1 SV=1	TRUE	1.15862	0.28003	202994	166118	202642	158080	57293.1	42220.6	36876.3	1.22199	0.0870672	0
244	244	P35268	RL22_HUMAN	N/A	N/A	60S ribosomal protein L22 OS=Homo sapiens GN=RPL22 PE=1 SV=2	TRUE	1.15584	0.2811	167190	135394	195561	141140	58761.2	18189.8	31796	1.23484	0.091611	0
182	182	Q16531	DDB1_HUMAN	N/A	N/A	DNA damage-binding protein 1 OS=Homo sapiens GN=DDB1 PE=1 SV=1	TRUE	1.15213	0.28253	165500	147818	163096	145977	29540.5	17464.6	17681.8	1.11962	0.0490701	1
52	52	P12277	KCRB_HUMAN	N/A	N/A	Creatine kinase B-type OS=Homo sapiens GN=CKB PE=1 SV=1	TRUE	-1.14235	0.28634	955790	1.14596e+06	1.0605e+06	1.10758e+06	281609	243437	-190170	0.834052	-0.0788068	1
118	118	Q9NPA8	ENY2_HUMAN	N/A	N/A	Transcription and mRNA export factor ENY2 OS=Homo sapiens GN=ENY2 PE=1 SV=1	TRUE	-1.12714	0.29235	111474	149704	136733	172597	61641.5	44188.3	-38230.8	0.744625	-0.128062	1
736	736	Q9UNM6	PSD13_HUMAN	N/A	N/A	26S proteasome non-ATPase regulatory subunit 13 OS=Homo sapiens GN=PSMD13 PE=1 SV=2	TRUE	-1.12007	0.29518	42873.3	50010.9	46819.8	47828.8	6276.55	12792.4	-7137.58	0.85728	-0.0668775	0
742	742	Q86TP1	PRUNE_HUMAN	N/A	N/A	Protein prune homolog OS=Homo sapiens GN=PRUNE PE=1 SV=2	TRUE	-1.11778	0.2961	7350.34	10830.4	7557.33	14015.1	3812.23	5825.17	-3480.07	0.678676	-0.168337	0
294	294	Q13867	BLMH_HUMAN	N/A	N/A	Bleomycin hydrolase OS=Homo sapiens GN=BLMH PE=1 SV=1	TRUE	-1.09685	0.30462	6342.44	14243.1	2649	14322.5	9179.81	13234.5	-7900.7	0.445298	-0.351349	0
536	536	O60826	CCD22_HUMAN	N/A	N/A	Coiled-coil domain-containing protein 22 OS=Homo sapiens GN=CCDC22 PE=1 SV=1	TRUE	-1.09499	0.30539	4430.51	7698.12	5106.11	4840.97	1814.05	6421.46	-3267.62	0.575531	-0.239931	0
416	416	Q9Y5B9	SP16H_HUMAN	N/A	N/A	FACT complex subunit SPT16 OS=Homo sapiens GN=SUPT16H PE=1 SV=1	TRUE	1.09309	0.30617	35230.4	24826.7	35698.8	25754.9	18263.5	10925.5	10403.6	1.41905	0.151997	1
19	19	Q8IUE6	H2A2B_HUMAN	N/A	N/A	Histone H2A type 2-B OS=Homo sapiens GN=HIST2H2AB PE=1 SV=3	TRUE	-1.09183	0.30669	9842.36	21671.5	8338.54	11420	5473.99	23599.5	-11829.1	0.454162	-0.34279	0
139	139	P67809	YBOX1_HUMAN	N/A	N/A	Nuclease-sensitive element-binding protein 1 OS=Homo sapiens GN=YBX1 PE=1 SV=3	TRUE	-1.08361	0.31011	105469	132605	101571	142891	47385.3	29836.7	-27136.1	0.795361	-0.0994355	1
690	690	Q99832	TCPH_HUMAN	N/A	N/A	T-complex protein 1 subunit eta OS=Homo sapiens GN=CCT7 PE=1 SV=2	TRUE	1.08038	0.31147	3564.89	2157.66	2622.55	1862.82	2775.2	883.868	1407.22	1.6522	0.218062	0
150	150	Q9NZI8	IF2B1_HUMAN	N/A	N/A	Insulin-like growth factor 2 mRNA-binding protein 1 OS=Homo sapiens GN=IGF2BP1 PE=1 SV=2	TRUE	-1.07854	0.31224	208665	241161	190843	240598	64335.6	19996.8	-32495.8	0.865252	-0.0628572	1
677	677	P51572	BAP31_HUMAN	N/A	N/A	B-cell receptor-associated protein 31 OS=Homo sapiens GN=BCAP31 PE=1 SV=3	TRUE	1.06468	0.3181	43121.2	28620.7	44480.2	32993.6	25329.2	16908.7	14500.5	1.50664	0.178011	0
494	494	P55010	IF5_HUMAN	N/A	N/A	Eukaryotic translation initiation factor 5 OS=Homo sapiens GN=EIF5 PE=1 SV=2	TRUE	1.06358	0.31857	7157.96	3182.9	4821.91	691.177	7134.76	4351.75	3975.06	2.24888	0.351966	1
424	424	P30050	RL12_HUMAN	N/A	N/A	60S ribosomal protein L12 OS=Homo sapiens GN=RPL12 PE=1 SV=1	TRUE	-1.05688	0.32143	159219	208376	174358	247342	45054.2	93738.3	-49157.6	0.764092	-0.116854	1
436	436	O15372	EIF3H_HUMAN	N/A	N/A	Eukaryotic translation initiation factor 3 subunit H OS=Homo sapiens GN=EIF3H PE=1 SV=1	TRUE	1.05054	0.32417	25761	14508.2	20470.8	15746.7	22608	7908.95	11252.8	1.77562	0.249349	0
476	476	P30876	RPB2_HUMAN	N/A	N/A	DNA-directed RNA polymerase II subunit RPB2 OS=Homo sapiens GN=POLR2B PE=1 SV=1	TRUE	-1.01431	0.34012	7359.11	11798.9	2807.39	13178.2	8197.71	5347.58	-4439.84	0.623709	-0.205018	0
525	525	P35222	CTNB1_HUMAN	N/A	N/A	Catenin beta-1 OS=Homo sapiens GN=CTNNB1 PE=1 SV=1	TRUE	-1.01121	0.34152	14812.4	20053.8	12363.2	21679	6546.97	9564.14	-5241.43	0.738632	-0.131572	0
639	639	Q9Y281	COF2_HUMAN	N/A	N/A	Cofilin-2 OS=Homo sapiens GN=CFL2 PE=1 SV=1	TRUE	-1.01058	0.3418	6831.5	14780.9	3450.35	5075.38	7880.81	15725	-7949.41	0.462184	-0.335185	0
75	75	P24534	EF1B_HUMAN	N/A	N/A	Elongation factor 1-beta OS=Homo sapiens GN=EEF1B2 PE=1 SV=3	TRUE	1.00272	0.34536	141716	119336	135964	121649	49314	7667.98	22379.5	1.18753	0.0746459	1
328	328	P30153	2AAA_HUMAN	N/A	N/A	Serine/threonine-protein phosphatase 2A 65 kDa regulatory subunit A alpha isoform OS=Homo sapiens GN=PPP2R1A PE=1 SV=4	TRUE	-0.987511	0.35231	41124.1	59184.8	35816.4	41657.9	22962.3	33840.8	-18060.7	0.694842	-0.158114	1
325	325	Q9UJU6	DBNL_HUMAN	N/A	N/A	Drebrin-like protein OS=Homo sapiens GN=DBNL PE=1 SV=1	TRUE	0.978087	0.35668	4118.39	3047.26	3627.2	2597.26	2231.75	1007.89	1071.13	1.35151	0.130818	0
605	605	P14550	AK1A1_HUMAN	N/A	N/A	Alcohol dehydrogenase [NADP(+)] OS=Homo sapiens GN=AKR1A1 PE=1 SV=3	TRUE	-0.973473	0.35883	53338	78291.9	60857.2	76566.9	20069.5	53690.7	-24953.9	0.681271	-0.16668	0
301	301	P04844	RPN2_HUMAN	N/A	N/A	Dolichyl-diphosphooligosaccharide--protein glycosyltransferase subunit 2 OS=Homo sapiens GN=RPN2 PE=1 SV=3	TRUE	0.966359	0.36217	38784.6	13416.9	2096.39	1208.56	51767.4	27670.5	25367.7	2.89072	0.461006	1
607	607	P61011	SRP54_HUMAN	N/A	N/A	Signal recognition particle 54 kDa protein OS=Homo sapiens GN=SRP54 PE=1 SV=1	TRUE	-0.957549	0.36633	3962.83	6074.45	3112.79	3629.38	1546.1	4682.4	-2111.62	0.652377	-0.185502	0
106	106	Q99873	ANM1_HUMAN	N/A	N/A	Protein arginine N-methyltransferase 1 OS=Homo sapiens GN=PRMT1 PE=1 SV=2	TRUE	0.954755	0.36766	238926	189892	194792	209667	102874	51038.9	49033.9	1.25822	0.0997566	1
676	676	P62280	RS11_HUMAN	N/A	N/A	40S ribosomal protein S11 OS=Homo sapiens GN=RPS11 PE=1 SV=3	TRUE	0.936086	0.37662	80479	15611.9	19759	7672.95	154160	15636.5	64867	5.15496	0.712225	0
331	331	P18669	PGAM1_HUMAN	N/A	N/A	Phosphoglycerate mutase 1 OS=Homo sapiens GN=PGAM1 PE=1 SV=2	TRUE	0.912553	0.38815	497634	409879	468100	411013	203715	68832	87754.9	1.2141	0.0842544	1
724	724	Q14978	NOLC1_HUMAN	N/A	N/A	Nucleolar and coiled-body phosphoprotein 1 OS=Homo sapiens GN=NOLC1 PE=1 SV=2	TRUE	0.907749	0.39053	16523.4	11036.4	17201.9	14463	12055.5	6111.95	5487.06	1.49718	0.175274	0
40	40	P19338	NUCL_HUMAN	N/A	N/A	Nucleolin OS=Homo sapiens GN=NCL PE=1 SV=3	TRUE	0.907625	0.3906	3.61479e+06	3.23574e+06	3.89632e+06	3.44779e+06	653640	666936	379046	1.11714	0.0481089	1
276	276	P17987	TCPA_HUMAN	N/A	N/A	T-complex protein 1 subunit alpha OS=Homo sapiens GN=TCP1 PE=1 SV=1	TRUE	-0.905348	0.39173	166563	210263	176892	210942	65239.9	85984	-43700.3	0.792164	-0.101185	1
187	187	Q02790	FKBP4_HUMAN	N/A	N/A	Peptidyl-prolyl cis-trans isomerase FKBP4 OS=Homo sapiens GN=FKBP4 PE=1 SV=3	TRUE	-0.873182	0.40801	214858	245508	192356	246957	70851.7	33773.9	-30650.1	0.875156	-0.0579144	1
208	208	P49189	AL9A1_HUMAN	N/A	N/A	4-trimethylaminobutyraldehyde dehydrogenase OS=Homo sapiens GN=ALDH9A1 PE=1 SV=3	TRUE	0.871811	0.40871	39662.3	35347	39053.8	33256.7	6308.14	9094.45	4315.27	1.12208	0.050025	1
380	380	P43246	MSH2_HUMAN	N/A	N/A	DNA mismatch repair protein Msh2 OS=Homo sapiens GN=MSH2 PE=1 SV=1	TRUE	0.862898	0.41331	64346.1	50398.4	66919.5	42736.9	22417.5	28351.4	13947.7	1.27675	0.106106	1
674	674	Q9BQG0	MBB1A_HUMAN	N/A	N/A	Myb-binding protein 1A OS=Homo sapiens GN=MYBBP1A PE=1 SV=2	TRUE	-0.861662	0.41395	13560.1	17796.7	18730	18785.2	10266.9	3932.1	-4236.54	0.761948	-0.118075	0
100	100	P62805	H4_HUMAN	N/A	N/A	Histone H4 OS=Homo sapiens GN=HIST1H4A PE=1 SV=2	TRUE	-0.857613	0.41606	2.376e+07	2.75262e+07	2.61614e+07	2.91422e+07	9.08595e+06	3.72465e+06	-3.76623e+06	0.863177	-0.0639003	1
661	661	Q9H910	HN1L_HUMAN	N/A	N/A	Hematological and neurological expressed 1-like protein OS=Homo sapiens GN=HN1L PE=1 SV=1	TRUE	-0.856643	0.41656	35402.2	47796.7	23320	58593	23899.3	21807	-12394.5	0.740682	-0.130368	0
718	718	P33993	MCM7_HUMAN	N/A	N/A	DNA replication licensing factor MCM7 OS=Homo sapiens GN=MCM7 PE=1 SV=4	TRUE	-0.849147	0.42048	16277.5	22862	7972.24	27702.3	15505.5	7760.63	-6584.56	0.711987	-0.147528	0
280	280	P28066	PSA5_HUMAN	N/A	N/A	Proteasome subunit alpha type-5 OS=Homo sapiens GN=PSMA5 PE=1 SV=3	TRUE	0.847878	0.42115	174432	160373	169884	164751	28091.7	24199.5	14059.2	1.08767	0.0364955	1
515	515	Q8NE71	ABCF1_HUMAN	N/A	N/A	ATP-binding cassette sub-family F member 1 OS=Homo sapiens GN=ABCF1 PE=1 SV=2	TRUE	-0.838383	0.42615	16696.4	18014.7	15375.3	18039.5	3291.51	1236.51	-1318.32	0.92682	-0.0330046	0
634	634	P56747	CLD6_HUMAN	N/A	N/A	Claudin-6 OS=Homo sapiens GN=CLDN6 PE=1 SV=2	TRUE	-0.827689	0.43184	3602.73	5358.25	2025.88	7041.6	3127.42	3565.41	-1755.52	0.672371	-0.172391	0
670	670	Q9P2E9	RRBP1_HUMAN	N/A	N/A	Ribosome-binding protein 1 OS=Homo sapiens GN=RRBP1 PE=1 SV=4	TRUE	0.819087	0.43646	15521.1	10600.9	9618.86	9703.66	12622.9	4591.18	4920.22	1.46413	0.165581	0
480	480	Q99426	TBCB_HUMAN	N/A	N/A	Tubulin-folding cofactor B OS=Homo sapiens GN=TBCB PE=1 SV=2	TRUE	-0.816194	0.43802	36125.2	38343.2	34795.5	39413.4	3079.73	5238.23	-2218	0.942154	-0.0258781	1
419	419	P27694	RFA1_HUMAN	N/A	N/A	Replication protein A 70 kDa DNA-binding subunit OS=Homo sapiens GN=RPA1 PE=1 SV=2	TRUE	0.815806	0.43822	46101	39721.9	52379	37774.3	14076.9	10370.7	6379.08	1.16059	0.0646802	1
541	541	Q9UPY3	DICER_HUMAN	N/A	N/A	Endoribonuclease Dicer OS=Homo sapiens GN=DICER1 PE=1 SV=3	TRUE	-0.815455	0.43841	3788.8	5267.86	3398.32	3389.81	1407.92	3803.52	-1479.05	0.71923	-0.143132	0
204	204	Q15393	SF3B3_HUMAN	N/A	N/A	Splicing factor 3B subunit 3 OS=Homo sapiens GN=SF3B3 PE=1 SV=4	TRUE	-0.81479	0.43877	61277.7	74461.2	62771.5	64619.2	32199.1	16499.5	-13183.6	0.822947	-0.084628	1
89	89	P12956	XRCC6_HUMAN	N/A	N/A	X-ray repair cross-complementing protein 6 OS=Homo sapiens GN=XRCC6 PE=1 SV=2	TRUE	-0.794021	0.45009	1.12758e+06	1.26837e+06	1.14887e+06	1.38463e+06	264709	295173	-140790	0.889	-0.0510984	1
535	535	O60763	USO1_HUMAN	N/A	N/A	General vesicular transport factor p115 OS=Homo sapiens GN=USO1 PE=1 SV=2	TRUE	0.788831	0.45295	76673.5	59339	90007.4	56521.6	39537.5	29176.6	17334.5	1.29213	0.111305	0
240	240	O75874	IDHC_HUMAN	N/A	N/A	Isocitrate dehydrogenase [NADP] cytoplasmic OS=Homo sapiens GN=IDH1 PE=1 SV=2	TRUE	-0.78773	0.45356	72897.1	89594.4	82316.6	102000	26714.1	39151.7	-16697.3	0.813635	-0.0895704	1
516	516	Q96QK1	VPS35_HUMAN	N/A	N/A	Vacuolar protein sorting-associated protein 35 OS=Homo sapiens GN=VPS35 PE=1 SV=2	TRUE	-0.785761	0.45465	80742.1	95200.2	91221.5	78639.8	20317.9	35777.2	-14458.1	0.848129	-0.0715378	0
470	470	Q6NVV1	R13P3_HUMAN	N/A	N/A	Putative 60S ribosomal protein L13a protein RPL13AP3 OS=Homo sapiens GN=RPL13AP3 PE=5 SV=1	TRUE	0.768471	0.46429	43561	21191.1	25121.9	2971.27	58921.8	27660.3	22370	2.05563	0.312945	0
148	148	Q8NHW5	RLA0L_HUMAN	N/A	N/A	60S acidic ribosomal protein P0-like OS=Homo sapiens GN=RPLP0P6 PE=5 SV=1	TRUE	0.760279	0.4689	483633	439044	457206	472593	107746	74757.5	44588.8	1.10156	0.0420077	0
644	644	O60502	OGA_HUMAN	N/A	N/A	Protein O-GlcNAcase OS=Homo sapiens GN=MGEA5 PE=1 SV=2	TRUE	-0.754406	0.47223	52198.3	61552.1	61120.7	60942.9	23814.2	14196.6	-9353.77	0.848035	-0.0715863	0
568	568	P48739	PIPNB_HUMAN	N/A	N/A	Phosphatidylinositol transfer protein beta isoform OS=Homo sapiens GN=PITPNB PE=1 SV=2	TRUE	-0.75218	0.47349	12548.8	14427.5	13189.5	13466.7	2807.33	4827.93	-1878.64	0.869787	-0.060587	0
499	499	P20591	MX1_HUMAN	N/A	N/A	Interferon-induced GTP-binding protein Mx1 OS=Homo sapiens GN=MX1 PE=1 SV=4	TRUE	-0.751647	0.47379	2452.74	7336.55	1399.94	883.38	2492.69	14313.4	-4883.81	0.334318	-0.47584	0
119	119	Q15084	PDIA6_HUMAN	N/A	N/A	Protein disulfide-isomerase A6 OS=Homo sapiens GN=PDIA6 PE=1 SV=1	TRUE	-0.745657	0.47721	276825	308971	279102	301345	18953.3	94518.9	-32146.5	0.895957	-0.0477131	1
601	601	Q9NSD9	SYFB_HUMAN	N/A	N/A	Phenylalanine--tRNA ligase beta subunit OS=Homo sapiens GN=FARSB PE=1 SV=3	TRUE	-0.730992	0.48564	18650.4	23197	19767.7	27179.8	10890.7	8650.1	-4546.65	0.803999	-0.0947447	0
426	426	Q9BQL6	FERM1_HUMAN	N/A	N/A	Fermitin family homolog 1 OS=Homo sapiens GN=FERMT1 PE=1 SV=1	TRUE	-0.723524	0.48997	4113.8	7086.34	2075.53	2414.94	5016.42	7696.17	-2972.54	0.580526	-0.236179	0
386	386	P47897	SYQ_HUMAN	N/A	N/A	Glutamine--tRNA ligase OS=Homo sapiens GN=QARS PE=1 SV=1	TRUE	-0.721813	0.49097	17784.8	26809.4	6308.03	24232.5	19581.7	19953.5	-9024.59	0.66338	-0.178238	1
627	627	O43396	TXNL1_HUMAN	N/A	N/A	Thioredoxin-like protein 1 OS=Homo sapiens GN=TXNL1 PE=1 SV=3	TRUE	0.718722	0.49277	111720	99198.8	116130	101334	33268	20270.4	12521.6	1.12623	0.0516262	1
475	475	Q05086	UBE3A_HUMAN	N/A	N/A	Ubiquitin-protein ligase E3A OS=Homo sapiens GN=UBE3A PE=1 SV=4	TRUE	0.715416	0.4947	14642.5	9093.33	9773.86	8669.93	15922.2	6877.92	5549.18	1.61025	0.206892	0
314	314	Q9NUU7	DD19A_HUMAN	N/A	N/A	ATP-dependent RNA helicase DDX19A OS=Homo sapiens GN=DDX19A PE=1 SV=1	TRUE	0.70865	0.49867	35846.2	30719.3	32745.9	31890.1	11818.3	11046.6	5126.83	1.16689	0.0670309	0
392	392	P06744	G6PI_HUMAN	N/A	N/A	Glucose-6-phosphate isomerase OS=Homo sapiens GN=GPI PE=1 SV=4	TRUE	0.706683	0.49983	184411	158032	166902	136939	74938.6	36761.5	26379.7	1.16693	0.0670435	1
11	11	P62736	ACTA_HUMAN	N/A	N/A	Actin, aortic smooth muscle OS=Homo sapiens GN=ACTA2 PE=1 SV=1	TRUE	-0.706031	0.50021	84245.7	124483	110559	121208	60130.7	112359	-40237.8	0.676762	-0.169564	0
77	77	P12268	IMDH2_HUMAN	N/A	N/A	Inosine-5'-monophosphate dehydrogenase 2 OS=Homo sapiens GN=IMPDH2 PE=1 SV=2	TRUE	-0.702606	0.50223	224469	239463	225389	228339	30010.3	37103	-14994.5	0.937383	-0.028083	1
666	666	P28838	AMPL_HUMAN	N/A	N/A	Cytosol aminopeptidase OS=Homo sapiens GN=LAP3 PE=1 SV=3	TRUE	-0.694022	0.50732	14961.3	17849.4	10895.6	17046.5	8651.92	3424.88	-2888.09	0.838197	-0.0766539	0
339	339	P05023	AT1A1_HUMAN	N/A	N/A	Sodium/potassium-transporting ATPase subunit alpha-1 OS=Homo sapiens GN=ATP1A1 PE=1 SV=1	TRUE	-0.692433	0.50826	21622.1	31078.5	18176.5	29084	15467.1	26330.8	-9456.41	0.695725	-0.157562	1
237	237	Q00610	CLH1_HUMAN	N/A	N/A	Clathrin heavy chain 1 OS=Homo sapiens GN=CLTC PE=1 SV=5	TRUE	0.687682	0.51109	234294	214110	240868	211191	62429.5	20244.5	20183.9	1.09427	0.039124	1
549	549	Q96PU8	QKI_HUMAN	N/A	N/A	Protein quaking OS=Homo sapiens GN=QKI PE=1 SV=1	TRUE	-0.680841	0.51519	27333.2	33429.8	36230.6	35006.3	18529.4	7588.06	-6096.6	0.81763	-0.0874434	0
257	257	P62333	PRS10_HUMAN	N/A	N/A	26S protease regulatory subunit 10B OS=Homo sapiens GN=PSMC6 PE=1 SV=1	TRUE	-0.672941	0.51995	68385.3	86227.6	78506.3	69813.1	32180.4	49793	-17842.3	0.793079	-0.100683	1
345	345	Q13153	PAK1_HUMAN	N/A	N/A	Serine/threonine-protein kinase PAK 1 OS=Homo sapiens GN=PAK1 PE=1 SV=2	TRUE	-0.668164	0.52284	67678.9	71698.5	70973.1	71579.2	11177.3	7484.81	-4019.6	0.943937	-0.0250568	0
589	589	O75390	CISY_HUMAN	N/A	N/A	Citrate synthase, mitochondrial OS=Homo sapiens GN=CS PE=1 SV=2	TRUE	0.652325	0.53248	38736.5	33592.9	39876.1	33812.1	9216.53	15030.7	5143.58	1.15311	0.0618726	0
520	520	O75533	SF3B1_HUMAN	N/A	N/A	Splicing factor 3B subunit 1 OS=Homo sapiens GN=SF3B1 PE=1 SV=3	TRUE	-0.648141	0.53505	30843	32993.6	31759.3	32691.6	3356.21	6617.17	-2150.64	0.934817	-0.0292736	1
597	597	P18077	RL35A_HUMAN	N/A	N/A	60S ribosomal protein L35a OS=Homo sapiens GN=RPL35A PE=1 SV=2	TRUE	0.644713	0.53716	5563.57	4702.01	4547.82	4179.46	2705.32	1269.03	861.563	1.18323	0.0730703	0
87	87	Q15365	PCBP1_HUMAN	N/A	N/A	Poly(rC)-binding protein 1 OS=Homo sapiens GN=PCBP1 PE=1 SV=2	TRUE	-0.638929	0.54073	272627	290145	283670	306362	16228	59121.6	-17518.1	0.939623	-0.0270464	1
561	561	P17858	PFKAL_HUMAN	N/A	N/A	ATP-dependent 6-phosphofructokinase, liver type OS=Homo sapiens GN=PFKL PE=1 SV=6	TRUE	-0.636206	0.54241	4343.96	5895.08	4269.21	3029	2157.2	5006.75	-1551.12	0.736879	-0.132604	1
717	717	P63220	RS21_HUMAN	N/A	N/A	40S ribosomal protein S21 OS=Homo sapiens GN=RPS21 PE=1 SV=1	TRUE	0.627545	0.54779	3473.83	2800.7	4084.49	2207.27	1532.97	1844.67	673.131	1.24034	0.0935421	0
214	214	O14950	ML12B_HUMAN	N/A	N/A	Myosin regulatory light chain 12B OS=Homo sapiens GN=MYL12B PE=1 SV=2	TRUE	0.619406	0.55288	301231	281476	297674	276936	33978.4	62698.5	19754.4	1.07018	0.0294573	1
484	484	Q7Z3B4	NUP54_HUMAN	N/A	N/A	Nucleoporin p54 OS=Homo sapiens GN=NUP54 PE=1 SV=2	TRUE	-0.616561	0.55466	11940.6	16888.7	6524.15	19039.8	10774.7	14350.5	-4948.12	0.707016	-0.15057	1
730	730	Q13247	SRSF6_HUMAN	N/A	N/A	Serine/arginine-rich splicing factor 6 OS=Homo sapiens GN=SRSF6 PE=1 SV=2	TRUE	0.603569	0.56285	55882.6	44865.5	47174.8	45164.8	27917.8	29774.1	11017.1	1.24556	0.0953639	0
63	63	P43243	MATR3_HUMAN	N/A	N/A	Matrin-3 OS=Homo sapiens GN=MATR3 PE=1 SV=2	TRUE	-0.59728	0.56684	93294.1	103856	101977	96762.6	18103.1	35153.6	-10561.9	0.898302	-0.0465774	1
377	377	P46782	RS5_HUMAN	N/A	N/A	40S ribosomal protein S5 OS=Homo sapiens GN=RPS5 PE=1 SV=4	TRUE	0.587782	0.57289	36002.7	20544.5	16544.4	10727.1	49371.7	31948	15458.2	1.75243	0.24364	1
398	398	Q9UKV3	ACINU_HUMAN	N/A	N/A	Apoptotic chromatin condensation inducer in the nucleus OS=Homo sapiens GN=ACIN1 PE=1 SV=2	TRUE	0.562164	0.5894	43910.9	38460.1	52382.5	36722.8	20587.1	6800.25	5450.81	1.14173	0.0575621	0
158	158	P26038	MOES_HUMAN	N/A	N/A	Moesin OS=Homo sapiens GN=MSN PE=1 SV=3	TRUE	-0.559782	0.59095	26109	34613.9	4330.93	33515.6	33019.2	7994.34	-8504.93	0.754292	-0.122461	1
70	70	P08865	RSSA_HUMAN	N/A	N/A	40S ribosomal protein SA OS=Homo sapiens GN=RPSA PE=1 SV=4	TRUE	0.54588	0.60004	408933	380846	389187	393856	91174.1	70171.7	28086.9	1.07375	0.0309026	1
694	694	P36871	PGM1_HUMAN	N/A	N/A	Phosphoglucomutase-1 OS=Homo sapiens GN=PGM1 PE=1 SV=3	TRUE	-0.538765	0.60471	79356	83359.9	83232.2	88450.3	10884.4	12557.1	-4003.94	0.951968	-0.0213776	0
723	723	Q14157	UBP2L_HUMAN	N/A	N/A	Ubiquitin-associated protein 2-like OS=Homo sapiens GN=UBAP2L PE=1 SV=2	TRUE	-0.537859	0.60531	8200.27	12811.5	3124.76	2485.02	11836.2	15080.3	-4611.26	0.64007	-0.193773	0
510	510	Q99986	VRK1_HUMAN	N/A	N/A	Serine/threonine-protein kinase VRK1 OS=Homo sapiens GN=VRK1 PE=1 SV=1	TRUE	-0.53749	0.60555	3830.75	4786.46	3801.75	2721.44	1257.79	3771.77	-955.714	0.80033	-0.096731	0
404	404	P63241	IF5A1_HUMAN	N/A	N/A	Eukaryotic translation initiation factor 5A-1 OS=Homo sapiens GN=EIF5A PE=1 SV=2	TRUE	-0.53012	0.61042	598753	636723	543900	632693	156186	35461.1	-37970.6	0.940366	-0.0267032	1
334	334	P15252	REF_HEVBR	N/A	N/A	Rubber elongation factor protein OS=Hevea brasiliensis PE=1 SV=2	TRUE	0.515016	0.62047	16648.4	8458.95	2665.98	2046.1	32041.3	15414.7	8189.44	1.96814	0.294056	1
316	316	P23526	SAHH_HUMAN	N/A	N/A	Adenosylhomocysteinase OS=Homo sapiens GN=AHCY PE=1 SV=4	TRUE	0.507832	0.62527	259551	249986	273269	256635	36231.4	21475.5	9565.36	1.03826	0.0163076	1
196	196	P46940	IQGA1_HUMAN	N/A	N/A	Ras GTPase-activating-like protein IQGAP1 OS=Homo sapiens GN=IQGAP1 PE=1 SV=1	TRUE	0.482965	0.64206	98721.8	85501.3	120949	89781.8	60554.3	8929.84	13220.5	1.15462	0.0624403	1
199	199	P18621	RL17_HUMAN	N/A	N/A	60S ribosomal protein L17 OS=Homo sapiens GN=RPL17 PE=1 SV=3	TRUE	0.477371	0.64587	212473	186074	243973	188292	120744	26680.2	26399.1	1.14187	0.0576181	0
230	230	P28074	PSB5_HUMAN	N/A	N/A	Proteasome subunit beta type-5 OS=Homo sapiens GN=PSMB5 PE=1 SV=3	TRUE	-0.462279	0.65619	104129	109959	101219	117293	15749	23389	-5829.4	0.946986	-0.0236566	0
29	29	P50990	TCPQ_HUMAN	N/A	N/A	T-complex protein 1 subunit theta OS=Homo sapiens GN=CCT8 PE=1 SV=4	TRUE	-0.459179	0.65832	445324	466678	401760	459381	81674.3	64363.5	-21353.9	0.954243	-0.0203411	1
640	640	P49589	SYCC_HUMAN	N/A	N/A	Cysteine--tRNA ligase, cytoplasmic OS=Homo sapiens GN=CARS PE=1 SV=3	TRUE	0.451419	0.66367	20053.7	15826.9	14407.5	11830.4	18636.7	9540.69	4226.74	1.26706	0.102797	0
111	111	Q01518	CAP1_HUMAN	N/A	N/A	Adenylyl cyclase-associated protein 1 OS=Homo sapiens GN=CAP1 PE=1 SV=5	TRUE	-0.448328	0.66581	416711	428287	392780	430102	46698.5	33953.6	-11576.3	0.972971	-0.0119002	1
260	260	Q10570	CPSF1_HUMAN	N/A	N/A	Cleavage and polyadenylation specificity factor subunit 1 OS=Homo sapiens GN=CPSF1 PE=1 SV=2	TRUE	0.409161	0.69316	9410.28	7094.94	5420.43	4697.04	10864.7	6485.87	2315.34	1.32634	0.122654	0
652	652	Q8IZQ5	SELH_HUMAN	N/A	N/A	Selenoprotein H OS=Homo sapiens GN=SELH PE=1 SV=2	TRUE	0.406012	0.69538	41449.1	38466	47690.7	40814	14433.7	7846.8	2983.04	1.07755	0.0324374	0
566	566	Q9Y3B4	SF3B6_HUMAN	N/A	N/A	Splicing factor 3B subunit 6 OS=Homo sapiens GN=SF3B6 PE=1 SV=1	TRUE	-0.397261	0.70156	1770.32	2148.92	1730.76	1659.98	1601.14	1406.35	-378.607	0.823816	-0.08417	0
582	582	Q99729	ROAA_HUMAN	N/A	N/A	Heterogeneous nuclear ribonucleoprotein A/B OS=Homo sapiens GN=HNRNPAB PE=1 SV=2	TRUE	-0.395966	0.70248	19107.9	21362.9	19932.1	21670.8	2485.16	12489.2	-2254.96	0.894445	-0.0484464	1
49	49	P31946	1433B_HUMAN	N/A	N/A	14-3-3 protein beta/alpha OS=Homo sapiens GN=YWHAB PE=1 SV=3	TRUE	-0.394551	0.70348	108948	125717	98546.8	84891.8	20649	92763.3	-16768.6	0.866616	-0.0621731	1
341	341	P25786	PSA1_HUMAN	N/A	N/A	Proteasome subunit alpha type-1 OS=Homo sapiens GN=PSMA1 PE=1 SV=1	TRUE	0.394492	0.70353	214786	192737	246618	186434	108775	61550.1	22049.5	1.1144	0.0470419	1
21	21	P0C0S5	H2AZ_HUMAN	N/A	N/A	Histone H2A.Z OS=Homo sapiens GN=H2AFZ PE=1 SV=2	TRUE	0.394441	0.70356	974076	859150	1.17568e+06	987943	598527	257346	114926	1.13377	0.0545236	1
136	136	P35527	K1C9_HUMAN	N/A	N/A	Keratin, type I cytoskeletal 9 OS=Homo sapiens GN=KRT9 PE=1 SV=3	TRUE	-0.383655	0.71123	521068	694257	416130	190359	271752	972130	-173188	0.750541	-0.124625	1
648	648	Q8N684	CPSF7_HUMAN	N/A	N/A	Cleavage and polyadenylation specificity factor subunit 7 OS=Homo sapiens GN=CPSF7 PE=1 SV=1	TRUE	-0.382983	0.71171	42861.1	44344.7	41913	46792.9	5105.64	6997.66	-1483.63	0.966543	-0.0147787	1
364	364	P24928	RPB1_HUMAN	N/A	N/A	DNA-directed RNA polymerase II subunit RPB1 OS=Homo sapiens GN=POLR2A PE=1 SV=2	TRUE	-0.376156	0.71658	20923.5	24196.6	13615.9	22083.5	13994.2	13517.9	-3273.08	0.86473	-0.0631196	0
311	311	Q9BZZ5	API5_HUMAN	N/A	N/A	Apoptosis inhibitor 5 OS=Homo sapiens GN=API5 PE=1 SV=3	TRUE	-0.365345	0.72432	78802.1	81708.6	82636.1	81115.2	15348.3	8992.76	-2906.46	0.964429	-0.0157298	1
500	500	Q9Y6G9	DC1L1_HUMAN	N/A	N/A	Cytoplasmic dynein 1 light intermediate chain 1 OS=Homo sapiens GN=DYNC1LI1 PE=1 SV=3	TRUE	0.364692	0.72479	15511.1	13925.2	17703.3	14690.2	9095.38	3439.07	1585.91	1.11389	0.0468417	0
88	88	P49327	FAS_HUMAN	N/A	N/A	Fatty acid synthase OS=Homo sapiens GN=FASN PE=1 SV=3	TRUE	-0.354502	0.73213	509493	529277	542755	537798	75187.5	99599.2	-19784.4	0.96262	-0.0165451	1
733	733	Q9BRP8	WIBG_HUMAN	N/A	N/A	Partner of Y14 and mago OS=Homo sapiens GN=WIBG PE=1 SV=1	TRUE	0.338054	0.74402	14590.6	13802.8	15928.7	14295.3	2512.47	4565.26	787.804	1.05708	0.0241061	0
685	685	Q16658	FSCN1_HUMAN	N/A	N/A	Fascin OS=Homo sapiens GN=FSCN1 PE=1 SV=3	TRUE	-0.333458	0.74736	6864.44	7278.88	7649.18	8291.68	1908.83	2019.87	-414.441	0.943063	-0.0254595	1
632	632	P63165	SUMO1_HUMAN	N/A	N/A	Small ubiquitin-related modifier 1 OS=Homo sapiens GN=SUMO1 PE=1 SV=1	TRUE	-0.331927	0.74847	33820.9	37555.4	37720.4	48226.9	12797.3	21659.5	-3734.46	0.900561	-0.0454867	0
497	497	Q15424	SAFB1_HUMAN	N/A	N/A	Scaffold attachment factor B1 OS=Homo sapiens GN=SAFB PE=1 SV=4	TRUE	0.331491	0.74879	94167.9	88862.5	89016.1	94187.1	22692.7	27673.3	5305.46	1.0597	0.0251846	0
327	327	P53999	TCP4_HUMAN	N/A	N/A	Activated RNA polymerase II transcriptional coactivator p15 OS=Homo sapiens GN=SUB1 PE=1 SV=3	TRUE	0.324328	0.75401	487705	478550	498219	495972	45151.8	44105.7	9155.01	1.01913	0.0082299	1
353	353	Q13547	HDAC1_HUMAN	N/A	N/A	Histone deacetylase 1 OS=Homo sapiens GN=HDAC1 PE=1 SV=1	TRUE	0.323521	0.7546	88636.6	79321.4	108360	92653.6	47626.5	43323.9	9315.2	1.11744	0.0482228	0
251	251	A6NHG4	DDTL_HUMAN	N/A	N/A	D-dopachrome decarboxylase-like protein OS=Homo sapiens GN=DDTL PE=2 SV=1	TRUE	-0.315899	0.76016	26549.6	31238.6	7617.14	33875.9	28750.4	16584.9	-4689.03	0.849896	-0.0706341	0
665	665	P31153	METK2_HUMAN	N/A	N/A	S-adenosylmethionine synthase isoform type-2 OS=Homo sapiens GN=MAT2A PE=1 SV=1	TRUE	0.295535	0.77511	5129.84	4549.08	5294.75	6094.93	2409.29	3674.67	580.753	1.12766	0.0521796	0
696	696	P81605	DCD_HUMAN	N/A	N/A	Dermcidin OS=Homo sapiens GN=DCD PE=1 SV=2	TRUE	0.291386	0.77817	29315.4	25188.7	25378.2	26617.9	24025.2	20631.5	4126.73	1.16383	0.0658906	0
738	738	Q9BUL8	PDC10_HUMAN	N/A	N/A	Programmed cell death protein 10 OS=Homo sapiens GN=PDCD10 PE=1 SV=1	TRUE	0.279049	0.78729	14995.9	13020.6	16903.2	8303.38	12259	10012.5	1975.28	1.1517	0.0613407	0
591	591	P62191	PRS4_HUMAN	N/A	N/A	26S protease regulatory subunit 4 OS=Homo sapiens GN=PSMC1 PE=1 SV=1	TRUE	-0.274027	0.79101	4945.86	5360.87	3933.73	6234.15	2085.98	2667.74	-415.006	0.922586	-0.0349931	1
701	701	P14174	MIF_HUMAN	N/A	N/A	Macrophage migration inhibitory factor OS=Homo sapiens GN=MIF PE=1 SV=4	TRUE	-0.270602	0.79355	10389.6	12464.4	9994.75	1610.65	5786.14	16138.8	-2074.8	0.833541	-0.0790728	1
732	732	Q9UKM9	RALY_HUMAN	N/A	N/A	RNA-binding protein Raly OS=Homo sapiens GN=RALY PE=1 SV=1	TRUE	-0.266293	0.79675	1982.28	2175.82	1936.77	2654.8	1341.33	917.651	-193.544	0.911048	-0.0404588	1
259	259	Q92598	HS105_HUMAN	N/A	N/A	Heat shock protein 105 kDa OS=Homo sapiens GN=HSPH1 PE=1 SV=1	TRUE	-0.263523	0.79881	77969.2	85400.1	69364.9	82460.9	34847.8	52548.3	-7430.88	0.912987	-0.0395352	1
125	125	P17096	HMGA1_HUMAN	N/A	N/A	High mobility group protein HMG-I/HMG-Y OS=Homo sapiens GN=HMGA1 PE=1 SV=3	TRUE	0.260274	0.80123	351261	328324	362052	368868	91452.9	174550	22937	1.06986	0.0293272	1
147	147	Q9BYT8	NEUL_HUMAN	N/A	N/A	Neurolysin, mitochondrial OS=Homo sapiens GN=NLN PE=1 SV=1	TRUE	0.258725	0.80238	64237.8	58801.9	78739.6	61700.1	45916.1	9946.01	5435.94	1.09244	0.0383996	1
68	68	O60506	HNRPQ_HUMAN	N/A	N/A	Heterogeneous nuclear ribonucleoprotein Q OS=Homo sapiens GN=SYNCRIP PE=1 SV=2	TRUE	-0.254386	0.80561	547591	558837	534472	545548	79366.9	58939.6	-11246.6	0.979875	-0.00882933	1
482	482	Q14690	RRP5_HUMAN	N/A	N/A	Protein RRP5 homolog OS=Homo sapiens GN=PDCD11 PE=1 SV=3	TRUE	0.247122	0.81104	19240.5	17608.1	25516.7	16360.2	14266.3	3827.99	1632.43	1.09271	0.0385046	0
270	270	Q13618	CUL3_HUMAN	N/A	N/A	Cullin-3 OS=Homo sapiens GN=CUL3 PE=1 SV=2	TRUE	0.241607	0.81516	14611.6	12613.8	4281.27	12291.4	17297.5	6532.13	1997.83	1.15838	0.0638527	0
142	142	P27824	CALX_HUMAN	N/A	N/A	Calnexin OS=Homo sapiens GN=CANX PE=1 SV=2	TRUE	-0.241155	0.8155	85510.1	89472.9	87878.8	86246.5	31728	18534.5	-3962.88	0.955709	-0.0196745	1
403	403	P62917	RL8_HUMAN	N/A	N/A	60S ribosomal protein L8 OS=Homo sapiens GN=RPL8 PE=1 SV=2	TRUE	0.232974	0.82163	175032	166513	191185	183231	67059.3	46778.9	8518.83	1.05116	0.0216689	0
467	467	P48147	PPCE_HUMAN	N/A	N/A	Prolyl endopeptidase OS=Homo sapiens GN=PREP PE=1 SV=2	TRUE	-0.23152	0.82272	5624.63	6235.47	3408.59	5342.54	5090.84	2981.35	-610.836	0.902039	-0.0447749	0
669	669	P49720	PSB3_HUMAN	N/A	N/A	Proteasome subunit beta type-3 OS=Homo sapiens GN=PSMB3 PE=1 SV=2	TRUE	0.228354	0.8251	12854.5	11733.9	15391.7	9487.71	7174.85	8302.45	1120.61	1.0955	0.039613	0
162	162	O43583	DENR_HUMAN	N/A	N/A	Density-regulated protein OS=Homo sapiens GN=DENR PE=1 SV=2	TRUE	0.225019	0.82761	9712.61	8658.24	8393	5274.23	8401.48	6260.41	1054.37	1.12178	0.0499062	0
697	697	P46778	RL21_HUMAN	N/A	N/A	60S ribosomal protein L21 OS=Homo sapiens GN=RPL21 PE=1 SV=2	TRUE	0.214887	0.83523	117896	108158	151986	134541	81128.5	60713	9737.9	1.09003	0.0374399	0
413	413	Q8N8S7	ENAH_HUMAN	N/A	N/A	Protein enabled homolog OS=Homo sapiens GN=ENAH PE=1 SV=2	TRUE	0.209271	0.83947	126452	119982	149178	124286	67253.2	16010.3	6470.06	1.05393	0.0228098	0
746	746	O15078	CE290_HUMAN	N/A	N/A	Centrosomal protein of 290 kDa OS=Homo sapiens GN=CEP290 PE=1 SV=2	TRUE	0.20036	0.8462	4307.33	3972.98	5057.44	2758.65	2077.47	3099.7	334.355	1.08416	0.0350923	0
427	427	Q16643	DREB_HUMAN	N/A	N/A	Drebrin OS=Homo sapiens GN=DBN1 PE=1 SV=4	TRUE	-0.196434	0.84917	7996.7	8819.87	3528.41	10093.5	8595.86	3730.55	-823.175	0.906668	-0.0425516	1
318	318	P27816	MAP4_HUMAN	N/A	N/A	Microtubule-associated protein 4 OS=Homo sapiens GN=MAP4 PE=1 SV=3	TRUE	0.188591	0.85511	116981	110487	144805	111702	72694.1	25350.9	6493.18	1.05877	0.024801	0
704	704	O60437	PEPL_HUMAN	N/A	N/A	Periplakin OS=Homo sapiens GN=PPL PE=1 SV=4	TRUE	-0.188314	0.85532	7062.85	7881.53	6216.18	1928.43	4431.27	8652.41	-818.681	0.896127	-0.0476306	0
13	13	P14618	KPYM_HUMAN	N/A	N/A	Pyruvate kinase PKM OS=Homo sapiens GN=PKM PE=1 SV=4	TRUE	-0.185271	0.85763	5.57283e+06	5.67032e+06	5.62028e+06	5.62101e+06	675196	963698	-97495.5	0.982806	-0.0075322	1
385	385	Q15459	SF3A1_HUMAN	N/A	N/A	Splicing factor 3A subunit 1 OS=Homo sapiens GN=SF3A1 PE=1 SV=1	TRUE	0.178732	0.86259	64457.1	61740.4	72686	58089.1	30718.9	14546.3	2716.78	1.044	0.0187018	1
675	675	O00422	SAP18_HUMAN	N/A	N/A	Histone deacetylase complex subunit SAP18 OS=Homo sapiens GN=SAP18 PE=1 SV=1	TRUE	0.170797	0.86862	4121.85	3731.92	2194.37	3806.8	4590	2234.2	389.923	1.10448	0.0431591	0
224	224	Q9Y266	NUDC_HUMAN	N/A	N/A	Nuclear migration protein nudC OS=Homo sapiens GN=NUDC PE=1 SV=1	TRUE	-0.167363	0.87124	200905	204721	183828	200876	48307.9	16283	-3815.57	0.981362	-0.00817073	1
626	626	Q8WXF1	PSPC1_HUMAN	N/A	N/A	Paraspeckle component 1 OS=Homo sapiens GN=PSPC1 PE=1 SV=1	TRUE	0.164281	0.87358	89570.9	88367.2	88064.5	86199.4	12126.6	11017.9	1203.75	1.01362	0.00587606	1
213	213	O95232	LC7L3_HUMAN	N/A	N/A	Luc7-like protein 3 OS=Homo sapiens GN=LUC7L3 PE=1 SV=2	TRUE	-0.163073	0.87451	74167.6	74909.6	70003.7	73184.9	9031.56	4685.89	-742.031	0.990094	-0.00432344	0
131	131	O15347	HMGB3_HUMAN	N/A	N/A	High mobility group protein B3 OS=Homo sapiens GN=HMGB3 PE=1 SV=4	TRUE	0.159114	0.87752	282286	278419	297245	304805	23499.5	49009.4	3867.59	1.01389	0.00599138	1
692	692	P42566	EPS15_HUMAN	N/A	N/A	Epidermal growth factor receptor substrate 15 OS=Homo sapiens GN=EPS15 PE=1 SV=2	TRUE	-0.142992	0.88983	11029.3	11670.2	6088.47	13595	8917.31	4573.99	-640.883	0.945084	-0.0245297	0
279	279	Q14839	CHD4_HUMAN	N/A	N/A	Chromodomain-helicase-DNA-binding protein 4 OS=Homo sapiens GN=CHD4 PE=1 SV=2	TRUE	-0.134634	0.89623	29394.5	29953.1	28567.4	28141.6	3948.69	8396.02	-558.641	0.98135	-0.00817629	1
355	355	P41250	SYG_HUMAN	N/A	N/A	Glycine--tRNA ligase OS=Homo sapiens GN=GARS PE=1 SV=3	TRUE	0.118283	0.90876	73789.2	70883.3	58986.2	88453.7	41837.1	35599.9	2905.85	1.04099	0.0174486	1
2	2	P04264	K2C1_HUMAN	N/A	N/A	Keratin, type II cytoskeletal 1 OS=Homo sapiens GN=KRT1 PE=1 SV=6	TRUE	0.105962	0.91822	2.38143e+06	2.26069e+06	2.25865e+06	1.49816e+06	1.14772e+06	2.27468e+06	120736	1.05341	0.0225959	1
336	336	Q99459	CDC5L_HUMAN	N/A	N/A	Cell division cycle 5-like protein OS=Homo sapiens GN=CDC5L PE=1 SV=2	TRUE	-0.0911858	0.92959	10761.7	11384.3	5268.51	4450.36	9841.44	11672.3	-622.602	0.945311	-0.0244255	0
295	295	P55884	EIF3B_HUMAN	N/A	N/A	Eukaryotic translation initiation factor 3 subunit B OS=Homo sapiens GN=EIF3B PE=1 SV=3	TRUE	-0.0869806	0.93282	33278.7	34041.3	38446.1	32831.2	19358.1	3105.4	-762.636	0.977597	-0.00984025	1
714	714	P04080	CYTB_HUMAN	N/A	N/A	Cystatin-B OS=Homo sapiens GN=CSTB PE=1 SV=2	TRUE	0.0810003	0.93743	60678.9	59566.4	64835.3	63185.2	14585.4	27028.4	1112.55	1.01868	0.00803671	0
434	434	P39019	RS19_HUMAN	N/A	N/A	40S ribosomal protein S19 OS=Homo sapiens GN=RPS19 PE=1 SV=2	TRUE	0.0779892	0.93975	48823.2	47194.5	59453	34114.8	36925.7	28585.9	1628.71	1.03451	0.014735	0
173	173	Q8NC51	PAIRB_HUMAN	N/A	N/A	Plasminogen activator inhibitor 1 RNA-binding protein OS=Homo sapiens GN=SERBP1 PE=1 SV=2	TRUE	-0.0714338	0.94481	79111.9	80013.1	82092.5	89063.9	9886.51	26423.7	-901.287	0.988736	-0.00491976	0
329	329	Q9NTK5	OLA1_HUMAN	N/A	N/A	Obg-like ATPase 1 OS=Homo sapiens GN=OLA1 PE=1 SV=2	TRUE	0.0668892	0.94831	138067	137069	130737	140764	20262.3	26533.9	998.693	1.00729	0.00315283	1
580	580	Q9Y263	PLAP_HUMAN	N/A	N/A	Phospholipase A-2-activating protein OS=Homo sapiens GN=PLAA PE=1 SV=2	TRUE	0.0524419	0.95946	9391.18	9189.56	8025.09	12986.6	4665.8	7220.68	201.622	1.02194	0.00942556	1
8	8	Q58FG1	HS904_HUMAN	N/A	N/A	Putative heat shock protein HSP 90-alpha A4 OS=Homo sapiens GN=HSP90AA4P PE=5 SV=1	TRUE	-0.051489	0.9602	103218	105522	70389.3	79945	77160.6	63689.6	-2303.82	0.978167	-0.00958684	0
92	92	Q99536	VAT1_HUMAN	N/A	N/A	Synaptic vesicle membrane protein VAT-1 homolog OS=Homo sapiens GN=VAT1 PE=1 SV=2	TRUE	0.0370135	0.97138	209087	208266	221397	215083	30572.5	39076.3	821.272	1.00394	0.00170922	1
405	405	Q96AG4	LRC59_HUMAN	N/A	N/A	Leucine-rich repeat-containing protein 59 OS=Homo sapiens GN=LRRC59 PE=1 SV=1	TRUE	0.0253612	0.98039	22677.4	22425.5	31414.2	23116.7	17769	13322.5	251.889	1.01123	0.00485091	0
161	161	Q16555	DPYL2_HUMAN	N/A	N/A	Dihydropyrimidinase-related protein 2 OS=Homo sapiens GN=DPYSL2 PE=1 SV=1	TRUE	0.0177987	0.98624	25813.5	25602.3	21847.3	26032.4	21118	16054.5	211.155	1.00825	0.00356716	0
157	157	O60361	NDK8_HUMAN	N/A	N/A	Putative nucleoside diphosphate kinase OS=Homo sapiens GN=NME2P1 PE=5 SV=1	TRUE	-0.0152292	0.98822	158064	158582	147603	176093	61325.6	44994.1	-518.03	0.996733	-0.00142101	0
600	600	Q9GZZ1	NAA50_HUMAN	N/A	N/A	N-alpha-acetyltransferase 50 OS=Homo sapiens GN=NAA50 PE=1 SV=1	TRUE	-0.0151399	0.98829	9079.94	9123.45	10642	11056.2	5197.53	3780.24	-43.5149	0.99523	-0.00207635	0
144	144	P43487	RANG_HUMAN	N/A	N/A	Ran-specific GTPase-activating protein OS=Homo sapiens GN=RANBP1 PE=1 SV=1	TRUE	-0.00905339	0.993	201777	202195	167872	189995	87250.7	55188	-417.996	0.997933	-0.00089874	0

## Sheet: DDA_comm
Row	Index	Peak Name		m/z	Ret. Time	Group	Use	t-value	p-value	Mean 1	Mean 2	Median 1	Median 2	Sigma 1	Sigma 2	Delta	Fold Change	Log (Fold Change)	Common_identified
167	167	O95865	DDAH2_HUMAN	N/A	N/A	N(G),N(G)-dimethylarginine dimethylaminohydrolase 2 OS=Homo sapiens GN=DDAH2 PE=1 SV=1	TRUE	-25.9696	5.1887e-09	13858.1	177093	13956	180328	6829.62	12284.1	-163234	0.0782532	-1.1065	1
557	557	P31949	S10AB_HUMAN	N/A	N/A	Protein S100-A11 OS=Homo sapiens GN=S100A11 PE=1 SV=2	TRUE	-24.5196	8.1742e-09	26336.7	529899	21357.7	524717	23131.8	39671.1	-503563	0.0497013	-1.30363	1
1	1	P05787	K2C8_HUMAN	N/A	N/A	Keratin, type II cytoskeletal 8 OS=Homo sapiens GN=KRT8 PE=1 SV=7	TRUE	-24.4756	8.291e-09	2.64772e+06	1.48078e+07	2.54557e+06	1.45747e+07	222373	1.08845e+06	-1.216e+07	0.178806	-0.747617	1
228	228	P12429	ANXA3_HUMAN	N/A	N/A	Annexin A3 OS=Homo sapiens GN=ANXA3 PE=1 SV=3	TRUE	-22.1906	1.7975e-08	65251.2	405233	52490.1	406047	24650.8	23790.7	-339982	0.161021	-0.793116	1
41	41	Q01105	SET_HUMAN	N/A	N/A	Protein SET OS=Homo sapiens GN=SET PE=1 SV=3	TRUE	21.4091	2.3843e-08	3.51305e+06	1.95717e+06	3.488e+06	2.01815e+06	85205	138373	1.55587e+06	1.79496	0.254055	1
61	61	P23396	RS3_HUMAN	N/A	N/A	40S ribosomal protein S3 OS=Homo sapiens GN=RPS3 PE=1 SV=2	TRUE	18.4029	7.8275e-08	1.25242e+06	535192	1.26875e+06	524293	53843.9	68524.7	717231	2.34014	0.369241	1
16	16	P05783	K1C18_HUMAN	N/A	N/A	Keratin, type I cytoskeletal 18 OS=Homo sapiens GN=KRT18 PE=1 SV=2	TRUE	-18.2156	8.4804e-08	1.1115e+06	6.16929e+06	1.16277e+06	6.36693e+06	209302	584531	-5.0578e+06	0.180166	-0.744326	1
37	37	P13796	PLSL_HUMAN	N/A	N/A	Plastin-2 OS=Homo sapiens GN=LCP1 PE=1 SV=6	TRUE	-17.634	1.0932e-07	360033	3.16266e+06	372982	3.07541e+06	106890	338930	-2.80263e+06	0.113839	-0.943711	1
530	530	A6NHQ2	FBLL1_HUMAN	N/A	N/A	rRNA/tRNA 2'-O-methyltransferase fibrillarin-like protein 1 OS=Homo sapiens GN=FBLL1 PE=3 SV=2	TRUE	17.1164	1.3797e-07	291098	44893.3	277361	48295.7	25632.8	19428.6	246205	6.48422	0.811858	1
205	205	Q16851	UGPA_HUMAN	N/A	N/A	UTP--glucose-1-phosphate uridylyltransferase OS=Homo sapiens GN=UGP2 PE=1 SV=5	TRUE	16.9603	1.482e-07	653592	194902	641929	193869	57199.5	19630.1	458689	3.35344	0.52549	1
120	120	P15924	DESP_HUMAN	N/A	N/A	Desmoplakin OS=Homo sapiens GN=DSP PE=1 SV=3	TRUE	-16.8745	1.5419e-07	126714	1.15962e+06	136368	1.12833e+06	22011.3	135091	-1.03291e+06	0.109272	-0.961492	1
333	333	Q9BTT0	AN32E_HUMAN	N/A	N/A	Acidic leucine-rich nuclear phosphoprotein 32 family member E OS=Homo sapiens GN=ANP32E PE=1 SV=1	TRUE	-16.452	1.8789e-07	116731	306172	121201	313173	17496.6	18889.6	-189441	0.38126	-0.418779	1
66	66	P18206	VINC_HUMAN	N/A	N/A	Vinculin OS=Homo sapiens GN=VCL PE=1 SV=4	TRUE	16.1845	2.1349e-07	793196	344071	785848	346346	51284.9	34931.9	449125	2.30532	0.362732	1
272	272	Q02878	RL6_HUMAN	N/A	N/A	60S ribosomal protein L6 OS=Homo sapiens GN=RPL6 PE=1 SV=3	TRUE	16.0045	2.3291e-07	411506	112340	407544	102810	36756.1	19901.4	299166	3.66304	0.563842	1
287	287	P10768	ESTD_HUMAN	N/A	N/A	S-formylglutathione hydrolase OS=Homo sapiens GN=ESD PE=1 SV=2	TRUE	-15.9933	2.3418e-07	4726.83	63028.2	2031.05	61510.4	6424.42	5016.99	-58301.4	0.0749955	-1.12496	1
15	15	P08727	K1C19_HUMAN	N/A	N/A	Keratin, type I cytoskeletal 19 OS=Homo sapiens GN=KRT19 PE=1 SV=4	TRUE	-15.6216	2.8118e-07	1.01381e+06	4.54438e+06	1.02624e+06	4.74301e+06	116648	491719	-3.53057e+06	0.223091	-0.651519	1
27	27	O75369	FLNB_HUMAN	N/A	N/A	Filamin-B OS=Homo sapiens GN=FLNB PE=1 SV=2	TRUE	15.4594	3.0493e-07	811519	259804	832951	251761	74184.6	29407.9	551715	3.12358	0.494653	1
58	58	P29401	TKT_HUMAN	N/A	N/A	Transketolase OS=Homo sapiens GN=TKT PE=1 SV=3	TRUE	15.1574	3.5538e-07	2.7472e+06	1.21346e+06	2.7593e+06	1.20933e+06	203899	98082.9	1.53375e+06	2.26395	0.354866	1
78	78	P08729	K2C7_HUMAN	N/A	N/A	Keratin, type II cytoskeletal 7 OS=Homo sapiens GN=KRT7 PE=1 SV=5	TRUE	-14.6012	4.7479e-07	212946	1.51101e+06	201419	1.61446e+06	38169	195090	-1.29806e+06	0.14093	-0.850998	1
145	145	P54819	KAD2_HUMAN	N/A	N/A	Adenylate kinase 2, mitochondrial OS=Homo sapiens GN=AK2 PE=1 SV=2	TRUE	-13.8027	7.3312e-07	32535.3	135308	37253.6	129850	11708.9	11836.6	-102773	0.240453	-0.61897	1
140	140	P55786	PSA_HUMAN	N/A	N/A	Puromycin-sensitive aminopeptidase OS=Homo sapiens GN=NPEPPS PE=1 SV=2	TRUE	-13.4886	8.7534e-07	164816	385492	170768	382013	19689.2	30832	-220676	0.427547	-0.369017	1
352	352	Q9Y490	TLN1_HUMAN	N/A	N/A	Talin-1 OS=Homo sapiens GN=TLN1 PE=1 SV=3	TRUE	-13.3865	9.2804e-07	112061	246749	111406	254180	13995.8	17614.8	-134688	0.454151	-0.3428	1
478	478	O14980	XPO1_HUMAN	N/A	N/A	Exportin-1 OS=Homo sapiens GN=XPO1 PE=1 SV=1	TRUE	-13.269	9.9316e-07	2697.59	33497.6	2135.81	35882.6	1627.45	4928.63	-30800	0.0805309	-1.09404	1
215	215	O75367	H2AY_HUMAN	N/A	N/A	Core histone macro-H2A.1 OS=Homo sapiens GN=H2AFY PE=1 SV=4	TRUE	-13.1276	1.0784e-06	58121.9	470206	57231.2	493825	18719.5	67649.3	-412084	0.123609	-0.907948	1
102	102	P22314	UBA1_HUMAN	N/A	N/A	Ubiquitin-like modifier-activating enzyme 1 OS=Homo sapiens GN=UBA1 PE=1 SV=3	TRUE	-12.4852	1.584e-06	184164	598418	172623	589174	34640	65608.6	-414255	0.307751	-0.511801	1
495	495	P39687	AN32A_HUMAN	N/A	N/A	Acidic leucine-rich nuclear phosphoprotein 32 family member A OS=Homo sapiens GN=ANP32A PE=1 SV=1	TRUE	-12.1284	1.9768e-06	442208	1.39234e+06	497349	1.44037e+06	108557	137481	-950136	0.3176	-0.49812	1
82	82	P29373	RABP2_HUMAN	N/A	N/A	Cellular retinoic acid-binding protein 2 OS=Homo sapiens GN=CRABP2 PE=1 SV=2	TRUE	-11.9722	2.1821e-06	288400	826486	299646	833599	56364.9	83205.1	-538086	0.348947	-0.45724	1
166	166	Q9P0M6	H2AW_HUMAN	N/A	N/A	Core histone macro-H2A.2 OS=Homo sapiens GN=H2AFY2 PE=1 SV=3	TRUE	-11.9285	2.2437e-06	50978.6	480465	53437.5	454015	11071	79744.9	-429486	0.106103	-0.974274	1
406	406	Q5T7N2	LITD1_HUMAN	N/A	N/A	LINE-1 type transposase domain-containing protein 1 OS=Homo sapiens GN=L1TD1 PE=1 SV=1	TRUE	11.8232	2.4005e-06	189195	18315.7	183185	15315.6	30393.4	10984.9	170879	10.3296	1.01408	1
24	24	P08133	ANXA6_HUMAN	N/A	N/A	Annexin A6 OS=Homo sapiens GN=ANXA6 PE=1 SV=3	TRUE	-11.6762	2.6401e-06	643271	3.08339e+06	627134	2.8446e+06	154515	441015	-2.44012e+06	0.208625	-0.680635	1
401	401	P33176	KINH_HUMAN	N/A	N/A	Kinesin-1 heavy chain OS=Homo sapiens GN=KIF5B PE=1 SV=1	TRUE	-11.3946	3.1776e-06	7609.49	37083.2	6583.04	37990.7	3077.61	4897.13	-29473.7	0.205201	-0.687821	1
415	415	Q9UHA4	LTOR3_HUMAN	N/A	N/A	Ragulator complex protein LAMTOR3 OS=Homo sapiens GN=LAMTOR3 PE=1 SV=1	TRUE	-11.2748	3.4426e-06	2683.95	69262.9	2802.76	70773.6	1095.76	13158.7	-66578.9	0.0387502	-1.41173	1
389	389	P35221	CTNA1_HUMAN	N/A	N/A	Catenin alpha-1 OS=Homo sapiens GN=CTNNA1 PE=1 SV=1	TRUE	-11.1829	3.6627e-06	23748.4	84219.4	24663.9	86101.4	3904.47	11443.7	-60471	0.281982	-0.549778	1
344	344	O75475	PSIP1_HUMAN	N/A	N/A	PC4 and SFRS1-interacting protein OS=Homo sapiens GN=PSIP1 PE=1 SV=1	TRUE	11.0309	4.0619e-06	82305.8	19156	85051.4	23232.6	6988.3	10725.2	63149.8	4.29661	0.633126	1
81	81	P29762	RABP1_HUMAN	N/A	N/A	Cellular retinoic acid-binding protein 1 OS=Homo sapiens GN=CRABP1 PE=1 SV=2	TRUE	11.011	4.1178e-06	390355	88306.6	394689	70324.6	52303.6	32043.7	302048	4.42045	0.645466	1
622	622	P00918	CAH2_HUMAN	N/A	N/A	Carbonic anhydrase 2 OS=Homo sapiens GN=CA2 PE=1 SV=2	TRUE	-10.4596	6.063e-06	40018.4	68621	41086.9	68400.7	6061.8	802.492	-28602.5	0.583181	-0.234197	1
596	596	P26639	SYTC_HUMAN	N/A	N/A	Threonine--tRNA ligase, cytoplasmic OS=Homo sapiens GN=TARS PE=1 SV=3	TRUE	10.4565	6.0766e-06	39302.6	21414.4	39309.8	20901	2456.06	2932.68	17888.2	1.83533	0.263715	1
168	168	Q13126	MTAP_HUMAN	N/A	N/A	S-methyl-5'-thioadenosine phosphorylase OS=Homo sapiens GN=MTAP PE=1 SV=2	TRUE	-10.3913	6.3686e-06	82952.6	167960	83583.5	160267	7446.5	16708.2	-85007.4	0.493883	-0.306376	1
121	121	P09455	RET1_HUMAN	N/A	N/A	Retinol-binding protein 1 OS=Homo sapiens GN=RBP1 PE=1 SV=2	TRUE	-10.2071	7.2824e-06	77081.3	657009	69996.5	667496	21125	125276	-579928	0.117322	-0.930622	1
69	69	O43390	HNRPR_HUMAN	N/A	N/A	Heterogeneous nuclear ribonucleoprotein R OS=Homo sapiens GN=HNRNPR PE=1 SV=1	TRUE	-10.1124	7.8082e-06	225172	759848	266368	742081	89457.6	77300.1	-534676	0.296338	-0.528213	1
369	369	P14923	PLAK_HUMAN	N/A	N/A	Junction plakoglobin OS=Homo sapiens GN=JUP PE=1 SV=3	TRUE	-10.0587	8.1252e-06	10521.1	61786.3	11186.1	63797	6351.95	9462	-51265.1	0.170283	-0.768829	1
47	47	P27348	1433T_HUMAN	N/A	N/A	14-3-3 protein theta OS=Homo sapiens GN=YWHAQ PE=1 SV=1	TRUE	-10.0461	8.2014e-06	431844	1.31787e+06	448390	1.34632e+06	68668	184871	-886027	0.327683	-0.484546	1
203	203	P78527	PRKDC_HUMAN	N/A	N/A	DNA-dependent protein kinase catalytic subunit OS=Homo sapiens GN=PRKDC PE=1 SV=3	TRUE	9.83498	9.6096e-06	309807	146995	311514	141307	27317.7	24979.7	162812	2.10761	0.323789	1
134	134	Q15274	NADC_HUMAN	N/A	N/A	Nicotinate-nucleotide pyrophosphorylase [carboxylating] OS=Homo sapiens GN=QPRT PE=1 SV=3	TRUE	-9.74193	1.0314e-05	23314.8	149672	18538.3	144465	11894.1	26451.6	-126357	0.155773	-0.807507	1
133	133	Q8WUM4	PDC6I_HUMAN	N/A	N/A	Programmed cell death 6-interacting protein OS=Homo sapiens GN=PDCD6IP PE=1 SV=1	TRUE	-9.65264	1.1045e-05	36475.4	109884	35453	110516	12334.1	11706.8	-73408.2	0.331946	-0.478933	1
384	384	P09661	RU2A_HUMAN	N/A	N/A	U2 small nuclear ribonucleoprotein A' OS=Homo sapiens GN=SNRPA1 PE=1 SV=2	TRUE	9.48199	1.2608e-05	60217	11644.1	59770.1	8336.46	6105.85	9691.53	48572.8	5.17144	0.713612	1
193	193	P62241	RS8_HUMAN	N/A	N/A	40S ribosomal protein S8 OS=Homo sapiens GN=RPS8 PE=1 SV=2	TRUE	9.12149	1.679e-05	420628	215316	417148	229228	39518.6	31168.3	205312	1.95354	0.290821	1
283	283	Q09028	RBBP4_HUMAN	N/A	N/A	Histone-binding protein RBBP4 OS=Homo sapiens GN=RBBP4 PE=1 SV=3	TRUE	-8.90597	2.0017e-05	42341	157615	43968.7	156797	25593.8	13513.8	-115274	0.268636	-0.570836	1
110	110	P62263	RS14_HUMAN	N/A	N/A	40S ribosomal protein S14 OS=Homo sapiens GN=RPS14 PE=1 SV=3	TRUE	8.71854	2.3393e-05	709389	351794	676611	340738	67242.5	62368.1	357595	2.01649	0.304596	1
545	545	P07858	CATB_HUMAN	N/A	N/A	Cathepsin B OS=Homo sapiens GN=CTSB PE=1 SV=3	TRUE	-8.39869	3.0719e-05	38454.8	103180	35033.8	104756	13029.6	11277.5	-64724.8	0.372698	-0.428643	1
374	374	P78417	GSTO1_HUMAN	N/A	N/A	Glutathione S-transferase omega-1 OS=Homo sapiens GN=GSTO1 PE=1 SV=2	TRUE	-8.35606	3.1876e-05	22987.7	93703.9	23143.9	99994.3	11396.9	15106.7	-70716.2	0.245323	-0.610262	1
85	85	Q13263	TIF1B_HUMAN	N/A	N/A	Transcription intermediary factor 1-beta OS=Homo sapiens GN=TRIM28 PE=1 SV=5	TRUE	8.13593	3.8673e-05	223077	74400.6	224458	72994.3	27514.2	30210.6	148677	2.99833	0.476879	1
26	26	P21333	FLNA_HUMAN	N/A	N/A	Filamin-A OS=Homo sapiens GN=FLNA PE=1 SV=4	TRUE	8.04612	4.1897e-05	1.03539e+06	749311	1.00608e+06	768172	65687.9	44785.4	286076	1.38179	0.140441	1
73	73	P06753	TPM3_HUMAN	N/A	N/A	Tropomyosin alpha-3 chain OS=Homo sapiens GN=TPM3 PE=1 SV=2	TRUE	7.99169	4.3996e-05	992490	599895	984843	616404	96095.6	53218.3	392595	1.65444	0.218651	1
551	551	P09936	UCHL1_HUMAN	N/A	N/A	Ubiquitin carboxyl-terminal hydrolase isozyme L1 OS=Homo sapiens GN=UCHL1 PE=1 SV=2	TRUE	7.97802	4.4541e-05	608667	375056	600660	384813	41107.4	50963.7	233611	1.62287	0.210284	1
462	462	Q14126	DSG2_HUMAN	N/A	N/A	Desmoglein-2 OS=Homo sapiens GN=DSG2 PE=1 SV=2	TRUE	-7.88217	4.8583e-05	15755.8	54375.6	20155.6	55016.3	10222.5	3941.16	-38619.8	0.289759	-0.537964	1
197	197	P37108	SRP14_HUMAN	N/A	N/A	Signal recognition particle 14 kDa protein OS=Homo sapiens GN=SRP14 PE=1 SV=2	TRUE	-7.75294	5.4692e-05	185503	302244	184929	305734	31280.2	12458.1	-116741	0.613754	-0.212006	1
138	138	P26599	PTBP1_HUMAN	N/A	N/A	Polypyrimidine tract-binding protein 1 OS=Homo sapiens GN=PTBP1 PE=1 SV=1	TRUE	-7.62473	6.1607e-05	417281	800868	420226	809266	69794.5	88223.2	-383587	0.521036	-0.283133	1
124	124	P32119	PRDX2_HUMAN	N/A	N/A	Peroxiredoxin-2 OS=Homo sapiens GN=PRDX2 PE=1 SV=5	TRUE	-7.4989	6.935e-05	265746	1.82675e+06	252468	1.96393e+06	59424.2	461661	-1.561e+06	0.145475	-0.837212	1
312	312	P52292	IMA1_HUMAN	N/A	N/A	Importin subunit alpha-1 OS=Homo sapiens GN=KPNA2 PE=1 SV=1	TRUE	7.48167	7.0491e-05	169461	34509.4	154505	43536.9	34919.6	20183.8	134951	4.91056	0.691131	1
151	151	P23246	SFPQ_HUMAN	N/A	N/A	Splicing factor, proline- and glutamine-rich OS=Homo sapiens GN=SFPQ PE=1 SV=2	TRUE	7.38205	7.7516e-05	236327	81653.2	225653	85414.5	45833.7	9712.74	154673	2.89427	0.461539	1
343	343	P40121	CAPG_HUMAN	N/A	N/A	Macrophage-capping protein OS=Homo sapiens GN=CAPG PE=1 SV=2	TRUE	-7.3481	8.0085e-05	16210.5	69085.6	14014.6	66580.4	8123.71	13888.8	-52875.1	0.234643	-0.629592	1
163	163	Q9Y6M1	IF2B2_HUMAN	N/A	N/A	Insulin-like growth factor 2 mRNA-binding protein 2 OS=Homo sapiens GN=IGF2BP2 PE=1 SV=2	TRUE	-7.28531	8.5089e-05	86112.1	171231	78516.1	179711	16234.5	20468.8	-85118.6	0.502901	-0.298517	1
524	524	Q7L9L4	MOB1B_HUMAN	N/A	N/A	MOB kinase activator 1B OS=Homo sapiens GN=MOB1B PE=1 SV=3	TRUE	-7.26765	8.6558e-05	12444.4	57164.7	16492.9	62447.7	9323.09	10119.2	-44720.3	0.217694	-0.662154	1
680	680	P83916	CBX1_HUMAN	N/A	N/A	Chromobox protein homolog 1 OS=Homo sapiens GN=CBX1 PE=1 SV=1	TRUE	-7.25376	8.7733e-05	27754.9	60300.4	24046.5	62571.2	8725.19	4952.16	-32545.5	0.460278	-0.33698	1
668	668	Q9H0U4	RAB1B_HUMAN	N/A	N/A	Ras-related protein Rab-1B OS=Homo sapiens GN=RAB1B PE=1 SV=1	TRUE	-7.14824	9.726e-05	109358	269367	123595	258608	41462.4	28038.8	-160009	0.405982	-0.391493	1
42	42	Q5QNW6	H2B2F_HUMAN	N/A	N/A	Histone H2B type 2-F OS=Homo sapiens GN=HIST2H2BF PE=1 SV=3	TRUE	-6.89789	0.00012	2.08781e+06	6.91523e+06	1.95402e+06	6.0793e+06	424860	1.50611e+06	-4.82742e+06	0.301915	-0.520116	1
288	288	Q14980	NUMA1_HUMAN	N/A	N/A	Nuclear mitotic apparatus protein 1 OS=Homo sapiens GN=NUMA1 PE=1 SV=2	TRUE	-6.97291	0.00012	8032.61	40792.5	8040.94	44716.3	4180.64	9637.73	-32759.8	0.196914	-0.705723	1
39	39	P12814	ACTN1_HUMAN	N/A	N/A	Alpha-actinin-1 OS=Homo sapiens GN=ACTN1 PE=1 SV=2	TRUE	6.87712	0.00013	231808	66313.5	208102	67051.9	52178.4	13149.9	165494	3.49563	0.543526	1
206	206	Q14204	DYHC1_HUMAN	N/A	N/A	Cytoplasmic dynein 1 heavy chain 1 OS=Homo sapiens GN=DYNC1H1 PE=1 SV=5	TRUE	-6.86465	0.00013	106219	254405	97809.7	242849	44455.7	18805.9	-148186	0.417519	-0.379324	1
219	219	P61758	PFD3_HUMAN	N/A	N/A	Prefoldin subunit 3 OS=Homo sapiens GN=VBP1 PE=1 SV=3	TRUE	-6.86803	0.00013	42845.3	115526	47595.8	114896	14423.9	18758.7	-72680.3	0.370873	-0.430775	1
322	322	P15880	RS2_HUMAN	N/A	N/A	40S ribosomal protein S2 OS=Homo sapiens GN=RPS2 PE=1 SV=2	TRUE	6.87228	0.00013	285172	119574	286028	114842	47380.7	25657.2	165598	2.38491	0.377472	1
50	50	Q96KP4	CNDP2_HUMAN	N/A	N/A	Cytosolic non-specific dipeptidase OS=Homo sapiens GN=CNDP2 PE=1 SV=2	TRUE	-6.78671	0.00014	122384	479760	124059	516028	23947.8	115287	-357377	0.255093	-0.593301	1
502	502	P46926	GNPI1_HUMAN	N/A	N/A	Glucosamine-6-phosphate isomerase 1 OS=Homo sapiens GN=GNPDA1 PE=1 SV=1	TRUE	-6.71057	0.00015	19774	53464.1	25166.1	52472.2	10122.8	4853.24	-33690.2	0.369855	-0.431969	1
569	569	P61247	RS3A_HUMAN	N/A	N/A	40S ribosomal protein S3a OS=Homo sapiens GN=RPS3A PE=1 SV=2	TRUE	6.7317	0.00015	384787	183798	384669	161817	38944.8	54226.6	200989	2.09353	0.320879	1
165	165	Q9Y230	RUVB2_HUMAN	N/A	N/A	RuvB-like 2 OS=Homo sapiens GN=RUVBL2 PE=1 SV=3	TRUE	6.6574	0.00016	289619	181873	280088	182088	28513.4	22286.1	107747	1.59243	0.20206	1
178	178	P36578	RL4_HUMAN	N/A	N/A	60S ribosomal protein L4 OS=Homo sapiens GN=RPL4 PE=1 SV=5	TRUE	6.65224	0.00016	735797	393133	715219	392878	95771.4	63990.2	342664	1.87162	0.272218	1
417	417	P31942	HNRH3_HUMAN	N/A	N/A	Heterogeneous nuclear ribonucleoprotein H3 OS=Homo sapiens GN=HNRNPH3 PE=1 SV=2	TRUE	-6.64737	0.00016	62367.9	236307	53302.1	237824	51966.1	26888.2	-173939	0.263928	-0.578515	1
218	218	P49588	SYAC_HUMAN	N/A	N/A	Alanine--tRNA ligase, cytoplasmic OS=Homo sapiens GN=AARS PE=1 SV=2	TRUE	6.48807	0.00019	302680	135542	285881	139056	54945.6	17295	167139	2.23312	0.348912	1
509	509	Q99439	CNN2_HUMAN	N/A	N/A	Calponin-2 OS=Homo sapiens GN=CNN2 PE=1 SV=4	TRUE	6.47646	0.00019	91061	55961.5	94767.1	55639	11424.4	4042.3	35099.5	1.62721	0.211443	1
235	235	Q92841	DDX17_HUMAN	N/A	N/A	Probable ATP-dependent RNA helicase DDX17 OS=Homo sapiens GN=DDX17 PE=1 SV=2	TRUE	-6.44665	0.0002	448779	673305	440907	696649	36163	68973.3	-224526	0.666531	-0.17618	1
488	488	Q01469	FABP5_HUMAN	N/A	N/A	Fatty acid-binding protein, epidermal OS=Homo sapiens GN=FABP5 PE=1 SV=3	TRUE	-6.45343	0.0002	392734	739448	392486	783184	67973	99054.7	-346714	0.531118	-0.274809	1
443	443	Q99584	S10AD_HUMAN	N/A	N/A	Protein S100-A13 OS=Homo sapiens GN=S100A13 PE=1 SV=1	TRUE	-6.2992	0.00023	31192.7	66095.7	30015.4	69203.1	7226.3	10064.1	-34902.9	0.471933	-0.32612	1
188	188	P07910	HNRPC_HUMAN	N/A	N/A	Heterogeneous nuclear ribonucleoproteins C1/C2 OS=Homo sapiens GN=HNRNPC PE=1 SV=4	TRUE	6.28238	0.00024	4.84901e+06	4.02084e+06	4.83761e+06	4.13781e+06	179542	233778	828167	1.20597	0.081336	1
407	407	Q01995	TAGL_HUMAN	N/A	N/A	Transgelin OS=Homo sapiens GN=TAGLN PE=1 SV=4	TRUE	6.28957	0.00024	37866.2	16513.5	37418.2	18098	6467.54	3974.83	21352.8	2.29305	0.360414	1
642	642	Q15785	TOM34_HUMAN	N/A	N/A	Mitochondrial import receptor subunit TOM34 OS=Homo sapiens GN=TOMM34 PE=1 SV=2	TRUE	-6.21363	0.00026	8670.35	37030.3	8167.04	37950	5042.8	8872.84	-28359.9	0.234142	-0.63052	1
23	23	P09211	GSTP1_HUMAN	N/A	N/A	Glutathione S-transferase P OS=Homo sapiens GN=GSTP1 PE=1 SV=2	TRUE	-6.08487	0.00029	695367	1.74584e+06	782754	1.68832e+06	228944	310808	-1.05047e+06	0.3983	-0.39979	1
156	156	P15531	NDKA_HUMAN	N/A	N/A	Nucleoside diphosphate kinase A OS=Homo sapiens GN=NME1 PE=1 SV=1	TRUE	5.99901	0.00032	233254	124272	249866	117578	39112.9	10969.4	108982	1.87697	0.273456	1
623	623	P84085	ARF5_HUMAN	N/A	N/A	ADP-ribosylation factor 5 OS=Homo sapiens GN=ARF5 PE=1 SV=2	TRUE	-5.9618	0.00034	4780.2	21541.3	4800.66	19768	2917.29	5568.62	-16761.1	0.221909	-0.653825	1
321	321	P54727	RD23B_HUMAN	N/A	N/A	UV excision repair protein RAD23 homolog B OS=Homo sapiens GN=RAD23B PE=1 SV=1	TRUE	-5.8029	0.0004	292950	593891	325636	580380	99982.4	58745.6	-300941	0.493272	-0.306913	1
570	570	P22234	PUR6_HUMAN	N/A	N/A	Multifunctional protein ADE2 OS=Homo sapiens GN=PAICS PE=1 SV=3	TRUE	-5.81788	0.0004	18310.6	43094.5	16889.5	43434.4	3159.06	8986.47	-24783.9	0.424894	-0.371719	1
646	646	P37802	TAGL2_HUMAN	N/A	N/A	Transgelin-2 OS=Homo sapiens GN=TAGLN2 PE=1 SV=3	TRUE	5.7922	0.00041	21379.1	5852.84	18898.5	5372.09	5552.73	2256.92	15526.2	3.65277	0.562622	1
254	254	Q00341	VIGLN_HUMAN	N/A	N/A	Vigilin OS=Homo sapiens GN=HDLBP PE=1 SV=2	TRUE	-5.74546	0.00043	66363.9	158844	60675.7	166299	24182.8	26657.8	-92480.4	0.417792	-0.37904	1
262	262	Q9UHD8	SEPT9_HUMAN	N/A	N/A	Septin-9 OS=Homo sapiens GN=SEPT9 PE=1 SV=2	TRUE	-5.71626	0.00045	99928.6	192573	113327	200203	22134	28695.6	-92644.1	0.518914	-0.284905	1
179	179	Q99460	PSMD1_HUMAN	N/A	N/A	26S proteasome non-ATPase regulatory subunit 1 OS=Homo sapiens GN=PSMD1 PE=1 SV=2	TRUE	-5.67094	0.00047	32299.4	85362.1	36184.8	96039.3	8592.73	19076.9	-53062.7	0.378381	-0.42207	1
231	231	P00558	PGK1_HUMAN	N/A	N/A	Phosphoglycerate kinase 1 OS=Homo sapiens GN=PGK1 PE=1 SV=3	TRUE	-5.62774	0.00049	1.11218e+06	2.64004e+06	1.02978e+06	2.81013e+06	285107	535950	-1.52786e+06	0.421273	-0.375436	1
55	55	P23528	COF1_HUMAN	N/A	N/A	Cofilin-1 OS=Homo sapiens GN=CFL1 PE=1 SV=3	TRUE	-5.62518	0.0005	151317	607634	160022	690394	40308.8	176856	-456317	0.249026	-0.603755	1
30	30	P00338	LDHA_HUMAN	N/A	N/A	L-lactate dehydrogenase A chain OS=Homo sapiens GN=LDHA PE=1 SV=2	TRUE	-5.58302	0.00052	1.05725e+06	2.20145e+06	1.12202e+06	2.20638e+06	240671	389979	-1.1442e+06	0.480253	-0.31853	1
382	382	P23588	IF4B_HUMAN	N/A	N/A	Eukaryotic translation initiation factor 4B OS=Homo sapiens GN=EIF4B PE=1 SV=2	TRUE	5.56763	0.00053	36901.6	23472.6	35996.8	24023.2	4657.45	2719.62	13429	1.57211	0.196484	1
48	48	P61981	1433G_HUMAN	N/A	N/A	14-3-3 protein gamma OS=Homo sapiens GN=YWHAG PE=1 SV=2	TRUE	-5.55704	0.00054	634255	844460	631172	809112	44631.4	71849.8	-210205	0.751077	-0.124315	1
10	10	P60709	ACTB_HUMAN	N/A	N/A	Actin, cytoplasmic 1 OS=Homo sapiens GN=ACTB PE=1 SV=1	TRUE	-5.50354	0.00057	191420	993653	201958	1.10179e+06	139007	294816	-802234	0.192642	-0.715248	1
210	210	P07305	H10_HUMAN	N/A	N/A	Histone H1.0 OS=Homo sapiens GN=H1F0 PE=1 SV=3	TRUE	-5.48777	0.00058	30452.7	118321	29682.5	122585	8398.08	34804.1	-87867.9	0.257374	-0.589435	1
435	435	O15511	ARPC5_HUMAN	N/A	N/A	Actin-related protein 2/3 complex subunit 5 OS=Homo sapiens GN=ARPC5 PE=1 SV=3	TRUE	-5.45813	0.0006	51217.5	123042	49779.2	134305	14906	25370	-71824.7	0.416259	-0.380636	1
519	519	P51858	HDGF_HUMAN	N/A	N/A	Hepatoma-derived growth factor OS=Homo sapiens GN=HDGF PE=1 SV=1	TRUE	-5.32287	0.00071	236680	339826	220194	334388	33213.6	27827.1	-103145	0.696476	-0.157094	1
247	247	P25205	MCM3_HUMAN	N/A	N/A	DNA replication licensing factor MCM3 OS=Homo sapiens GN=MCM3 PE=1 SV=3	TRUE	5.31481	0.00072	182607	75536.5	183299	75359.9	41331.3	17915.9	107071	2.41747	0.383361	1
98	98	P0DMV8	HS71A_HUMAN	N/A	N/A	Heat shock 70 kDa protein 1A OS=Homo sapiens GN=HSPA1A PE=1 SV=1	TRUE	-5.25242	0.00077	89322.4	273698	94018.2	262852	60334.4	50208.3	-184376	0.326353	-0.486312	1
387	387	Q53EL6	PDCD4_HUMAN	N/A	N/A	Programmed cell death protein 4 OS=Homo sapiens GN=PDCD4 PE=1 SV=2	TRUE	-5.233	0.00079	20423.6	62416	19527.1	63984.5	11481.1	13789.6	-41992.4	0.327217	-0.485164	1
504	504	Q12765	SCRN1_HUMAN	N/A	N/A	Secernin-1 OS=Homo sapiens GN=SCRN1 PE=1 SV=2	TRUE	-5.2291	0.00079	23198.7	48182.2	19402	46103.6	9776.59	4307.53	-24983.5	0.481478	-0.317423	1
95	95	P04083	ANXA1_HUMAN	N/A	N/A	Annexin A1 OS=Homo sapiens GN=ANXA1 PE=1 SV=2	TRUE	-5.18247	0.00084	221387	487857	205909	447636	68960.9	91995.6	-266470	0.453796	-0.34314	1
183	183	Q14315	FLNC_HUMAN	N/A	N/A	Filamin-C OS=Homo sapiens GN=FLNC PE=1 SV=3	TRUE	5.18561	0.00084	259949	176867	261840	178543	33651.2	12290.2	83081.6	1.46974	0.167241	1
135	135	Q9NPH2	INO1_HUMAN	N/A	N/A	Inositol-3-phosphate synthase 1 OS=Homo sapiens GN=ISYNA1 PE=1 SV=1	TRUE	-5.17678	0.00085	94293.5	548185	84030.5	571362	33741.3	193129	-453892	0.17201	-0.764445	1
306	306	P38159	RBMX_HUMAN	N/A	N/A	RNA-binding motif protein, X chromosome OS=Homo sapiens GN=RBMX PE=1 SV=3	TRUE	-5.17018	0.00085	139325	187843	139477	191485	5192.03	20331.2	-48517.9	0.74171	-0.129766	1
33	33	O43175	SERA_HUMAN	N/A	N/A	D-3-phosphoglycerate dehydrogenase OS=Homo sapiens GN=PHGDH PE=1 SV=4	TRUE	-5.15788	0.00087	797036	1.50988e+06	794597	1.55385e+06	206510	229908	-712848	0.527879	-0.277466	1
330	330	P36405	ARL3_HUMAN	N/A	N/A	ADP-ribosylation factor-like protein 3 OS=Homo sapiens GN=ARL3 PE=1 SV=2	TRUE	-5.15445	0.00087	11761.9	114441	9277.62	135000	8718.4	43681.9	-102679	0.102777	-0.988104	1
356	356	P50995	ANX11_HUMAN	N/A	N/A	Annexin A11 OS=Homo sapiens GN=ANXA11 PE=1 SV=1	TRUE	-5.12911	0.0009	38396.3	99402.3	42635	104803	22955.4	13431	-61006	0.386272	-0.413107	1
285	285	P14868	SYDC_HUMAN	N/A	N/A	Aspartate--tRNA ligase, cytoplasmic OS=Homo sapiens GN=DARS PE=1 SV=2	TRUE	5.06944	0.00097	172656	101001	175323	94537.5	12439.3	29055.2	71654.6	1.70945	0.232855	1
171	171	P00441	SODC_HUMAN	N/A	N/A	Superoxide dismutase [Cu-Zn] OS=Homo sapiens GN=SOD1 PE=1 SV=2	TRUE	-4.96566	0.0011	116228	156815	124519	155671	12087.8	13708.1	-40586.6	0.741181	-0.130076	1
164	164	P26583	HMGB2_HUMAN	N/A	N/A	High mobility group protein B2 OS=Homo sapiens GN=HMGB2 PE=1 SV=2	TRUE	-4.95608	0.00111	270022	504079	243733	515585	54591.9	90395.1	-234057	0.535675	-0.271099	1
84	84	P16949	STMN1_HUMAN	N/A	N/A	Stathmin OS=Homo sapiens GN=STMN1 PE=1 SV=3	TRUE	-4.93266	0.00115	494741	1.1098e+06	530695	1.19014e+06	105365	258141	-615055	0.445794	-0.350866	1
572	572	P45973	CBX5_HUMAN	N/A	N/A	Chromobox protein homolog 5 OS=Homo sapiens GN=CBX5 PE=1 SV=1	TRUE	-4.93198	0.00115	287.045	4160.62	350.496	3162.22	277.58	1734.13	-3873.57	0.068991	-1.16121	1
234	234	P52907	CAZA1_HUMAN	N/A	N/A	F-actin-capping protein subunit alpha-1 OS=Homo sapiens GN=CAPZA1 PE=1 SV=3	TRUE	-4.86945	0.00124	42216	109527	44636.4	117475	5424.56	30429.8	-67311.2	0.385439	-0.414045	1
5	5	P35580	MYH10_HUMAN	N/A	N/A	Myosin-10 OS=Homo sapiens GN=MYH10 PE=1 SV=3	TRUE	-4.82056	0.00132	260053	574400	295505	577316	125695	73907.4	-314347	0.452738	-0.344153	1
20	20	P16104	H2AX_HUMAN	N/A	N/A	Histone H2AX OS=Homo sapiens GN=H2AFX PE=1 SV=2	TRUE	-4.74828	0.00145	1951.05	13291.8	1700.56	11309.1	969.469	5251.88	-11340.7	0.146786	-0.833315	1
91	91	Q00839	HNRPU_HUMAN	N/A	N/A	Heterogeneous nuclear ribonucleoprotein U OS=Homo sapiens GN=HNRNPU PE=1 SV=6	TRUE	4.7359	0.00147	759685	357187	774739	379420	154798	110239	402498	2.12685	0.327738	1
562	562	Q14011	CIRBP_HUMAN	N/A	N/A	Cold-inducible RNA-binding protein OS=Homo sapiens GN=CIRBP PE=1 SV=1	TRUE	-4.73741	0.00147	12809.7	56609.4	16247.6	54758.7	9623.69	18297	-43799.6	0.226283	-0.645348	1
7	7	P07900	HS90A_HUMAN	N/A	N/A	Heat shock protein HSP 90-alpha OS=Homo sapiens GN=HSP90AA1 PE=1 SV=5	TRUE	-4.72729	0.00149	942517	1.39486e+06	908653	1.35945e+06	60864.6	205125	-452343	0.675707	-0.170242	1
186	186	Q9UKK9	NUDT5_HUMAN	N/A	N/A	ADP-sugar pyrophosphatase OS=Homo sapiens GN=NUDT5 PE=1 SV=1	TRUE	-4.72286	0.0015	49010.7	114046	66939.2	112837	28358.9	11995	-65035.3	0.429745	-0.366789	1
293	293	Q07666	KHDR1_HUMAN	N/A	N/A	KH domain-containing, RNA-binding, signal transduction-associated protein 1 OS=Homo sapiens GN=KHDRBS1 PE=1 SV=1	TRUE	-4.71205	0.00152	128618	188370	133433	189066	17650.9	22190.7	-59751.2	0.682798	-0.165708	1
528	528	Q14974	IMB1_HUMAN	N/A	N/A	Importin subunit beta-1 OS=Homo sapiens GN=KPNB1 PE=1 SV=2	TRUE	-4.69852	0.00154	9214.09	23127.1	7624.67	23252.5	4875.06	4480.62	-13913	0.39841	-0.399669	1
190	190	P51991	ROA3_HUMAN	N/A	N/A	Heterogeneous nuclear ribonucleoprotein A3 OS=Homo sapiens GN=HNRNPA3 PE=1 SV=2	TRUE	-4.65597	0.00163	358376	902714	338706	872203	110751	236804	-544338	0.396998	-0.401212	1
594	594	Q9Y3D6	FIS1_HUMAN	N/A	N/A	Mitochondrial fission 1 protein OS=Homo sapiens GN=FIS1 PE=1 SV=2	TRUE	-4.52654	0.00193	33429.9	88088.7	36928.9	91367.9	21450.8	16398.6	-54658.8	0.379503	-0.420785	1
71	71	P09493	TPM1_HUMAN	N/A	N/A	Tropomyosin alpha-1 chain OS=Homo sapiens GN=TPM1 PE=1 SV=2	TRUE	4.52344	0.00194	827717	570360	848066	581819	109156	65342.8	257358	1.45122	0.161733	1
117	117	Q14152	EIF3A_HUMAN	N/A	N/A	Eukaryotic translation initiation factor 3 subunit A OS=Homo sapiens GN=EIF3A PE=1 SV=1	TRUE	4.50664	0.00198	117011	58285.3	108833	54423.1	27394	9929.23	58725.5	2.00755	0.302667	1
716	716	P61604	CH10_HUMAN	N/A	N/A	10 kDa heat shock protein, mitochondrial OS=Homo sapiens GN=HSPE1 PE=1 SV=2	TRUE	4.478	0.00206	109515	72151.1	110296	73614.1	14693.2	11498.5	37364.2	1.51786	0.181232	1
508	508	O94979	SC31A_HUMAN	N/A	N/A	Protein transport protein Sec31A OS=Homo sapiens GN=SEC31A PE=1 SV=3	TRUE	-4.45777	0.00212	21661.3	64648.5	23341.4	69527.1	15879.8	14587.3	-42987.2	0.335062	-0.474875	1
127	127	P16401	H15_HUMAN	N/A	N/A	Histone H1.5 OS=Homo sapiens GN=HIST1H1B PE=1 SV=3	TRUE	-4.42459	0.00221	135850	1.13464e+06	204174	1.23747e+06	96175.1	495513	-998788	0.11973	-0.921797	1
64	64	P62701	RS4X_HUMAN	N/A	N/A	40S ribosomal protein S4, X isoform OS=Homo sapiens GN=RPS4X PE=1 SV=2	TRUE	4.39464	0.0023	183473	84759.7	192269	102497	32097.3	38633	98713	2.16462	0.335382	1
323	323	P12081	SYHC_HUMAN	N/A	N/A	Histidine--tRNA ligase, cytoplasmic OS=Homo sapiens GN=HARS PE=1 SV=2	TRUE	-4.34774	0.00245	40415.6	97827.4	47635.8	93408.7	21449.1	20292.7	-57411.8	0.413132	-0.383911	1
390	390	P02452	CO1A1_HUMAN	N/A	N/A	Collagen alpha-1(I) chain OS=Homo sapiens GN=COL1A1 PE=1 SV=5	TRUE	-4.3041	0.0026	2323.7	28252.1	2007.51	24401.2	897.335	13440.5	-25928.4	0.0822487	-1.08487	1
123	123	Q06830	PRDX1_HUMAN	N/A	N/A	Peroxiredoxin-1 OS=Homo sapiens GN=PRDX1 PE=1 SV=1	TRUE	4.27693	0.0027	1.60882e+06	766527	1.67489e+06	825806	416331	143503	842294	2.09885	0.32198	1
281	281	Q06323	PSME1_HUMAN	N/A	N/A	Proteasome activator complex subunit 1 OS=Homo sapiens GN=PSME1 PE=1 SV=1	TRUE	-4.22512	0.0029	13631.1	119941	5343.88	124011	13575	54600.1	-106310	0.113649	-0.944434	1
710	710	Q07021	C1QBP_HUMAN	N/A	N/A	Complement component 1 Q subcomponent-binding protein, mitochondrial OS=Homo sapiens GN=C1QBP PE=1 SV=1	TRUE	4.19498	0.00302	60718.6	40946.1	61947.9	40398.4	7609.71	7291.92	19772.6	1.48289	0.17111	1
273	273	P50991	TCPD_HUMAN	N/A	N/A	T-complex protein 1 subunit delta OS=Homo sapiens GN=CCT4 PE=1 SV=4	TRUE	-4.17086	0.00312	30157.7	137056	39913	158211	19797	53782.3	-106899	0.220038	-0.657501	1
249	249	O14818	PSA7_HUMAN	N/A	N/A	Proteasome subunit alpha type-7 OS=Homo sapiens GN=PSMA7 PE=1 SV=1	TRUE	4.15299	0.0032	399714	319256	383544	314704	28897.1	32273.7	80457.4	1.25202	0.0976096	1
381	381	P27695	APEX1_HUMAN	N/A	N/A	DNA-(apurinic or apyrimidinic site) lyase OS=Homo sapiens GN=APEX1 PE=1 SV=2	TRUE	-4.14127	0.00325	138864	207180	131014	214847	26778.4	25368.1	-68315.2	0.670261	-0.173756	1
489	489	Q9Y2V2	CHSP1_HUMAN	N/A	N/A	Calcium-regulated heat stable protein 1 OS=Homo sapiens GN=CARHSP1 PE=1 SV=2	TRUE	-4.11183	0.00338	6771.55	37025.6	7655.91	41517.2	5991.23	15322.9	-30254.1	0.182888	-0.737814	1
477	477	O14745	NHRF1_HUMAN	N/A	N/A	Na(+)/H(+) exchange regulatory cofactor NHE-RF1 OS=Homo sapiens GN=SLC9A3R1 PE=1 SV=4	TRUE	4.0874	0.0035	142414	85762	144115	87398.5	24650.7	18784.4	56651.7	1.66057	0.220257	1
298	298	P45974	UBP5_HUMAN	N/A	N/A	Ubiquitin carboxyl-terminal hydrolase 5 OS=Homo sapiens GN=USP5 PE=1 SV=2	TRUE	-4.0765	0.00355	169638	260006	163537	274718	15263.2	47160.8	-90367.9	0.652439	-0.18546	1
170	170	P62753	RS6_HUMAN	N/A	N/A	40S ribosomal protein S6 OS=Homo sapiens GN=RPS6 PE=1 SV=1	TRUE	4.07143	0.00358	1.18152e+06	673708	1.11521e+06	649050	266558	82034.4	507813	1.75376	0.24397	1
308	308	Q16543	CDC37_HUMAN	N/A	N/A	Hsp90 co-chaperone Cdc37 OS=Homo sapiens GN=CDC37 PE=1 SV=1	TRUE	-4.03355	0.00377	41197.5	89234.5	47529.8	90360	24069.9	11393.2	-48037	0.461677	-0.335662	1
379	379	Q13409	DC1I2_HUMAN	N/A	N/A	Cytoplasmic dynein 1 intermediate chain 2 OS=Homo sapiens GN=DYNC1I2 PE=1 SV=3	TRUE	-4.00859	0.0039	25164.8	50269.9	28307.8	49809.9	13817.1	2280.94	-25105.2	0.500593	-0.300515	1
542	542	Q13148	TADBP_HUMAN	N/A	N/A	TAR DNA-binding protein 43 OS=Homo sapiens GN=TARDBP PE=1 SV=1	TRUE	4.0051	0.00392	16142.3	2458	16405.2	2119.24	7580.13	954.886	13684.3	6.56727	0.817385	1
222	222	O00299	CLIC1_HUMAN	N/A	N/A	Chloride intracellular channel protein 1 OS=Homo sapiens GN=CLIC1 PE=1 SV=4	TRUE	-3.92367	0.0044	69126.5	100533	71757.4	99711	11796.5	13461	-31406.8	0.687598	-0.162665	1
250	250	O95394	AGM1_HUMAN	N/A	N/A	Phosphoacetylglucosamine mutase OS=Homo sapiens GN=PGM3 PE=1 SV=1	TRUE	-3.91696	0.00444	16098.3	52618.6	16367.7	62073.3	3029.53	20627	-36520.3	0.305942	-0.51436	1
539	539	Q9UNZ2	NSF1C_HUMAN	N/A	N/A	NSFL1 cofactor p47 OS=Homo sapiens GN=NSFL1C PE=1 SV=2	TRUE	-3.88283	0.00466	1306.06	5900.9	1566.51	6456.18	845.942	2507.24	-4594.85	0.221332	-0.654956	1
357	357	Q92820	GGH_HUMAN	N/A	N/A	Gamma-glutamyl hydrolase OS=Homo sapiens GN=GGH PE=1 SV=2	TRUE	-3.87982	0.00468	24019.9	63351.1	9738.45	63170.4	22530.8	2489.09	-39331.2	0.379155	-0.421183	1
418	418	O43242	PSMD3_HUMAN	N/A	N/A	26S proteasome non-ATPase regulatory subunit 3 OS=Homo sapiens GN=PSMD3 PE=1 SV=2	TRUE	-3.86045	0.00481	36392.6	102149	46243.4	111284	25499.9	28291.4	-65755.9	0.356272	-0.448219	1
526	526	P52565	GDIR1_HUMAN	N/A	N/A	Rho GDP-dissociation inhibitor 1 OS=Homo sapiens GN=ARHGDIA PE=1 SV=3	TRUE	-3.84944	0.00488	6493.11	125138	6048.81	145382	3425.65	68833.3	-118645	0.0518878	-1.28494	1
217	217	Q15637	SF01_HUMAN	N/A	N/A	Splicing factor 1 OS=Homo sapiens GN=SF1 PE=1 SV=4	TRUE	3.7968	0.00526	104473	23140.3	115034	30667.3	45772.6	14115.6	81332.8	4.51477	0.654635	1
202	202	Q14103	HNRPD_HUMAN	N/A	N/A	Heterogeneous nuclear ribonucleoprotein D0 OS=Homo sapiens GN=HNRNPD PE=1 SV=1	TRUE	-3.78603	0.00534	583166	978470	635482	1.03413e+06	102094	209965	-395304	0.595998	-0.224755	1
175	175	P52209	6PGD_HUMAN	N/A	N/A	6-phosphogluconate dehydrogenase, decarboxylating OS=Homo sapiens GN=PGD PE=1 SV=3	TRUE	3.75481	0.00559	234090	148872	217984	136359	41524.5	29175.4	85218.4	1.57243	0.196571	1
425	425	O60701	UGDH_HUMAN	N/A	N/A	UDP-glucose 6-dehydrogenase OS=Homo sapiens GN=UGDH PE=1 SV=1	TRUE	-3.74891	0.00563	95132.9	136058	90739.3	140636	12936.1	20700.2	-40924.7	0.69921	-0.155392	1
137	137	P35637	FUS_HUMAN	N/A	N/A	RNA-binding protein FUS OS=Homo sapiens GN=FUS PE=1 SV=1	TRUE	-3.74498	0.00566	250938	383855	258160	405088	59929.5	52028.2	-132917	0.65373	-0.184602	1
442	442	P07814	SYEP_HUMAN	N/A	N/A	Bifunctional glutamate/proline--tRNA ligase OS=Homo sapiens GN=EPRS PE=1 SV=5	TRUE	3.73519	0.00574	161604	110111	154082	115843	24857.1	18231.6	51493.3	1.46765	0.166623	1
35	35	Q15029	U5S1_HUMAN	N/A	N/A	116 kDa U5 small nuclear ribonucleoprotein component OS=Homo sapiens GN=EFTUD2 PE=1 SV=1	TRUE	-3.71048	0.00595	125007	244180	118988	238396	25648.2	67081.9	-119173	0.511945	-0.290776	1
284	284	P07237	PDIA1_HUMAN	N/A	N/A	Protein disulfide-isomerase OS=Homo sapiens GN=P4HB PE=1 SV=3	TRUE	-3.70365	0.00601	309995	494915	304690	485336	32201	106900	-184920	0.626359	-0.203176	1
4	4	P35579	MYH9_HUMAN	N/A	N/A	Myosin-9 OS=Homo sapiens GN=MYH9 PE=1 SV=4	TRUE	-3.64402	0.00655	492930	715318	496064	707957	100961	91809.2	-222388	0.689107	-0.161714	1
45	45	P63104	1433Z_HUMAN	N/A	N/A	14-3-3 protein zeta/delta OS=Homo sapiens GN=YWHAZ PE=1 SV=1	TRUE	-3.63388	0.00665	1.50357e+06	2.32674e+06	1.58934e+06	2.36512e+06	276365	424494	-823171	0.646213	-0.189624	1
152	152	Q15233	NONO_HUMAN	N/A	N/A	Non-POU domain-containing octamer-binding protein OS=Homo sapiens GN=NONO PE=1 SV=4	TRUE	3.59222	0.00706	202005	41989.8	242861	41976.1	98070.7	17415.9	160015	4.81079	0.682217	1
378	378	Q13523	PRP4B_HUMAN	N/A	N/A	Serine/threonine-protein kinase PRP4 homolog OS=Homo sapiens GN=PRPF4B PE=1 SV=3	TRUE	-3.58044	0.00718	6594.74	25584.5	4234.44	25799.3	5187.51	10664.8	-18989.8	0.257763	-0.588779	1
335	335	Q08211	DHX9_HUMAN	N/A	N/A	ATP-dependent RNA helicase A OS=Homo sapiens GN=DHX9 PE=1 SV=4	TRUE	-3.56658	0.00733	51648.1	98714.4	45079.8	106973	18796.3	22747.2	-47066.3	0.523207	-0.281326	1
181	181	Q7Z4V5	HDGR2_HUMAN	N/A	N/A	Hepatoma-derived growth factor-related protein 2 OS=Homo sapiens GN=HDGFRP2 PE=1 SV=1	TRUE	-3.5508	0.0075	23486.5	44225.6	27314.1	43743.6	12102.6	4908.56	-20739.1	0.531061	-0.274856	1
53	53	P13010	XRCC5_HUMAN	N/A	N/A	X-ray repair cross-complementing protein 5 OS=Homo sapiens GN=XRCC5 PE=1 SV=3	TRUE	-3.53892	0.00763	677538	1.31472e+06	519506	1.40036e+06	301379	266943	-637179	0.515349	-0.287898	1
274	274	P28070	PSB4_HUMAN	N/A	N/A	Proteasome subunit beta type-4 OS=Homo sapiens GN=PSMB4 PE=1 SV=4	TRUE	3.52779	0.00776	225692	167071	215793	164295	31908	19039.4	58621.1	1.35087	0.130615	1
25	25	P61978	HNRPK_HUMAN	N/A	N/A	Heterogeneous nuclear ribonucleoprotein K OS=Homo sapiens GN=HNRNPK PE=1 SV=1	TRUE	-3.51349	0.00792	2.14686e+06	2.8343e+06	2.18895e+06	2.71795e+06	127290	418575	-687438	0.757458	-0.120642	1
93	93	P04406	G3P_HUMAN	N/A	N/A	Glyceraldehyde-3-phosphate dehydrogenase OS=Homo sapiens GN=GAPDH PE=1 SV=3	TRUE	-3.49852	0.0081	148421	890525	149733	851413	61552.8	470302	-742103	0.166667	-0.77815	1
109	109	O60264	SMCA5_HUMAN	N/A	N/A	SWI/SNF-related matrix-associated actin-dependent regulator of chromatin subfamily A member 5 OS=Homo sapiens GN=SMARCA5 PE=1 SV=1	TRUE	3.47412	0.00839	128035	92191.4	121342	92908.7	22408.2	5486.34	35843.4	1.38879	0.142638	1
54	54	P30101	PDIA3_HUMAN	N/A	N/A	Protein disulfide-isomerase A3 OS=Homo sapiens GN=PDIA3 PE=1 SV=4	TRUE	-3.46395	0.00852	480437	611794	463057	597637	47663.6	70130.8	-131358	0.785291	-0.104969	1
412	412	Q13283	G3BP1_HUMAN	N/A	N/A	Ras GTPase-activating protein-binding protein 1 OS=Homo sapiens GN=G3BP1 PE=1 SV=1	TRUE	-3.45994	0.00857	12855.6	50268.9	11228.9	51434.5	9986.58	22020.6	-37413.3	0.255736	-0.592208	1
619	619	P49419	AL7A1_HUMAN	N/A	N/A	Alpha-aminoadipic semialdehyde dehydrogenase OS=Homo sapiens GN=ALDH7A1 PE=1 SV=5	TRUE	-3.45048	0.00869	31479.3	82206.1	34951.5	90638	15154.9	29171.6	-50726.8	0.382931	-0.416879	1
635	635	P08670	VIME_HUMAN	N/A	N/A	Vimentin OS=Homo sapiens GN=VIM PE=1 SV=4	TRUE	3.44998	0.0087	231625	98171.8	251432	108623	82812.1	24974.8	133453	2.35938	0.372798	1
483	483	P17980	PRS6A_HUMAN	N/A	N/A	26S protease regulatory subunit 6A OS=Homo sapiens GN=PSMC3 PE=1 SV=3	TRUE	3.44475	0.00876	39145.8	4402.41	43240.3	3479.31	22262.2	3608.85	34743.4	8.89192	0.948995	1
429	429	Q14240	IF4A2_HUMAN	N/A	N/A	Eukaryotic initiation factor 4A-II OS=Homo sapiens GN=EIF4A2 PE=1 SV=2	TRUE	-3.40551	0.00928	24905.9	70094.1	30409.9	74314.8	19650.5	22230.7	-45188.2	0.355321	-0.449379	1
22	22	P07195	LDHB_HUMAN	N/A	N/A	L-lactate dehydrogenase B chain OS=Homo sapiens GN=LDHB PE=1 SV=2	TRUE	-3.38766	0.00953	1.94759e+06	3.17036e+06	1.96071e+06	3.27023e+06	583999	557102	-1.22277e+06	0.614312	-0.211611	1
303	303	Q99436	PSB7_HUMAN	N/A	N/A	Proteasome subunit beta type-7 OS=Homo sapiens GN=PSMB7 PE=1 SV=1	TRUE	3.38213	0.00961	43848.2	15404.7	40664.7	19221.6	17539.8	6781.6	28443.5	2.84642	0.454298	1
252	252	P13667	PDIA4_HUMAN	N/A	N/A	Protein disulfide-isomerase A4 OS=Homo sapiens GN=PDIA4 PE=1 SV=2	TRUE	-3.3588	0.00995	75286.2	130385	71528.1	142043	22749	28774.5	-55098.4	0.577416	-0.238511	1
44	44	P09874	PARP1_HUMAN	N/A	N/A	Poly [ADP-ribose] polymerase 1 OS=Homo sapiens GN=PARP1 PE=1 SV=4	TRUE	3.33216	0.01035	1.01955e+06	719875	976331	752308	180434	88794.9	299677	1.41629	0.151152	1
143	143	Q12905	ILF2_HUMAN	N/A	N/A	Interleukin enhancer-binding factor 2 OS=Homo sapiens GN=ILF2 PE=1 SV=2	TRUE	-3.32829	0.01041	203430	286756	207358	252991	14550.2	54057.1	-83325.5	0.70942	-0.149097	1
43	43	P04075	ALDOA_HUMAN	N/A	N/A	Fructose-bisphosphate aldolase A OS=Homo sapiens GN=ALDOA PE=1 SV=2	TRUE	-3.32497	0.01046	1.94622e+06	2.19188e+06	1.93755e+06	2.26028e+06	117425	116210	-245658	0.887923	-0.0516245	1
238	238	P55209	NP1L1_HUMAN	N/A	N/A	Nucleosome assembly protein 1-like 1 OS=Homo sapiens GN=NAP1L1 PE=1 SV=1	TRUE	-3.32467	0.01047	16529.9	95529.5	14162.1	109404	8345.1	52473.2	-78999.6	0.173035	-0.761866	1
479	479	P53621	COPA_HUMAN	N/A	N/A	Coatomer subunit alpha OS=Homo sapiens GN=COPA PE=1 SV=2	TRUE	-3.30978	0.0107	8049.51	41332.9	4047.73	50097.1	10539.9	19862.8	-33283.3	0.194748	-0.710526	1
375	375	P62081	RS7_HUMAN	N/A	N/A	40S ribosomal protein S7 OS=Homo sapiens GN=RPS7 PE=1 SV=1	TRUE	-3.26892	0.01137	124453	238812	131505	262089	56365.9	54241.7	-114359	0.521134	-0.28305	1
745	745	P07686	HEXB_HUMAN	N/A	N/A	Beta-hexosaminidase subunit beta OS=Homo sapiens GN=HEXB PE=1 SV=3	TRUE	-3.25109	0.01168	8945.98	25925.4	9695.36	29714	6605.41	9630.76	-16979.4	0.345066	-0.462098	1
146	146	P10599	THIO_HUMAN	N/A	N/A	Thioredoxin OS=Homo sapiens GN=TXN PE=1 SV=3	TRUE	-3.24751	0.01174	689550	827384	713643	832848	81245	49053.1	-137833	0.83341	-0.0791411	1
522	522	O75643	U520_HUMAN	N/A	N/A	U5 small nuclear ribonucleoprotein 200 kDa helicase OS=Homo sapiens GN=SNRNP200 PE=1 SV=2	TRUE	-3.23458	0.01197	31312.9	65423.3	35417.8	73667.5	14830.6	18332.9	-34110.4	0.47862	-0.320009	1
189	189	O15371	EIF3D_HUMAN	N/A	N/A	Eukaryotic translation initiation factor 3 subunit D OS=Homo sapiens GN=EIF3D PE=1 SV=1	TRUE	3.21069	0.01241	157267	104860	150252	107755	30409.4	20185.1	52407.4	1.49979	0.176029	1
703	703	Q92973	TNPO1_HUMAN	N/A	N/A	Transportin-1 OS=Homo sapiens GN=TNPO1 PE=1 SV=2	TRUE	-3.19405	0.01273	14522.1	22667.7	13422.8	23494.5	3278.61	4665.73	-8145.57	0.640653	-0.193377	1
501	501	P31948	STIP1_HUMAN	N/A	N/A	Stress-induced-phosphoprotein 1 OS=Homo sapiens GN=STIP1 PE=1 SV=1	TRUE	3.17807	0.01304	213678	150015	216914	133831	21606.8	39237	63663	1.42438	0.153625	1
56	56	P15311	EZRI_HUMAN	N/A	N/A	Ezrin OS=Homo sapiens GN=EZR PE=1 SV=4	TRUE	-3.15994	0.0134	94336.8	219702	81920.1	245147	55357.9	69320.2	-125365	0.429386	-0.367152	1
80	80	Q92945	FUBP2_HUMAN	N/A	N/A	Far upstream element-binding protein 2 OS=Homo sapiens GN=KHSRP PE=1 SV=4	TRUE	-3.15137	0.01357	377733	497536	379637	528077	38167.4	75956.2	-119803	0.759208	-0.119639	1
248	248	Q15293	RCN1_HUMAN	N/A	N/A	Reticulocalbin-1 OS=Homo sapiens GN=RCN1 PE=1 SV=1	TRUE	-3.14611	0.01368	3388.62	32303.5	3974.93	32326.5	1205.48	20515.6	-28914.9	0.104899	-0.979227	1
511	511	P62158	CALM_HUMAN	N/A	N/A	Calmodulin OS=Homo sapiens GN=CALM1 PE=1 SV=2	TRUE	-3.13117	0.01399	4963.64	15581.3	2101.39	16354.9	4698.39	5951.35	-10617.7	0.318563	-0.496805	1
394	394	P46777	RL5_HUMAN	N/A	N/A	60S ribosomal protein L5 OS=Homo sapiens GN=RPL5 PE=1 SV=3	TRUE	3.12406	0.01414	149307	89448.6	155871	83353.7	39948.2	15484.4	59858.5	1.66919	0.222507	1
695	695	Q03252	LMNB2_HUMAN	N/A	N/A	Lamin-B2 OS=Homo sapiens GN=LMNB2 PE=1 SV=4	TRUE	-3.11049	0.01443	34826.9	73045.4	27328.1	68214.4	24955.5	11492.3	-38218.6	0.476784	-0.321679	1
586	586	Q9GZS3	WDR61_HUMAN	N/A	N/A	WD repeat-containing protein 61 OS=Homo sapiens GN=WDR61 PE=1 SV=1	TRUE	3.09684	0.01474	59078.8	43574.9	57175.2	41748.3	5878.7	9526.8	15503.9	1.3558	0.132195	1
267	267	Q7L5D6	GET4_HUMAN	N/A	N/A	Golgi to ER traffic protein 4 homolog OS=Homo sapiens GN=GET4 PE=1 SV=1	TRUE	-3.07597	0.01521	5562.22	15716.5	2414.18	16890.7	7022.64	2273.84	-10154.2	0.35391	-0.451107	1
423	423	P55145	MANF_HUMAN	N/A	N/A	Mesencephalic astrocyte-derived neurotrophic factor OS=Homo sapiens GN=MANF PE=1 SV=3	TRUE	-3.04065	0.01605	18741	43119.1	11557.5	41616.6	17133.6	5275.65	-24378.1	0.434634	-0.361876	1
59	59	P22626	ROA2_HUMAN	N/A	N/A	Heterogeneous nuclear ribonucleoproteins A2/B1 OS=Homo sapiens GN=HNRNPA2B1 PE=1 SV=2	TRUE	-3.02504	0.01643	2.66713e+06	4.28679e+06	3.13332e+06	4.35943e+06	1.11254e+06	442284	-1.61965e+06	0.622175	-0.206087	1
573	573	Q92734	TFG_HUMAN	N/A	N/A	Protein TFG OS=Homo sapiens GN=TFG PE=1 SV=2	TRUE	-3.01039	0.0168	69765.3	96619.2	59516.6	95191.1	16337	11444.1	-26853.8	0.722065	-0.141424	1
97	97	P11142	HSP7C_HUMAN	N/A	N/A	Heat shock cognate 71 kDa protein OS=Homo sapiens GN=HSPA8 PE=1 SV=1	TRUE	3.00733	0.01688	1.68053e+06	1.19166e+06	1.69062e+06	1.17903e+06	349786	98872.3	488867	1.41024	0.149293	1
400	400	P48643	TCPE_HUMAN	N/A	N/A	T-complex protein 1 subunit epsilon OS=Homo sapiens GN=CCT5 PE=1 SV=1	TRUE	-2.98024	0.01759	43990.3	88695.2	40523.6	100157	18366.1	28066.9	-44704.9	0.495971	-0.304543	1
172	172	Q14566	MCM6_HUMAN	N/A	N/A	DNA replication licensing factor MCM6 OS=Homo sapiens GN=MCM6 PE=1 SV=1	TRUE	2.96606	0.01798	132543	86607.7	145175	91174.9	31352.7	14704.5	45935	1.53038	0.184799	1
255	255	O75223	GGCT_HUMAN	N/A	N/A	Gamma-glutamylcyclotransferase OS=Homo sapiens GN=GGCT PE=1 SV=1	TRUE	-2.94913	0.01845	29377	49062.9	30243.1	52300	9358.16	11628.2	-19685.9	0.598761	-0.222746	1
79	79	Q96AE4	FUBP1_HUMAN	N/A	N/A	Far upstream element-binding protein 1 OS=Homo sapiens GN=FUBP1 PE=1 SV=3	TRUE	-2.94752	0.0185	761379	862186	761869	859278	53632.2	54516.2	-100807	0.88308	-0.0540002	1
555	555	Q08945	SSRP1_HUMAN	N/A	N/A	FACT complex subunit SSRP1 OS=Homo sapiens GN=SSRP1 PE=1 SV=1	TRUE	2.93099	0.01897	104126	75947.1	118432	75981.9	20497.1	6483.34	28179.2	1.37104	0.137049	1
326	326	Q9UBT2	SAE2_HUMAN	N/A	N/A	SUMO-activating enzyme subunit 2 OS=Homo sapiens GN=UBA2 PE=1 SV=2	TRUE	-2.91145	0.01955	10326.4	41891.7	5771.34	51530.7	8390.39	22744.7	-31565.3	0.246502	-0.60818	1
46	46	P62258	1433E_HUMAN	N/A	N/A	14-3-3 protein epsilon OS=Homo sapiens GN=YWHAE PE=1 SV=1	TRUE	-2.90425	0.01976	2.10013e+06	2.7653e+06	2.12959e+06	2.69519e+06	200338	471326	-665172	0.759458	-0.119496	1
74	74	P62937	PPIA_HUMAN	N/A	N/A	Peptidyl-prolyl cis-trans isomerase A OS=Homo sapiens GN=PPIA PE=1 SV=2	TRUE	2.89591	0.02002	1.67561e+06	772679	1.76091e+06	802474	646571	260817	902929	2.16857	0.336173	1
349	349	P62913	RL11_HUMAN	N/A	N/A	60S ribosomal protein L11 OS=Homo sapiens GN=RPL11 PE=1 SV=2	TRUE	2.8824	0.02044	104403	50407.4	113456	41792.5	37085.7	19474	53995.4	2.07118	0.316218	1
129	129	P37837	TALDO_HUMAN	N/A	N/A	Transaldolase OS=Homo sapiens GN=TALDO1 PE=1 SV=2	TRUE	2.87351	0.02072	676421	572781	649805	578684	69240.4	41352.4	103640	1.18094	0.0722283	1
319	319	Q9Y617	SERC_HUMAN	N/A	N/A	Phosphoserine aminotransferase OS=Homo sapiens GN=PSAT1 PE=1 SV=2	TRUE	2.86894	0.02086	240642	144871	263751	124519	58331.8	46575	95771.1	1.66108	0.22039	1
233	233	P07737	PROF1_HUMAN	N/A	N/A	Profilin-1 OS=Homo sapiens GN=PFN1 PE=1 SV=2	TRUE	-2.84971	0.02149	1.03242e+06	1.49711e+06	934974	1.60635e+06	201546	303860	-464688	0.689609	-0.161397	1
76	76	P0CG47	UBB_HUMAN	N/A	N/A	Polyubiquitin-B OS=Homo sapiens GN=UBB PE=1 SV=1	TRUE	-2.81593	0.02264	616495	775033	617833	820327	87400.1	90608.7	-158538	0.795443	-0.0993908	1
466	466	P27708	PYR1_HUMAN	N/A	N/A	CAD protein OS=Homo sapiens GN=CAD PE=1 SV=3	TRUE	2.79708	0.0233	89390.8	66902.3	83235.6	68553.8	15529.1	9058.29	22488.5	1.33614	0.125852	1
194	194	P50395	GDIB_HUMAN	N/A	N/A	Rab GDP dissociation inhibitor beta OS=Homo sapiens GN=GDI2 PE=1 SV=2	TRUE	-2.78645	0.02369	430847	634472	386146	657269	107920	122697	-203625	0.679064	-0.168089	1
317	317	O14737	PDCD5_HUMAN	N/A	N/A	Programmed cell death protein 5 OS=Homo sapiens GN=PDCD5 PE=1 SV=3	TRUE	-2.74166	0.02538	11466	43340.8	11130.8	44773.9	5528.89	25402.1	-31874.9	0.264553	-0.577487	1
410	410	Q9UBE0	SAE1_HUMAN	N/A	N/A	SUMO-activating enzyme subunit 1 OS=Homo sapiens GN=SAE1 PE=1 SV=1	TRUE	-2.74172	0.02538	4447.5	11188.7	2942.4	11538	4282.76	3447.46	-6741.18	0.3975	-0.400663	1
656	656	Q9UHV9	PFD2_HUMAN	N/A	N/A	Prefoldin subunit 2 OS=Homo sapiens GN=PFDN2 PE=1 SV=1	TRUE	-2.7273	0.02595	55066	95564.2	64219.3	93052.8	31794.9	9569.23	-40498.2	0.57622	-0.239411	1
457	457	P40227	TCPZ_HUMAN	N/A	N/A	T-complex protein 1 subunit zeta OS=Homo sapiens GN=CCT6A PE=1 SV=3	TRUE	-2.71923	0.02628	76227.9	227556	56233.3	215032	66606.7	105113	-151328	0.334985	-0.474974	1
177	177	O60841	IF2P_HUMAN	N/A	N/A	Eukaryotic translation initiation factor 5B OS=Homo sapiens GN=EIF5B PE=1 SV=4	TRUE	-2.71161	0.02659	40783.4	63623.5	41475.3	61554.5	4577.96	18269.8	-22840.1	0.641011	-0.193135	1
361	361	Q71DI3	H32_HUMAN	N/A	N/A	Histone H3.2 OS=Homo sapiens GN=HIST2H3A PE=1 SV=3	TRUE	-2.70145	0.02701	5.70544e+06	1.58914e+07	5.84037e+06	1.55767e+07	4.60554e+06	7.06212e+06	-1.01859e+07	0.359028	-0.444872	1
28	28	P06748	NPM_HUMAN	N/A	N/A	Nucleophosmin OS=Homo sapiens GN=NPM1 PE=1 SV=2	TRUE	2.70103	0.02703	5.21165e+06	3.71542e+06	5.51633e+06	3.72261e+06	1.0008e+06	729857	1.49623e+06	1.40271	0.146967	1
32	32	P06733	ENOA_HUMAN	N/A	N/A	Alpha-enolase OS=Homo sapiens GN=ENO1 PE=1 SV=2	TRUE	-2.68994	0.0275	3.50829e+06	5.93532e+06	3.36791e+06	6.71998e+06	1.05616e+06	1.71898e+06	-2.42703e+06	0.591087	-0.228349	1
286	286	P63208	SKP1_HUMAN	N/A	N/A	S-phase kinase-associated protein 1 OS=Homo sapiens GN=SKP1 PE=1 SV=2	TRUE	-2.68678	0.02763	167834	238408	185438	241874	51880.2	27535.4	-70573.5	0.70398	-0.15244	1
455	455	O95747	OXSR1_HUMAN	N/A	N/A	Serine/threonine-protein kinase OSR1 OS=Homo sapiens GN=OXSR1 PE=1 SV=1	TRUE	-2.68045	0.02791	4938.2	17516.5	4019.92	21458.6	4247.06	9595.05	-12578.3	0.281917	-0.549878	1
96	96	P11021	GRP78_HUMAN	N/A	N/A	78 kDa glucose-regulated protein OS=Homo sapiens GN=HSPA5 PE=1 SV=2	TRUE	2.67517	0.02814	922714	738697	922475	657929	45286.2	146995	184017	1.24911	0.0966009	1
60	60	P09651	ROA1_HUMAN	N/A	N/A	Heterogeneous nuclear ribonucleoprotein A1 OS=Homo sapiens GN=HNRNPA1 PE=1 SV=5	TRUE	-2.59384	0.03192	1.7553e+06	2.87429e+06	1.93091e+06	3.11813e+06	651668	711238	-1.11898e+06	0.610691	-0.214178	1
414	414	Q9Y265	RUVB1_HUMAN	N/A	N/A	RuvB-like 1 OS=Homo sapiens GN=RUVBL1 PE=1 SV=1	TRUE	-2.59177	0.03202	13811.1	34812.9	15369.4	35521.1	7449.6	16517.2	-21001.9	0.396722	-0.401513	1
571	571	P62195	PRS8_HUMAN	N/A	N/A	26S protease regulatory subunit 8 OS=Homo sapiens GN=PSMC5 PE=1 SV=1	TRUE	-2.56357	0.03346	36885.5	53559.5	36004.8	55802.2	6976.02	12761.6	-16674	0.688682	-0.161981	1
658	658	P30043	BLVRB_HUMAN	N/A	N/A	Flavin reductase (NADPH) OS=Homo sapiens GN=BLVRB PE=1 SV=3	TRUE	-2.53344	0.03507	14300	26384.1	16735.5	29193.3	6825.28	8195.81	-12084	0.541995	-0.266005	1
198	198	Q15008	PSMD6_HUMAN	N/A	N/A	26S proteasome non-ATPase regulatory subunit 6 OS=Homo sapiens GN=PSMD6 PE=1 SV=1	TRUE	-2.52944	0.03529	41802	67129.3	34683.3	67714.5	16913.5	14670.9	-25327.2	0.62271	-0.205714	1
266	266	P35659	DEK_HUMAN	N/A	N/A	Protein DEK OS=Homo sapiens GN=DEK PE=1 SV=1	TRUE	2.51137	0.03629	40626	13792.6	51916.3	9382.98	22558.5	7869.82	26833.4	2.94549	0.469158	1
104	104	Q5VTE0	EF1A3_HUMAN	N/A	N/A	Putative elongation factor 1-alpha-like 3 OS=Homo sapiens GN=EEF1A1P5 PE=5 SV=1	TRUE	2.45707	0.0395	5.70337e+06	4.89754e+06	5.59368e+06	4.81799e+06	411201	607225	805837	1.16454	0.0661541	1
17	17	P13645	K1C10_HUMAN	N/A	N/A	Keratin, type I cytoskeletal 10 OS=Homo sapiens GN=KRT10 PE=1 SV=6	TRUE	2.45559	0.03959	254793	98694.8	214476	79526.7	130487	56373.3	156098	2.58162	0.411893	1
108	108	Q07020	RL18_HUMAN	N/A	N/A	60S ribosomal protein L18 OS=Homo sapiens GN=RPL18 PE=1 SV=2	TRUE	2.44042	0.04054	279823	155977	299501	165859	107280	36980.9	123846	1.794	0.253822	1
310	310	P54578	UBP14_HUMAN	N/A	N/A	Ubiquitin carboxyl-terminal hydrolase 14 OS=Homo sapiens GN=USP14 PE=1 SV=3	TRUE	-2.43226	0.04106	130963	188595	143070	212601	35420.2	39403.8	-57632.4	0.694412	-0.158383	1
154	154	P20073	ANXA7_HUMAN	N/A	N/A	Annexin A7 OS=Homo sapiens GN=ANXA7 PE=1 SV=3	TRUE	-2.43193	0.04108	14597.4	43264.3	16444.3	50760	11786.5	23576	-28666.8	0.337401	-0.471853	1
461	461	P54577	SYYC_HUMAN	N/A	N/A	Tyrosine--tRNA ligase, cytoplasmic OS=Homo sapiens GN=YARS PE=1 SV=4	TRUE	-2.38553	0.04416	113032	151501	114276	156842	31468.2	17607.2	-38469.4	0.746079	-0.127215	1
289	289	P68036	UB2L3_HUMAN	N/A	N/A	Ubiquitin-conjugating enzyme E2 L3 OS=Homo sapiens GN=UBE2L3 PE=1 SV=1	TRUE	-2.37918	0.0446	20695.9	31676.3	23003.3	29972.5	9348.25	4371.72	-10980.5	0.653354	-0.184851	1
38	38	O43707	ACTN4_HUMAN	N/A	N/A	Alpha-actinin-4 OS=Homo sapiens GN=ACTN4 PE=1 SV=2	TRUE	-2.30262	0.05026	312902	360095	309937	355959	42106.5	18090.8	-47192.3	0.868945	-0.0610079	1
67	67	P27797	CALR_HUMAN	N/A	N/A	Calreticulin OS=Homo sapiens GN=CALR PE=1 SV=1	TRUE	2.27851	0.05219	469107	304168	501789	297277	149714	61534.1	164938	1.54226	0.188158	1
595	595	P30044	PRDX5_HUMAN	N/A	N/A	Peroxiredoxin-5, mitochondrial OS=Homo sapiens GN=PRDX5 PE=1 SV=4	TRUE	-2.25345	0.05427	8470.59	59022.4	6694.48	78505.8	4589.39	49951.4	-50551.8	0.143515	-0.843103	1
277	277	Q9UHX1	PUF60_HUMAN	N/A	N/A	Poly(U)-binding-splicing factor PUF60 OS=Homo sapiens GN=PUF60 PE=1 SV=1	TRUE	-2.21931	0.05724	19174.6	63784.4	15539.8	70673	11473.5	43457.7	-44609.8	0.300616	-0.521988	1
367	367	P53618	COPB_HUMAN	N/A	N/A	Coatomer subunit beta OS=Homo sapiens GN=COPB1 PE=1 SV=3	TRUE	-2.21149	0.05795	79815.7	123533	98477	121912	43314.8	8816.3	-43717.1	0.64611	-0.189694	1
264	264	P50453	SPB9_HUMAN	N/A	N/A	Serpin B9 OS=Homo sapiens GN=SERPINB9 PE=1 SV=1	TRUE	2.20187	0.05882	103052	21018.4	93463.6	23631.9	83009.8	7043.99	82033.9	4.90296	0.690458	1
223	223	P11586	C1TC_HUMAN	N/A	N/A	C-1-tetrahydrofolate synthase, cytoplasmic OS=Homo sapiens GN=MTHFD1 PE=1 SV=3	TRUE	2.18048	0.06082	206247	148026	178342	157526	46024	38033.3	58221.3	1.39332	0.14405	1
201	201	Q15843	NEDD8_HUMAN	N/A	N/A	NEDD8 OS=Homo sapiens GN=NEDD8 PE=1 SV=1	TRUE	-2.17234	0.06159	466275	539518	453967	541393	69265.2	29768.7	-73242.7	0.864244	-0.0633636	1
391	391	P23284	PPIB_HUMAN	N/A	N/A	Peptidyl-prolyl cis-trans isomerase B OS=Homo sapiens GN=PPIB PE=1 SV=2	TRUE	2.16308	0.06249	431374	298437	472885	266629	98152	96183.6	132937	1.44544	0.160001	1
338	338	P11766	ADHX_HUMAN	N/A	N/A	Alcohol dehydrogenase class-3 OS=Homo sapiens GN=ADH5 PE=1 SV=4	TRUE	2.14883	0.06389	357725	259695	358863	260541	63766.7	79623.1	98030.1	1.37748	0.139086	1
132	132	Q13813	SPTN1_HUMAN	N/A	N/A	Spectrin alpha chain, non-erythrocytic 1 OS=Homo sapiens GN=SPTAN1 PE=1 SV=3	TRUE	-2.14786	0.06399	218837	302898	257571	307932	64125.9	59552.8	-84061.7	0.722476	-0.141177	1
402	402	Q9Y333	LSM2_HUMAN	N/A	N/A	U6 snRNA-associated Sm-like protein LSm2 OS=Homo sapiens GN=LSM2 PE=1 SV=1	TRUE	2.14555	0.06422	31619.9	14632.5	33591.6	15145.5	12783.1	12248.4	16987.4	2.16093	0.334641	1
463	463	Q9Y3I0	RTCB_HUMAN	N/A	N/A	tRNA-splicing ligase RtcB homolog OS=Homo sapiens GN=RTCB PE=1 SV=1	TRUE	2.14502	0.06427	86862.2	56667.7	85621.3	56249.2	14262.2	28059.6	30194.5	1.53283	0.185495	1
365	365	P47756	CAPZB_HUMAN	N/A	N/A	F-actin-capping protein subunit beta OS=Homo sapiens GN=CAPZB PE=1 SV=4	TRUE	2.12973	0.06582	59769	24466.2	68008.1	27259.9	33638	15567.2	35302.8	2.44292	0.387909	1
292	292	O43143	DHX15_HUMAN	N/A	N/A	Pre-mRNA-splicing factor ATP-dependent RNA helicase DHX15 OS=Homo sapiens GN=DHX15 PE=1 SV=2	TRUE	2.12943	0.06585	165880	100611	161154	116923	62837.9	27365.5	65269.5	1.64873	0.217151	1
507	507	Q9BT78	CSN4_HUMAN	N/A	N/A	COP9 signalosome complex subunit 4 OS=Homo sapiens GN=COPS4 PE=1 SV=1	TRUE	-2.10296	0.06862	60413.8	87527	69201.2	94672.6	16321	23764.5	-27113.1	0.690231	-0.161006	1
450	450	P26368	U2AF2_HUMAN	N/A	N/A	Splicing factor U2AF 65 kDa subunit OS=Homo sapiens GN=U2AF2 PE=1 SV=4	TRUE	2.08892	0.07014	72201.8	46645	74008.9	53303.9	6752.92	26510.5	25556.8	1.5479	0.189743	1
261	261	Q13200	PSMD2_HUMAN	N/A	N/A	26S proteasome non-ATPase regulatory subunit 2 OS=Homo sapiens GN=PSMD2 PE=1 SV=3	TRUE	-2.08146	0.07095	20341.9	36032.7	18408.4	37838.5	14449.6	8680.21	-15690.9	0.564538	-0.248307	1
558	558	P56537	IF6_HUMAN	N/A	N/A	Eukaryotic translation initiation factor 6 OS=Homo sapiens GN=EIF6 PE=1 SV=1	TRUE	2.07626	0.07153	141199	91446.8	141139	109923	7158.77	53101	49752.2	1.54406	0.188663	1
159	159	P49736	MCM2_HUMAN	N/A	N/A	DNA replication licensing factor MCM2 OS=Homo sapiens GN=MCM2 PE=1 SV=4	TRUE	2.06944	0.07229	254625	69013.7	165999	84169.4	197156	36772.4	185611	3.68948	0.566965	1
90	90	P55072	TERA_HUMAN	N/A	N/A	Transitional endoplasmic reticulum ATPase OS=Homo sapiens GN=VCP PE=1 SV=4	TRUE	-2.0498	0.07453	642422	782672	612168	830328	59264.6	141050	-140250	0.820806	-0.0857593	1
291	291	P55060	XPO2_HUMAN	N/A	N/A	Exportin-2 OS=Homo sapiens GN=CSE1L PE=1 SV=3	TRUE	2.01682	0.07844	128839	68714.9	126922	67420.4	63635.7	19851.8	60124.1	1.87498	0.272997	1
305	305	P62942	FKB1A_HUMAN	N/A	N/A	Peptidyl-prolyl cis-trans isomerase FKBP1A OS=Homo sapiens GN=FKBP1A PE=1 SV=2	TRUE	-2.0166	0.07847	196688	224078	193274	225004	22136.2	20793.4	-27389.8	0.877766	-0.056621	1
337	337	P50454	SERPH_HUMAN	N/A	N/A	Serpin H1 OS=Homo sapiens GN=SERPINH1 PE=1 SV=2	TRUE	-1.99978	0.08054	136374	230715	153063	235513	72849.3	76293.4	-94340.9	0.591093	-0.228344	1
712	712	P22676	CALB2_HUMAN	N/A	N/A	Calretinin OS=Homo sapiens GN=CALB2 PE=2 SV=2	TRUE	-1.99308	0.08138	9021.17	28113.5	7681.47	27169.9	7398.18	20101.8	-19092.3	0.320884	-0.493652	1
647	647	P00492	HPRT_HUMAN	N/A	N/A	Hypoxanthine-guanine phosphoribosyltransferase OS=Homo sapiens GN=HPRT1 PE=1 SV=2	TRUE	-1.98071	0.08296	25005.9	41621.5	32667.1	43353.1	14287.3	12154.2	-16615.6	0.600793	-0.221275	1
258	258	Q9UQ80	PA2G4_HUMAN	N/A	N/A	Proliferation-associated protein 2G4 OS=Homo sapiens GN=PA2G4 PE=1 SV=3	TRUE	-1.979	0.08318	83851.8	125779	95348.7	132231	44592.2	15991.7	-41926.8	0.666662	-0.176094	1
438	438	Q9BY32	ITPA_HUMAN	N/A	N/A	Inosine triphosphate pyrophosphatase OS=Homo sapiens GN=ITPA PE=1 SV=2	TRUE	-1.90217	0.09365	6190.27	21894	3199.37	27189.3	7368.11	16926.2	-15703.8	0.282737	-0.548617	1
3	3	P35908	K22E_HUMAN	N/A	N/A	Keratin, type II cytoskeletal 2 epidermal OS=Homo sapiens GN=KRT2 PE=1 SV=2	TRUE	1.8905	0.09535	696849	324407	506704	329264	409211	163109	372441	2.14807	0.332048	1
503	503	Q15019	SEPT2_HUMAN	N/A	N/A	Septin-2 OS=Homo sapiens GN=SEPT2 PE=1 SV=1	TRUE	-1.88687	0.09589	30210	48807.6	34460.7	50823	18622.3	11787.7	-18597.6	0.61896	-0.208337	1
174	174	P29692	EF1D_HUMAN	N/A	N/A	Elongation factor 1-delta OS=Homo sapiens GN=EEF1D PE=1 SV=5	TRUE	-1.88324	0.09642	204793	319071	172013	277521	92591.1	99187.3	-114278	0.641842	-0.192572	1
421	421	P22102	PUR2_HUMAN	N/A	N/A	Trifunctional purine biosynthetic protein adenosine-3 OS=Homo sapiens GN=GART PE=1 SV=1	TRUE	-1.84965	0.10153	33567.5	69254.7	27483.9	56484.3	15436	40286.8	-35687.2	0.484696	-0.31453	1
94	94	P05455	LA_HUMAN	N/A	N/A	Lupus La protein OS=Homo sapiens GN=SSB PE=1 SV=2	TRUE	1.83444	0.10393	380822	303631	402469	307169	84086.1	42221.5	77190.9	1.25423	0.0983759	1
302	302	Q9H9Z2	LN28A_HUMAN	N/A	N/A	Protein lin-28 homolog A OS=Homo sapiens GN=LIN28A PE=1 SV=1	TRUE	1.81903	0.10641	84134.8	41974.2	66672.8	39086.6	50047.8	13461.1	42160.6	2.00444	0.301993	1
485	485	P30086	PEBP1_HUMAN	N/A	N/A	Phosphatidylethanolamine-binding protein 1 OS=Homo sapiens GN=PEBP1 PE=1 SV=3	TRUE	-1.81361	0.1073	406670	529432	414416	525226	146471	38151.5	-122762	0.768124	-0.114569	1
290	290	Q86VP6	CAND1_HUMAN	N/A	N/A	Cullin-associated NEDD8-dissociated protein 1 OS=Homo sapiens GN=CAND1 PE=1 SV=2	TRUE	-1.8121	0.10754	155291	208849	163456	203878	23671.5	61703.3	-53557.6	0.743558	-0.128685	1
468	468	Q13404	UB2V1_HUMAN	N/A	N/A	Ubiquitin-conjugating enzyme E2 variant 1 OS=Homo sapiens GN=UBE2V1 PE=1 SV=2	TRUE	-1.81027	0.10785	114135	166632	139188	169021	60933.7	22183	-52497.9	0.684948	-0.164343	1
209	209	P52272	HNRPM_HUMAN	N/A	N/A	Heterogeneous nuclear ribonucleoprotein M OS=Homo sapiens GN=HNRNPM PE=1 SV=3	TRUE	-1.77417	0.11396	247846	317068	221255	318146	82041.9	29677	-69222.5	0.781679	-0.106971	1
107	107	Q96K17	BT3L4_HUMAN	N/A	N/A	Transcription factor BTF3 homolog 4 OS=Homo sapiens GN=BTF3L4 PE=1 SV=1	TRUE	-1.73683	0.12062	69051.7	118068	50068.8	117537	39371	49316.9	-49015.8	0.584849	-0.232956	1
664	664	P49591	SYSC_HUMAN	N/A	N/A	Serine--tRNA ligase, cytoplasmic OS=Homo sapiens GN=SARS PE=1 SV=3	TRUE	-1.73453	0.12105	27928.7	39566.6	24579.5	44229.4	6387.45	13575.3	-11637.8	0.705867	-0.151277	1
236	236	O00571	DDX3X_HUMAN	N/A	N/A	ATP-dependent RNA helicase DDX3X OS=Homo sapiens GN=DDX3X PE=1 SV=3	TRUE	-1.73217	0.12148	24262.4	49575.9	26027.4	57292.1	12778.2	30075.3	-25313.5	0.489398	-0.310338	1
492	492	P78344	IF4G2_HUMAN	N/A	N/A	Eukaryotic translation initiation factor 4 gamma 2 OS=Homo sapiens GN=EIF4G2 PE=1 SV=1	TRUE	-1.72735	0.12237	27764.1	41770.1	32792.1	45270.6	14932.5	10283.4	-14006	0.664689	-0.177382	1
304	304	P49721	PSB2_HUMAN	N/A	N/A	Proteasome subunit beta type-2 OS=Homo sapiens GN=PSMB2 PE=1 SV=1	TRUE	1.68636	0.13021	208280	173838	191921	169660	44954.4	8051.68	34442.4	1.19813	0.0785038	1
366	366	P05198	IF2A_HUMAN	N/A	N/A	Eukaryotic translation initiation factor 2 subunit 1 OS=Homo sapiens GN=EIF2S1 PE=1 SV=3	TRUE	-1.6487	0.13782	57390.6	75546.1	49807.6	82545.3	18279.1	16498.2	-18155.4	0.759677	-0.119371	1
447	447	O00592	PODXL_HUMAN	N/A	N/A	Podocalyxin OS=Homo sapiens GN=PODXL PE=1 SV=2	TRUE	1.64372	0.13886	18971.9	2654.48	6867.1	2253.15	22157.2	1340.5	16317.4	7.14713	0.854132	1
631	631	Q92499	DDX1_HUMAN	N/A	N/A	ATP-dependent RNA helicase DDX1 OS=Homo sapiens GN=DDX1 PE=1 SV=2	TRUE	1.64172	0.13927	172982	103438	203638	103304	92502.4	20382.9	69544.6	1.67233	0.223323	1
185	185	P20700	LMNB1_HUMAN	N/A	N/A	Lamin-B1 OS=Homo sapiens GN=LMNB1 PE=1 SV=2	TRUE	-1.62631	0.14254	310241	402734	323425	413087	88502.5	91322.9	-92492.8	0.770338	-0.113319	1
122	122	Q12906	ILF3_HUMAN	N/A	N/A	Interleukin enhancer-binding factor 3 OS=Homo sapiens GN=ILF3 PE=1 SV=3	TRUE	-1.60333	0.14753	263561	340338	267443	332346	91806.9	55107.2	-76777	0.77441	-0.111029	1
207	207	P62269	RS18_HUMAN	N/A	N/A	40S ribosomal protein S18 OS=Homo sapiens GN=RPS18 PE=1 SV=3	TRUE	1.58801	0.15095	356432	259972	302203	242294	125606	51688.1	96460	1.37104	0.13705	1
31	31	P60174	TPIS_HUMAN	N/A	N/A	Triosephosphate isomerase OS=Homo sapiens GN=TPI1 PE=1 SV=3	TRUE	1.58537	0.15154	4.14666e+06	3.33749e+06	3.80967e+06	3.38997e+06	1.12285e+06	204254	809166	1.24245	0.094278	1
521	521	P40925	MDHC_HUMAN	N/A	N/A	Malate dehydrogenase, cytoplasmic OS=Homo sapiens GN=MDH1 PE=1 SV=4	TRUE	-1.57093	0.15484	99101.6	126880	85766.3	115436	31472.7	23933.6	-27778	0.781068	-0.107311	1
350	350	P60900	PSA6_HUMAN	N/A	N/A	Proteasome subunit alpha type-6 OS=Homo sapiens GN=PSMA6 PE=1 SV=1	TRUE	1.56649	0.15587	274411	216949	278094	233032	20265.8	79480.7	57462.2	1.26487	0.102044	1
409	409	Q15185	TEBP_HUMAN	N/A	N/A	Prostaglandin E synthase 3 OS=Homo sapiens GN=PTGES3 PE=1 SV=1	TRUE	1.55975	0.15744	64167.3	34837.7	66826.7	38677.3	37636.1	18747.8	29329.5	1.84189	0.265264	1
114	114	P30041	PRDX6_HUMAN	N/A	N/A	Peroxiredoxin-6 OS=Homo sapiens GN=PRDX6 PE=1 SV=3	TRUE	-1.54934	0.15989	1.46711e+06	1.61154e+06	1.52108e+06	1.58155e+06	146016	148757	-144429	0.910378	-0.040778	1
348	348	P12270	TPR_HUMAN	N/A	N/A	Nucleoprotein TPR OS=Homo sapiens GN=TPR PE=1 SV=3	TRUE	-1.54478	0.16098	14817.9	28711	7659.29	32722.2	13538.4	14870.6	-13893.1	0.516105	-0.287262	1
9	9	P14625	ENPL_HUMAN	N/A	N/A	Endoplasmin OS=Homo sapiens GN=HSP90B1 PE=1 SV=1	TRUE	-1.5258	0.16557	21427.2	27664	18662.7	24637	6681.78	6236.46	-6236.77	0.774552	-0.110949	1
184	184	Q99497	PARK7_HUMAN	N/A	N/A	Protein deglycase DJ-1 OS=Homo sapiens GN=PARK7 PE=1 SV=2	TRUE	1.48601	0.17558	276135	211530	251558	210299	92038.4	31295.1	64604.7	1.30542	0.115749	1
592	592	Q16630	CPSF6_HUMAN	N/A	N/A	Cleavage and polyadenylation specificity factor subunit 6 OS=Homo sapiens GN=CPSF6 PE=1 SV=2	TRUE	1.44904	0.18536	86645.4	62952.7	99254.5	74826.5	28777	22552.2	23692.8	1.37636	0.138731	1
395	395	P62424	RL7A_HUMAN	N/A	N/A	60S ribosomal protein L7a OS=Homo sapiens GN=RPL7A PE=1 SV=2	TRUE	1.44716	0.18587	171652	119029	203566	128205	79013.8	19186.5	52623.1	1.4421	0.158996	1
149	149	P08758	ANXA5_HUMAN	N/A	N/A	Annexin A5 OS=Homo sapiens GN=ANXA5 PE=1 SV=2	TRUE	1.44254	0.18713	1.07906e+06	1.00693e+06	1.12123e+06	1.02176e+06	109022	24756.1	72123	1.07163	0.0300434	1
459	459	P78371	TCPB_HUMAN	N/A	N/A	T-complex protein 1 subunit beta OS=Homo sapiens GN=CCT2 PE=1 SV=4	TRUE	1.41477	0.19486	31939.2	24209.8	29143.6	20984.6	9819.06	7268.4	7729.43	1.31927	0.120333	1
14	14	P49321	NASP_HUMAN	N/A	N/A	Nuclear autoantigenic sperm protein OS=Homo sapiens GN=NASP PE=1 SV=2	TRUE	-1.38464	0.20356	416266	550428	444818	644091	97330	193568	-134162	0.756259	-0.12133	1
141	141	P31943	HNRH1_HUMAN	N/A	N/A	Heterogeneous nuclear ribonucleoprotein H OS=Homo sapiens GN=HNRNPH1 PE=1 SV=4	TRUE	1.38374	0.20382	1.29487e+06	1.20655e+06	1.31116e+06	1.23089e+06	27145.9	140110	88316.1	1.0732	0.0306794	1
160	160	P49368	TCPG_HUMAN	N/A	N/A	T-complex protein 1 subunit gamma OS=Homo sapiens GN=CCT3 PE=1 SV=4	TRUE	-1.34899	0.21428	117067	127469	117860	126812	15792.5	6921.04	-10402.2	0.918395	-0.0369707	1
211	211	O14579	COPE_HUMAN	N/A	N/A	Coatomer subunit epsilon OS=Homo sapiens GN=COPE PE=1 SV=3	TRUE	1.33219	0.2195	28318	16614.2	32116.6	22449.7	13684.4	14094.4	11703.8	1.70445	0.231583	1
320	320	Q00688	FKBP3_HUMAN	N/A	N/A	Peptidyl-prolyl cis-trans isomerase FKBP3 OS=Homo sapiens GN=FKBP3 PE=1 SV=1	TRUE	-1.32669	0.22123	77978.2	91624.8	90164.9	88889.6	21121.4	9105.59	-13646.6	0.85106	-0.0700399	1
575	575	Q1KMD3	HNRL2_HUMAN	N/A	N/A	Heterogeneous nuclear ribonucleoprotein U-like protein 2 OS=Homo sapiens GN=HNRNPUL2 PE=1 SV=1	TRUE	-1.32269	0.2225	3222.63	8817.77	3259.35	3244.98	913.746	9414.56	-5595.14	0.36547	-0.437148	1
57	57	P60981	DEST_HUMAN	N/A	N/A	Destrin OS=Homo sapiens GN=DSTN PE=1 SV=3	TRUE	-1.3201	0.22332	136308	213649	128697	232337	48547	121677	-77340.5	0.638002	-0.195178	1
324	324	P18085	ARF4_HUMAN	N/A	N/A	ADP-ribosylation factor 4 OS=Homo sapiens GN=ARF4 PE=1 SV=3	TRUE	1.27567	0.23787	90609.9	78811.7	91243.9	82141.3	6208.1	19726.9	11798.2	1.1497	0.060585	1
313	313	O00425	IF2B3_HUMAN	N/A	N/A	Insulin-like growth factor 2 mRNA-binding protein 3 OS=Homo sapiens GN=IGF2BP3 PE=1 SV=2	TRUE	-1.27393	0.23845	41897.7	58092.2	36393.5	58099.6	27200.3	8254.76	-16194.4	0.721228	-0.141927	1
103	103	Q14008	CKAP5_HUMAN	N/A	N/A	Cytoskeleton-associated protein 5 OS=Homo sapiens GN=CKAP5 PE=1 SV=3	TRUE	1.25639	0.24442	34387	19767.6	33706.8	22862.9	22797.9	12539.5	14619.4	1.73956	0.240439	1
169	169	P14866	HNRPL_HUMAN	N/A	N/A	Heterogeneous nuclear ribonucleoprotein L OS=Homo sapiens GN=HNRNPL PE=1 SV=2	TRUE	-1.24488	0.2484	325652	365465	328033	369353	56470.5	43875.3	-39812.8	0.891063	-0.0500917	1
275	275	Q14444	CAPR1_HUMAN	N/A	N/A	Caprin-1 OS=Homo sapiens GN=CAPRIN1 PE=1 SV=2	TRUE	-1.22944	0.25384	26770.2	36333.5	35831.5	36712.1	16003.8	6812.43	-9563.26	0.736792	-0.132655	1
431	431	P62826	RAN_HUMAN	N/A	N/A	GTP-binding nuclear protein Ran OS=Homo sapiens GN=RAN PE=1 SV=3	TRUE	-1.22736	0.25458	42119.8	344931	16325.3	112864	64384.3	547909	-302812	0.122111	-0.913247	1
34	34	P13639	EF2_HUMAN	N/A	N/A	Elongation factor 2 OS=Homo sapiens GN=EEF2 PE=1 SV=4	TRUE	1.22458	0.25557	1.28263e+06	1.07012e+06	1.37619e+06	948362	242744	302733	212507	1.19858	0.0786679	1
444	444	Q01082	SPTB2_HUMAN	N/A	N/A	Spectrin beta chain, non-erythrocytic 1 OS=Homo sapiens GN=SPTBN1 PE=1 SV=2	TRUE	-1.22022	0.25713	162731	186621	172960	185213	35987.7	24928.7	-23889.8	0.871987	-0.0594898	1
72	72	P67936	TPM4_HUMAN	N/A	N/A	Tropomyosin alpha-4 chain OS=Homo sapiens GN=TPM4 PE=1 SV=3	TRUE	-1.21877	0.25765	664386	756903	700163	807132	112802	126835	-92516.9	0.877769	-0.0566197	1
6	6	P08238	HS90B_HUMAN	N/A	N/A	Heat shock protein HSP 90-beta OS=Homo sapiens GN=HSP90AB1 PE=1 SV=4	TRUE	-1.2108	0.26052	2.60458e+06	3.12614e+06	2.73406e+06	3.16865e+06	901788	338454	-521565	0.83316	-0.0792715	1
51	51	Q9Y696	CLIC4_HUMAN	N/A	N/A	Chloride intracellular channel protein 4 OS=Homo sapiens GN=CLIC4 PE=1 SV=4	TRUE	1.20864	0.26131	143947	118458	140665	128032	18309	43456.1	25488.7	1.21517	0.0846372	1
86	86	Q15366	PCBP2_HUMAN	N/A	N/A	Poly(rC)-binding protein 2 OS=Homo sapiens GN=PCBP2 PE=1 SV=1	TRUE	1.20088	0.26414	221657	202066	220321	192098	17242.1	32147.4	19591.2	1.09695	0.0401887	1
490	490	P62316	SMD2_HUMAN	N/A	N/A	Small nuclear ribonucleoprotein Sm D2 OS=Homo sapiens GN=SNRPD2 PE=1 SV=1	TRUE	-1.17697	0.27304	77291.5	106625	91208.9	113037	53905	14140.7	-29333.3	0.724892	-0.139727	1
182	182	Q16531	DDB1_HUMAN	N/A	N/A	DNA damage-binding protein 1 OS=Homo sapiens GN=DDB1 PE=1 SV=1	TRUE	1.15213	0.28253	165500	147818	163096	145977	29540.5	17464.6	17681.8	1.11962	0.0490701	1
52	52	P12277	KCRB_HUMAN	N/A	N/A	Creatine kinase B-type OS=Homo sapiens GN=CKB PE=1 SV=1	TRUE	-1.14235	0.28634	955790	1.14596e+06	1.0605e+06	1.10758e+06	281609	243437	-190170	0.834052	-0.0788068	1
118	118	Q9NPA8	ENY2_HUMAN	N/A	N/A	Transcription and mRNA export factor ENY2 OS=Homo sapiens GN=ENY2 PE=1 SV=1	TRUE	-1.12714	0.29235	111474	149704	136733	172597	61641.5	44188.3	-38230.8	0.744625	-0.128062	1
416	416	Q9Y5B9	SP16H_HUMAN	N/A	N/A	FACT complex subunit SPT16 OS=Homo sapiens GN=SUPT16H PE=1 SV=1	TRUE	1.09309	0.30617	35230.4	24826.7	35698.8	25754.9	18263.5	10925.5	10403.6	1.41905	0.151997	1
139	139	P67809	YBOX1_HUMAN	N/A	N/A	Nuclease-sensitive element-binding protein 1 OS=Homo sapiens GN=YBX1 PE=1 SV=3	TRUE	-1.08361	0.31011	105469	132605	101571	142891	47385.3	29836.7	-27136.1	0.795361	-0.0994355	1
150	150	Q9NZI8	IF2B1_HUMAN	N/A	N/A	Insulin-like growth factor 2 mRNA-binding protein 1 OS=Homo sapiens GN=IGF2BP1 PE=1 SV=2	TRUE	-1.07854	0.31224	208665	241161	190843	240598	64335.6	19996.8	-32495.8	0.865252	-0.0628572	1
494	494	P55010	IF5_HUMAN	N/A	N/A	Eukaryotic translation initiation factor 5 OS=Homo sapiens GN=EIF5 PE=1 SV=2	TRUE	1.06358	0.31857	7157.96	3182.9	4821.91	691.177	7134.76	4351.75	3975.06	2.24888	0.351966	1
424	424	P30050	RL12_HUMAN	N/A	N/A	60S ribosomal protein L12 OS=Homo sapiens GN=RPL12 PE=1 SV=1	TRUE	-1.05688	0.32143	159219	208376	174358	247342	45054.2	93738.3	-49157.6	0.764092	-0.116854	1
75	75	P24534	EF1B_HUMAN	N/A	N/A	Elongation factor 1-beta OS=Homo sapiens GN=EEF1B2 PE=1 SV=3	TRUE	1.00272	0.34536	141716	119336	135964	121649	49314	7667.98	22379.5	1.18753	0.0746459	1
328	328	P30153	2AAA_HUMAN	N/A	N/A	Serine/threonine-protein phosphatase 2A 65 kDa regulatory subunit A alpha isoform OS=Homo sapiens GN=PPP2R1A PE=1 SV=4	TRUE	-0.987511	0.35231	41124.1	59184.8	35816.4	41657.9	22962.3	33840.8	-18060.7	0.694842	-0.158114	1
301	301	P04844	RPN2_HUMAN	N/A	N/A	Dolichyl-diphosphooligosaccharide--protein glycosyltransferase subunit 2 OS=Homo sapiens GN=RPN2 PE=1 SV=3	TRUE	0.966359	0.36217	38784.6	13416.9	2096.39	1208.56	51767.4	27670.5	25367.7	2.89072	0.461006	1
106	106	Q99873	ANM1_HUMAN	N/A	N/A	Protein arginine N-methyltransferase 1 OS=Homo sapiens GN=PRMT1 PE=1 SV=2	TRUE	0.954755	0.36766	238926	189892	194792	209667	102874	51038.9	49033.9	1.25822	0.0997566	1
331	331	P18669	PGAM1_HUMAN	N/A	N/A	Phosphoglycerate mutase 1 OS=Homo sapiens GN=PGAM1 PE=1 SV=2	TRUE	0.912553	0.38815	497634	409879	468100	411013	203715	68832	87754.9	1.2141	0.0842544	1
40	40	P19338	NUCL_HUMAN	N/A	N/A	Nucleolin OS=Homo sapiens GN=NCL PE=1 SV=3	TRUE	0.907625	0.3906	3.61479e+06	3.23574e+06	3.89632e+06	3.44779e+06	653640	666936	379046	1.11714	0.0481089	1
276	276	P17987	TCPA_HUMAN	N/A	N/A	T-complex protein 1 subunit alpha OS=Homo sapiens GN=TCP1 PE=1 SV=1	TRUE	-0.905348	0.39173	166563	210263	176892	210942	65239.9	85984	-43700.3	0.792164	-0.101185	1
187	187	Q02790	FKBP4_HUMAN	N/A	N/A	Peptidyl-prolyl cis-trans isomerase FKBP4 OS=Homo sapiens GN=FKBP4 PE=1 SV=3	TRUE	-0.873182	0.40801	214858	245508	192356	246957	70851.7	33773.9	-30650.1	0.875156	-0.0579144	1
208	208	P49189	AL9A1_HUMAN	N/A	N/A	4-trimethylaminobutyraldehyde dehydrogenase OS=Homo sapiens GN=ALDH9A1 PE=1 SV=3	TRUE	0.871811	0.40871	39662.3	35347	39053.8	33256.7	6308.14	9094.45	4315.27	1.12208	0.050025	1
380	380	P43246	MSH2_HUMAN	N/A	N/A	DNA mismatch repair protein Msh2 OS=Homo sapiens GN=MSH2 PE=1 SV=1	TRUE	0.862898	0.41331	64346.1	50398.4	66919.5	42736.9	22417.5	28351.4	13947.7	1.27675	0.106106	1
100	100	P62805	H4_HUMAN	N/A	N/A	Histone H4 OS=Homo sapiens GN=HIST1H4A PE=1 SV=2	TRUE	-0.857613	0.41606	2.376e+07	2.75262e+07	2.61614e+07	2.91422e+07	9.08595e+06	3.72465e+06	-3.76623e+06	0.863177	-0.0639003	1
280	280	P28066	PSA5_HUMAN	N/A	N/A	Proteasome subunit alpha type-5 OS=Homo sapiens GN=PSMA5 PE=1 SV=3	TRUE	0.847878	0.42115	174432	160373	169884	164751	28091.7	24199.5	14059.2	1.08767	0.0364955	1
480	480	Q99426	TBCB_HUMAN	N/A	N/A	Tubulin-folding cofactor B OS=Homo sapiens GN=TBCB PE=1 SV=2	TRUE	-0.816194	0.43802	36125.2	38343.2	34795.5	39413.4	3079.73	5238.23	-2218	0.942154	-0.0258781	1
419	419	P27694	RFA1_HUMAN	N/A	N/A	Replication protein A 70 kDa DNA-binding subunit OS=Homo sapiens GN=RPA1 PE=1 SV=2	TRUE	0.815806	0.43822	46101	39721.9	52379	37774.3	14076.9	10370.7	6379.08	1.16059	0.0646802	1
204	204	Q15393	SF3B3_HUMAN	N/A	N/A	Splicing factor 3B subunit 3 OS=Homo sapiens GN=SF3B3 PE=1 SV=4	TRUE	-0.81479	0.43877	61277.7	74461.2	62771.5	64619.2	32199.1	16499.5	-13183.6	0.822947	-0.084628	1
89	89	P12956	XRCC6_HUMAN	N/A	N/A	X-ray repair cross-complementing protein 6 OS=Homo sapiens GN=XRCC6 PE=1 SV=2	TRUE	-0.794021	0.45009	1.12758e+06	1.26837e+06	1.14887e+06	1.38463e+06	264709	295173	-140790	0.889	-0.0510984	1
240	240	O75874	IDHC_HUMAN	N/A	N/A	Isocitrate dehydrogenase [NADP] cytoplasmic OS=Homo sapiens GN=IDH1 PE=1 SV=2	TRUE	-0.78773	0.45356	72897.1	89594.4	82316.6	102000	26714.1	39151.7	-16697.3	0.813635	-0.0895704	1
119	119	Q15084	PDIA6_HUMAN	N/A	N/A	Protein disulfide-isomerase A6 OS=Homo sapiens GN=PDIA6 PE=1 SV=1	TRUE	-0.745657	0.47721	276825	308971	279102	301345	18953.3	94518.9	-32146.5	0.895957	-0.0477131	1
386	386	P47897	SYQ_HUMAN	N/A	N/A	Glutamine--tRNA ligase OS=Homo sapiens GN=QARS PE=1 SV=1	TRUE	-0.721813	0.49097	17784.8	26809.4	6308.03	24232.5	19581.7	19953.5	-9024.59	0.66338	-0.178238	1
627	627	O43396	TXNL1_HUMAN	N/A	N/A	Thioredoxin-like protein 1 OS=Homo sapiens GN=TXNL1 PE=1 SV=3	TRUE	0.718722	0.49277	111720	99198.8	116130	101334	33268	20270.4	12521.6	1.12623	0.0516262	1
392	392	P06744	G6PI_HUMAN	N/A	N/A	Glucose-6-phosphate isomerase OS=Homo sapiens GN=GPI PE=1 SV=4	TRUE	0.706683	0.49983	184411	158032	166902	136939	74938.6	36761.5	26379.7	1.16693	0.0670435	1
77	77	P12268	IMDH2_HUMAN	N/A	N/A	Inosine-5'-monophosphate dehydrogenase 2 OS=Homo sapiens GN=IMPDH2 PE=1 SV=2	TRUE	-0.702606	0.50223	224469	239463	225389	228339	30010.3	37103	-14994.5	0.937383	-0.028083	1
339	339	P05023	AT1A1_HUMAN	N/A	N/A	Sodium/potassium-transporting ATPase subunit alpha-1 OS=Homo sapiens GN=ATP1A1 PE=1 SV=1	TRUE	-0.692433	0.50826	21622.1	31078.5	18176.5	29084	15467.1	26330.8	-9456.41	0.695725	-0.157562	1
237	237	Q00610	CLH1_HUMAN	N/A	N/A	Clathrin heavy chain 1 OS=Homo sapiens GN=CLTC PE=1 SV=5	TRUE	0.687682	0.51109	234294	214110	240868	211191	62429.5	20244.5	20183.9	1.09427	0.039124	1
257	257	P62333	PRS10_HUMAN	N/A	N/A	26S protease regulatory subunit 10B OS=Homo sapiens GN=PSMC6 PE=1 SV=1	TRUE	-0.672941	0.51995	68385.3	86227.6	78506.3	69813.1	32180.4	49793	-17842.3	0.793079	-0.100683	1
520	520	O75533	SF3B1_HUMAN	N/A	N/A	Splicing factor 3B subunit 1 OS=Homo sapiens GN=SF3B1 PE=1 SV=3	TRUE	-0.648141	0.53505	30843	32993.6	31759.3	32691.6	3356.21	6617.17	-2150.64	0.934817	-0.0292736	1
87	87	Q15365	PCBP1_HUMAN	N/A	N/A	Poly(rC)-binding protein 1 OS=Homo sapiens GN=PCBP1 PE=1 SV=2	TRUE	-0.638929	0.54073	272627	290145	283670	306362	16228	59121.6	-17518.1	0.939623	-0.0270464	1
561	561	P17858	PFKAL_HUMAN	N/A	N/A	ATP-dependent 6-phosphofructokinase, liver type OS=Homo sapiens GN=PFKL PE=1 SV=6	TRUE	-0.636206	0.54241	4343.96	5895.08	4269.21	3029	2157.2	5006.75	-1551.12	0.736879	-0.132604	1
214	214	O14950	ML12B_HUMAN	N/A	N/A	Myosin regulatory light chain 12B OS=Homo sapiens GN=MYL12B PE=1 SV=2	TRUE	0.619406	0.55288	301231	281476	297674	276936	33978.4	62698.5	19754.4	1.07018	0.0294573	1
484	484	Q7Z3B4	NUP54_HUMAN	N/A	N/A	Nucleoporin p54 OS=Homo sapiens GN=NUP54 PE=1 SV=2	TRUE	-0.616561	0.55466	11940.6	16888.7	6524.15	19039.8	10774.7	14350.5	-4948.12	0.707016	-0.15057	1
63	63	P43243	MATR3_HUMAN	N/A	N/A	Matrin-3 OS=Homo sapiens GN=MATR3 PE=1 SV=2	TRUE	-0.59728	0.56684	93294.1	103856	101977	96762.6	18103.1	35153.6	-10561.9	0.898302	-0.0465774	1
377	377	P46782	RS5_HUMAN	N/A	N/A	40S ribosomal protein S5 OS=Homo sapiens GN=RPS5 PE=1 SV=4	TRUE	0.587782	0.57289	36002.7	20544.5	16544.4	10727.1	49371.7	31948	15458.2	1.75243	0.24364	1
158	158	P26038	MOES_HUMAN	N/A	N/A	Moesin OS=Homo sapiens GN=MSN PE=1 SV=3	TRUE	-0.559782	0.59095	26109	34613.9	4330.93	33515.6	33019.2	7994.34	-8504.93	0.754292	-0.122461	1
70	70	P08865	RSSA_HUMAN	N/A	N/A	40S ribosomal protein SA OS=Homo sapiens GN=RPSA PE=1 SV=4	TRUE	0.54588	0.60004	408933	380846	389187	393856	91174.1	70171.7	28086.9	1.07375	0.0309026	1
404	404	P63241	IF5A1_HUMAN	N/A	N/A	Eukaryotic translation initiation factor 5A-1 OS=Homo sapiens GN=EIF5A PE=1 SV=2	TRUE	-0.53012	0.61042	598753	636723	543900	632693	156186	35461.1	-37970.6	0.940366	-0.0267032	1
334	334	P15252	REF_HEVBR	N/A	N/A	Rubber elongation factor protein OS=Hevea brasiliensis PE=1 SV=2	TRUE	0.515016	0.62047	16648.4	8458.95	2665.98	2046.1	32041.3	15414.7	8189.44	1.96814	0.294056	1
316	316	P23526	SAHH_HUMAN	N/A	N/A	Adenosylhomocysteinase OS=Homo sapiens GN=AHCY PE=1 SV=4	TRUE	0.507832	0.62527	259551	249986	273269	256635	36231.4	21475.5	9565.36	1.03826	0.0163076	1
196	196	P46940	IQGA1_HUMAN	N/A	N/A	Ras GTPase-activating-like protein IQGAP1 OS=Homo sapiens GN=IQGAP1 PE=1 SV=1	TRUE	0.482965	0.64206	98721.8	85501.3	120949	89781.8	60554.3	8929.84	13220.5	1.15462	0.0624403	1
29	29	P50990	TCPQ_HUMAN	N/A	N/A	T-complex protein 1 subunit theta OS=Homo sapiens GN=CCT8 PE=1 SV=4	TRUE	-0.459179	0.65832	445324	466678	401760	459381	81674.3	64363.5	-21353.9	0.954243	-0.0203411	1
111	111	Q01518	CAP1_HUMAN	N/A	N/A	Adenylyl cyclase-associated protein 1 OS=Homo sapiens GN=CAP1 PE=1 SV=5	TRUE	-0.448328	0.66581	416711	428287	392780	430102	46698.5	33953.6	-11576.3	0.972971	-0.0119002	1
582	582	Q99729	ROAA_HUMAN	N/A	N/A	Heterogeneous nuclear ribonucleoprotein A/B OS=Homo sapiens GN=HNRNPAB PE=1 SV=2	TRUE	-0.395966	0.70248	19107.9	21362.9	19932.1	21670.8	2485.16	12489.2	-2254.96	0.894445	-0.0484464	1
49	49	P31946	1433B_HUMAN	N/A	N/A	14-3-3 protein beta/alpha OS=Homo sapiens GN=YWHAB PE=1 SV=3	TRUE	-0.394551	0.70348	108948	125717	98546.8	84891.8	20649	92763.3	-16768.6	0.866616	-0.0621731	1
341	341	P25786	PSA1_HUMAN	N/A	N/A	Proteasome subunit alpha type-1 OS=Homo sapiens GN=PSMA1 PE=1 SV=1	TRUE	0.394492	0.70353	214786	192737	246618	186434	108775	61550.1	22049.5	1.1144	0.0470419	1
21	21	P0C0S5	H2AZ_HUMAN	N/A	N/A	Histone H2A.Z OS=Homo sapiens GN=H2AFZ PE=1 SV=2	TRUE	0.394441	0.70356	974076	859150	1.17568e+06	987943	598527	257346	114926	1.13377	0.0545236	1
136	136	P35527	K1C9_HUMAN	N/A	N/A	Keratin, type I cytoskeletal 9 OS=Homo sapiens GN=KRT9 PE=1 SV=3	TRUE	-0.383655	0.71123	521068	694257	416130	190359	271752	972130	-173188	0.750541	-0.124625	1
648	648	Q8N684	CPSF7_HUMAN	N/A	N/A	Cleavage and polyadenylation specificity factor subunit 7 OS=Homo sapiens GN=CPSF7 PE=1 SV=1	TRUE	-0.382983	0.71171	42861.1	44344.7	41913	46792.9	5105.64	6997.66	-1483.63	0.966543	-0.0147787	1
311	311	Q9BZZ5	API5_HUMAN	N/A	N/A	Apoptosis inhibitor 5 OS=Homo sapiens GN=API5 PE=1 SV=3	TRUE	-0.365345	0.72432	78802.1	81708.6	82636.1	81115.2	15348.3	8992.76	-2906.46	0.964429	-0.0157298	1
88	88	P49327	FAS_HUMAN	N/A	N/A	Fatty acid synthase OS=Homo sapiens GN=FASN PE=1 SV=3	TRUE	-0.354502	0.73213	509493	529277	542755	537798	75187.5	99599.2	-19784.4	0.96262	-0.0165451	1
685	685	Q16658	FSCN1_HUMAN	N/A	N/A	Fascin OS=Homo sapiens GN=FSCN1 PE=1 SV=3	TRUE	-0.333458	0.74736	6864.44	7278.88	7649.18	8291.68	1908.83	2019.87	-414.441	0.943063	-0.0254595	1
327	327	P53999	TCP4_HUMAN	N/A	N/A	Activated RNA polymerase II transcriptional coactivator p15 OS=Homo sapiens GN=SUB1 PE=1 SV=3	TRUE	0.324328	0.75401	487705	478550	498219	495972	45151.8	44105.7	9155.01	1.01913	0.0082299	1
591	591	P62191	PRS4_HUMAN	N/A	N/A	26S protease regulatory subunit 4 OS=Homo sapiens GN=PSMC1 PE=1 SV=1	TRUE	-0.274027	0.79101	4945.86	5360.87	3933.73	6234.15	2085.98	2667.74	-415.006	0.922586	-0.0349931	1
701	701	P14174	MIF_HUMAN	N/A	N/A	Macrophage migration inhibitory factor OS=Homo sapiens GN=MIF PE=1 SV=4	TRUE	-0.270602	0.79355	10389.6	12464.4	9994.75	1610.65	5786.14	16138.8	-2074.8	0.833541	-0.0790728	1
732	732	Q9UKM9	RALY_HUMAN	N/A	N/A	RNA-binding protein Raly OS=Homo sapiens GN=RALY PE=1 SV=1	TRUE	-0.266293	0.79675	1982.28	2175.82	1936.77	2654.8	1341.33	917.651	-193.544	0.911048	-0.0404588	1
259	259	Q92598	HS105_HUMAN	N/A	N/A	Heat shock protein 105 kDa OS=Homo sapiens GN=HSPH1 PE=1 SV=1	TRUE	-0.263523	0.79881	77969.2	85400.1	69364.9	82460.9	34847.8	52548.3	-7430.88	0.912987	-0.0395352	1
125	125	P17096	HMGA1_HUMAN	N/A	N/A	High mobility group protein HMG-I/HMG-Y OS=Homo sapiens GN=HMGA1 PE=1 SV=3	TRUE	0.260274	0.80123	351261	328324	362052	368868	91452.9	174550	22937	1.06986	0.0293272	1
147	147	Q9BYT8	NEUL_HUMAN	N/A	N/A	Neurolysin, mitochondrial OS=Homo sapiens GN=NLN PE=1 SV=1	TRUE	0.258725	0.80238	64237.8	58801.9	78739.6	61700.1	45916.1	9946.01	5435.94	1.09244	0.0383996	1
68	68	O60506	HNRPQ_HUMAN	N/A	N/A	Heterogeneous nuclear ribonucleoprotein Q OS=Homo sapiens GN=SYNCRIP PE=1 SV=2	TRUE	-0.254386	0.80561	547591	558837	534472	545548	79366.9	58939.6	-11246.6	0.979875	-0.00882933	1
142	142	P27824	CALX_HUMAN	N/A	N/A	Calnexin OS=Homo sapiens GN=CANX PE=1 SV=2	TRUE	-0.241155	0.8155	85510.1	89472.9	87878.8	86246.5	31728	18534.5	-3962.88	0.955709	-0.0196745	1
427	427	Q16643	DREB_HUMAN	N/A	N/A	Drebrin OS=Homo sapiens GN=DBN1 PE=1 SV=4	TRUE	-0.196434	0.84917	7996.7	8819.87	3528.41	10093.5	8595.86	3730.55	-823.175	0.906668	-0.0425516	1
13	13	P14618	KPYM_HUMAN	N/A	N/A	Pyruvate kinase PKM OS=Homo sapiens GN=PKM PE=1 SV=4	TRUE	-0.185271	0.85763	5.57283e+06	5.67032e+06	5.62028e+06	5.62101e+06	675196	963698	-97495.5	0.982806	-0.0075322	1
385	385	Q15459	SF3A1_HUMAN	N/A	N/A	Splicing factor 3A subunit 1 OS=Homo sapiens GN=SF3A1 PE=1 SV=1	TRUE	0.178732	0.86259	64457.1	61740.4	72686	58089.1	30718.9	14546.3	2716.78	1.044	0.0187018	1
224	224	Q9Y266	NUDC_HUMAN	N/A	N/A	Nuclear migration protein nudC OS=Homo sapiens GN=NUDC PE=1 SV=1	TRUE	-0.167363	0.87124	200905	204721	183828	200876	48307.9	16283	-3815.57	0.981362	-0.00817073	1
626	626	Q8WXF1	PSPC1_HUMAN	N/A	N/A	Paraspeckle component 1 OS=Homo sapiens GN=PSPC1 PE=1 SV=1	TRUE	0.164281	0.87358	89570.9	88367.2	88064.5	86199.4	12126.6	11017.9	1203.75	1.01362	0.00587606	1
131	131	O15347	HMGB3_HUMAN	N/A	N/A	High mobility group protein B3 OS=Homo sapiens GN=HMGB3 PE=1 SV=4	TRUE	0.159114	0.87752	282286	278419	297245	304805	23499.5	49009.4	3867.59	1.01389	0.00599138	1
279	279	Q14839	CHD4_HUMAN	N/A	N/A	Chromodomain-helicase-DNA-binding protein 4 OS=Homo sapiens GN=CHD4 PE=1 SV=2	TRUE	-0.134634	0.89623	29394.5	29953.1	28567.4	28141.6	3948.69	8396.02	-558.641	0.98135	-0.00817629	1
355	355	P41250	SYG_HUMAN	N/A	N/A	Glycine--tRNA ligase OS=Homo sapiens GN=GARS PE=1 SV=3	TRUE	0.118283	0.90876	73789.2	70883.3	58986.2	88453.7	41837.1	35599.9	2905.85	1.04099	0.0174486	1
2	2	P04264	K2C1_HUMAN	N/A	N/A	Keratin, type II cytoskeletal 1 OS=Homo sapiens GN=KRT1 PE=1 SV=6	TRUE	0.105962	0.91822	2.38143e+06	2.26069e+06	2.25865e+06	1.49816e+06	1.14772e+06	2.27468e+06	120736	1.05341	0.0225959	1
295	295	P55884	EIF3B_HUMAN	N/A	N/A	Eukaryotic translation initiation factor 3 subunit B OS=Homo sapiens GN=EIF3B PE=1 SV=3	TRUE	-0.0869806	0.93282	33278.7	34041.3	38446.1	32831.2	19358.1	3105.4	-762.636	0.977597	-0.00984025	1
329	329	Q9NTK5	OLA1_HUMAN	N/A	N/A	Obg-like ATPase 1 OS=Homo sapiens GN=OLA1 PE=1 SV=2	TRUE	0.0668892	0.94831	138067	137069	130737	140764	20262.3	26533.9	998.693	1.00729	0.00315283	1
580	580	Q9Y263	PLAP_HUMAN	N/A	N/A	Phospholipase A-2-activating protein OS=Homo sapiens GN=PLAA PE=1 SV=2	TRUE	0.0524419	0.95946	9391.18	9189.56	8025.09	12986.6	4665.8	7220.68	201.622	1.02194	0.00942556	1
92	92	Q99536	VAT1_HUMAN	N/A	N/A	Synaptic vesicle membrane protein VAT-1 homolog OS=Homo sapiens GN=VAT1 PE=1 SV=2	TRUE	0.0370135	0.97138	209087	208266	221397	215083	30572.5	39076.3	821.272	1.00394	0.00170922	1

## Sheet: DDA_de
Row	Index	Peak Name		m/z	Ret. Time	Group	Use	t-value	p-value	Mean 1	Mean 2	Median 1	Median 2	Sigma 1	Sigma 2	Delta	Fold Change	Log (Fold Change)	Common_identified
167	167	O95865	DDAH2_HUMAN	N/A	N/A	N(G),N(G)-dimethylarginine dimethylaminohydrolase 2 OS=Homo sapiens GN=DDAH2 PE=1 SV=1	TRUE	-25.9696	5.1887e-09	13858.1	177093	13956	180328	6829.62	12284.1	-163234	0.0782532	-1.1065	1
557	557	P31949	S10AB_HUMAN	N/A	N/A	Protein S100-A11 OS=Homo sapiens GN=S100A11 PE=1 SV=2	TRUE	-24.5196	8.1742e-09	26336.7	529899	21357.7	524717	23131.8	39671.1	-503563	0.0497013	-1.30363	1
1	1	P05787	K2C8_HUMAN	N/A	N/A	Keratin, type II cytoskeletal 8 OS=Homo sapiens GN=KRT8 PE=1 SV=7	TRUE	-24.4756	8.291e-09	2.64772e+06	1.48078e+07	2.54557e+06	1.45747e+07	222373	1.08845e+06	-1.216e+07	0.178806	-0.747617	1
228	228	P12429	ANXA3_HUMAN	N/A	N/A	Annexin A3 OS=Homo sapiens GN=ANXA3 PE=1 SV=3	TRUE	-22.1906	1.7975e-08	65251.2	405233	52490.1	406047	24650.8	23790.7	-339982	0.161021	-0.793116	1
41	41	Q01105	SET_HUMAN	N/A	N/A	Protein SET OS=Homo sapiens GN=SET PE=1 SV=3	TRUE	21.4091	2.3843e-08	3.51305e+06	1.95717e+06	3.488e+06	2.01815e+06	85205	138373	1.55587e+06	1.79496	0.254055	1
61	61	P23396	RS3_HUMAN	N/A	N/A	40S ribosomal protein S3 OS=Homo sapiens GN=RPS3 PE=1 SV=2	TRUE	18.4029	7.8275e-08	1.25242e+06	535192	1.26875e+06	524293	53843.9	68524.7	717231	2.34014	0.369241	1
16	16	P05783	K1C18_HUMAN	N/A	N/A	Keratin, type I cytoskeletal 18 OS=Homo sapiens GN=KRT18 PE=1 SV=2	TRUE	-18.2156	8.4804e-08	1.1115e+06	6.16929e+06	1.16277e+06	6.36693e+06	209302	584531	-5.0578e+06	0.180166	-0.744326	1
37	37	P13796	PLSL_HUMAN	N/A	N/A	Plastin-2 OS=Homo sapiens GN=LCP1 PE=1 SV=6	TRUE	-17.634	1.0932e-07	360033	3.16266e+06	372982	3.07541e+06	106890	338930	-2.80263e+06	0.113839	-0.943711	1
530	530	A6NHQ2	FBLL1_HUMAN	N/A	N/A	rRNA/tRNA 2'-O-methyltransferase fibrillarin-like protein 1 OS=Homo sapiens GN=FBLL1 PE=3 SV=2	TRUE	17.1164	1.3797e-07	291098	44893.3	277361	48295.7	25632.8	19428.6	246205	6.48422	0.811858	1
205	205	Q16851	UGPA_HUMAN	N/A	N/A	UTP--glucose-1-phosphate uridylyltransferase OS=Homo sapiens GN=UGP2 PE=1 SV=5	TRUE	16.9603	1.482e-07	653592	194902	641929	193869	57199.5	19630.1	458689	3.35344	0.52549	1
120	120	P15924	DESP_HUMAN	N/A	N/A	Desmoplakin OS=Homo sapiens GN=DSP PE=1 SV=3	TRUE	-16.8745	1.5419e-07	126714	1.15962e+06	136368	1.12833e+06	22011.3	135091	-1.03291e+06	0.109272	-0.961492	1
333	333	Q9BTT0	AN32E_HUMAN	N/A	N/A	Acidic leucine-rich nuclear phosphoprotein 32 family member E OS=Homo sapiens GN=ANP32E PE=1 SV=1	TRUE	-16.452	1.8789e-07	116731	306172	121201	313173	17496.6	18889.6	-189441	0.38126	-0.418779	1
66	66	P18206	VINC_HUMAN	N/A	N/A	Vinculin OS=Homo sapiens GN=VCL PE=1 SV=4	TRUE	16.1845	2.1349e-07	793196	344071	785848	346346	51284.9	34931.9	449125	2.30532	0.362732	1
272	272	Q02878	RL6_HUMAN	N/A	N/A	60S ribosomal protein L6 OS=Homo sapiens GN=RPL6 PE=1 SV=3	TRUE	16.0045	2.3291e-07	411506	112340	407544	102810	36756.1	19901.4	299166	3.66304	0.563842	1
287	287	P10768	ESTD_HUMAN	N/A	N/A	S-formylglutathione hydrolase OS=Homo sapiens GN=ESD PE=1 SV=2	TRUE	-15.9933	2.3418e-07	4726.83	63028.2	2031.05	61510.4	6424.42	5016.99	-58301.4	0.0749955	-1.12496	1
15	15	P08727	K1C19_HUMAN	N/A	N/A	Keratin, type I cytoskeletal 19 OS=Homo sapiens GN=KRT19 PE=1 SV=4	TRUE	-15.6216	2.8118e-07	1.01381e+06	4.54438e+06	1.02624e+06	4.74301e+06	116648	491719	-3.53057e+06	0.223091	-0.651519	1
27	27	O75369	FLNB_HUMAN	N/A	N/A	Filamin-B OS=Homo sapiens GN=FLNB PE=1 SV=2	TRUE	15.4594	3.0493e-07	811519	259804	832951	251761	74184.6	29407.9	551715	3.12358	0.494653	1
58	58	P29401	TKT_HUMAN	N/A	N/A	Transketolase OS=Homo sapiens GN=TKT PE=1 SV=3	TRUE	15.1574	3.5538e-07	2.7472e+06	1.21346e+06	2.7593e+06	1.20933e+06	203899	98082.9	1.53375e+06	2.26395	0.354866	1
78	78	P08729	K2C7_HUMAN	N/A	N/A	Keratin, type II cytoskeletal 7 OS=Homo sapiens GN=KRT7 PE=1 SV=5	TRUE	-14.6012	4.7479e-07	212946	1.51101e+06	201419	1.61446e+06	38169	195090	-1.29806e+06	0.14093	-0.850998	1
145	145	P54819	KAD2_HUMAN	N/A	N/A	Adenylate kinase 2, mitochondrial OS=Homo sapiens GN=AK2 PE=1 SV=2	TRUE	-13.8027	7.3312e-07	32535.3	135308	37253.6	129850	11708.9	11836.6	-102773	0.240453	-0.61897	1
140	140	P55786	PSA_HUMAN	N/A	N/A	Puromycin-sensitive aminopeptidase OS=Homo sapiens GN=NPEPPS PE=1 SV=2	TRUE	-13.4886	8.7534e-07	164816	385492	170768	382013	19689.2	30832	-220676	0.427547	-0.369017	1
352	352	Q9Y490	TLN1_HUMAN	N/A	N/A	Talin-1 OS=Homo sapiens GN=TLN1 PE=1 SV=3	TRUE	-13.3865	9.2804e-07	112061	246749	111406	254180	13995.8	17614.8	-134688	0.454151	-0.3428	1
478	478	O14980	XPO1_HUMAN	N/A	N/A	Exportin-1 OS=Homo sapiens GN=XPO1 PE=1 SV=1	TRUE	-13.269	9.9316e-07	2697.59	33497.6	2135.81	35882.6	1627.45	4928.63	-30800	0.0805309	-1.09404	1
215	215	O75367	H2AY_HUMAN	N/A	N/A	Core histone macro-H2A.1 OS=Homo sapiens GN=H2AFY PE=1 SV=4	TRUE	-13.1276	1.0784e-06	58121.9	470206	57231.2	493825	18719.5	67649.3	-412084	0.123609	-0.907948	1
102	102	P22314	UBA1_HUMAN	N/A	N/A	Ubiquitin-like modifier-activating enzyme 1 OS=Homo sapiens GN=UBA1 PE=1 SV=3	TRUE	-12.4852	1.584e-06	184164	598418	172623	589174	34640	65608.6	-414255	0.307751	-0.511801	1
495	495	P39687	AN32A_HUMAN	N/A	N/A	Acidic leucine-rich nuclear phosphoprotein 32 family member A OS=Homo sapiens GN=ANP32A PE=1 SV=1	TRUE	-12.1284	1.9768e-06	442208	1.39234e+06	497349	1.44037e+06	108557	137481	-950136	0.3176	-0.49812	1
82	82	P29373	RABP2_HUMAN	N/A	N/A	Cellular retinoic acid-binding protein 2 OS=Homo sapiens GN=CRABP2 PE=1 SV=2	TRUE	-11.9722	2.1821e-06	288400	826486	299646	833599	56364.9	83205.1	-538086	0.348947	-0.45724	1
166	166	Q9P0M6	H2AW_HUMAN	N/A	N/A	Core histone macro-H2A.2 OS=Homo sapiens GN=H2AFY2 PE=1 SV=3	TRUE	-11.9285	2.2437e-06	50978.6	480465	53437.5	454015	11071	79744.9	-429486	0.106103	-0.974274	1
406	406	Q5T7N2	LITD1_HUMAN	N/A	N/A	LINE-1 type transposase domain-containing protein 1 OS=Homo sapiens GN=L1TD1 PE=1 SV=1	TRUE	11.8232	2.4005e-06	189195	18315.7	183185	15315.6	30393.4	10984.9	170879	10.3296	1.01408	1
24	24	P08133	ANXA6_HUMAN	N/A	N/A	Annexin A6 OS=Homo sapiens GN=ANXA6 PE=1 SV=3	TRUE	-11.6762	2.6401e-06	643271	3.08339e+06	627134	2.8446e+06	154515	441015	-2.44012e+06	0.208625	-0.680635	1
401	401	P33176	KINH_HUMAN	N/A	N/A	Kinesin-1 heavy chain OS=Homo sapiens GN=KIF5B PE=1 SV=1	TRUE	-11.3946	3.1776e-06	7609.49	37083.2	6583.04	37990.7	3077.61	4897.13	-29473.7	0.205201	-0.687821	1
415	415	Q9UHA4	LTOR3_HUMAN	N/A	N/A	Ragulator complex protein LAMTOR3 OS=Homo sapiens GN=LAMTOR3 PE=1 SV=1	TRUE	-11.2748	3.4426e-06	2683.95	69262.9	2802.76	70773.6	1095.76	13158.7	-66578.9	0.0387502	-1.41173	1
389	389	P35221	CTNA1_HUMAN	N/A	N/A	Catenin alpha-1 OS=Homo sapiens GN=CTNNA1 PE=1 SV=1	TRUE	-11.1829	3.6627e-06	23748.4	84219.4	24663.9	86101.4	3904.47	11443.7	-60471	0.281982	-0.549778	1
344	344	O75475	PSIP1_HUMAN	N/A	N/A	PC4 and SFRS1-interacting protein OS=Homo sapiens GN=PSIP1 PE=1 SV=1	TRUE	11.0309	4.0619e-06	82305.8	19156	85051.4	23232.6	6988.3	10725.2	63149.8	4.29661	0.633126	1
81	81	P29762	RABP1_HUMAN	N/A	N/A	Cellular retinoic acid-binding protein 1 OS=Homo sapiens GN=CRABP1 PE=1 SV=2	TRUE	11.011	4.1178e-06	390355	88306.6	394689	70324.6	52303.6	32043.7	302048	4.42045	0.645466	1
622	622	P00918	CAH2_HUMAN	N/A	N/A	Carbonic anhydrase 2 OS=Homo sapiens GN=CA2 PE=1 SV=2	TRUE	-10.4596	6.063e-06	40018.4	68621	41086.9	68400.7	6061.8	802.492	-28602.5	0.583181	-0.234197	1
596	596	P26639	SYTC_HUMAN	N/A	N/A	Threonine--tRNA ligase, cytoplasmic OS=Homo sapiens GN=TARS PE=1 SV=3	TRUE	10.4565	6.0766e-06	39302.6	21414.4	39309.8	20901	2456.06	2932.68	17888.2	1.83533	0.263715	1
168	168	Q13126	MTAP_HUMAN	N/A	N/A	S-methyl-5'-thioadenosine phosphorylase OS=Homo sapiens GN=MTAP PE=1 SV=2	TRUE	-10.3913	6.3686e-06	82952.6	167960	83583.5	160267	7446.5	16708.2	-85007.4	0.493883	-0.306376	1
121	121	P09455	RET1_HUMAN	N/A	N/A	Retinol-binding protein 1 OS=Homo sapiens GN=RBP1 PE=1 SV=2	TRUE	-10.2071	7.2824e-06	77081.3	657009	69996.5	667496	21125	125276	-579928	0.117322	-0.930622	1
69	69	O43390	HNRPR_HUMAN	N/A	N/A	Heterogeneous nuclear ribonucleoprotein R OS=Homo sapiens GN=HNRNPR PE=1 SV=1	TRUE	-10.1124	7.8082e-06	225172	759848	266368	742081	89457.6	77300.1	-534676	0.296338	-0.528213	1
369	369	P14923	PLAK_HUMAN	N/A	N/A	Junction plakoglobin OS=Homo sapiens GN=JUP PE=1 SV=3	TRUE	-10.0587	8.1252e-06	10521.1	61786.3	11186.1	63797	6351.95	9462	-51265.1	0.170283	-0.768829	1
47	47	P27348	1433T_HUMAN	N/A	N/A	14-3-3 protein theta OS=Homo sapiens GN=YWHAQ PE=1 SV=1	TRUE	-10.0461	8.2014e-06	431844	1.31787e+06	448390	1.34632e+06	68668	184871	-886027	0.327683	-0.484546	1
203	203	P78527	PRKDC_HUMAN	N/A	N/A	DNA-dependent protein kinase catalytic subunit OS=Homo sapiens GN=PRKDC PE=1 SV=3	TRUE	9.83498	9.6096e-06	309807	146995	311514	141307	27317.7	24979.7	162812	2.10761	0.323789	1
134	134	Q15274	NADC_HUMAN	N/A	N/A	Nicotinate-nucleotide pyrophosphorylase [carboxylating] OS=Homo sapiens GN=QPRT PE=1 SV=3	TRUE	-9.74193	1.0314e-05	23314.8	149672	18538.3	144465	11894.1	26451.6	-126357	0.155773	-0.807507	1
133	133	Q8WUM4	PDC6I_HUMAN	N/A	N/A	Programmed cell death 6-interacting protein OS=Homo sapiens GN=PDCD6IP PE=1 SV=1	TRUE	-9.65264	1.1045e-05	36475.4	109884	35453	110516	12334.1	11706.8	-73408.2	0.331946	-0.478933	1
384	384	P09661	RU2A_HUMAN	N/A	N/A	U2 small nuclear ribonucleoprotein A' OS=Homo sapiens GN=SNRPA1 PE=1 SV=2	TRUE	9.48199	1.2608e-05	60217	11644.1	59770.1	8336.46	6105.85	9691.53	48572.8	5.17144	0.713612	1
193	193	P62241	RS8_HUMAN	N/A	N/A	40S ribosomal protein S8 OS=Homo sapiens GN=RPS8 PE=1 SV=2	TRUE	9.12149	1.679e-05	420628	215316	417148	229228	39518.6	31168.3	205312	1.95354	0.290821	1
283	283	Q09028	RBBP4_HUMAN	N/A	N/A	Histone-binding protein RBBP4 OS=Homo sapiens GN=RBBP4 PE=1 SV=3	TRUE	-8.90597	2.0017e-05	42341	157615	43968.7	156797	25593.8	13513.8	-115274	0.268636	-0.570836	1
110	110	P62263	RS14_HUMAN	N/A	N/A	40S ribosomal protein S14 OS=Homo sapiens GN=RPS14 PE=1 SV=3	TRUE	8.71854	2.3393e-05	709389	351794	676611	340738	67242.5	62368.1	357595	2.01649	0.304596	1
545	545	P07858	CATB_HUMAN	N/A	N/A	Cathepsin B OS=Homo sapiens GN=CTSB PE=1 SV=3	TRUE	-8.39869	3.0719e-05	38454.8	103180	35033.8	104756	13029.6	11277.5	-64724.8	0.372698	-0.428643	1
374	374	P78417	GSTO1_HUMAN	N/A	N/A	Glutathione S-transferase omega-1 OS=Homo sapiens GN=GSTO1 PE=1 SV=2	TRUE	-8.35606	3.1876e-05	22987.7	93703.9	23143.9	99994.3	11396.9	15106.7	-70716.2	0.245323	-0.610262	1
85	85	Q13263	TIF1B_HUMAN	N/A	N/A	Transcription intermediary factor 1-beta OS=Homo sapiens GN=TRIM28 PE=1 SV=5	TRUE	8.13593	3.8673e-05	223077	74400.6	224458	72994.3	27514.2	30210.6	148677	2.99833	0.476879	1
26	26	P21333	FLNA_HUMAN	N/A	N/A	Filamin-A OS=Homo sapiens GN=FLNA PE=1 SV=4	TRUE	8.04612	4.1897e-05	1.03539e+06	749311	1.00608e+06	768172	65687.9	44785.4	286076	1.38179	0.140441	1
73	73	P06753	TPM3_HUMAN	N/A	N/A	Tropomyosin alpha-3 chain OS=Homo sapiens GN=TPM3 PE=1 SV=2	TRUE	7.99169	4.3996e-05	992490	599895	984843	616404	96095.6	53218.3	392595	1.65444	0.218651	1
551	551	P09936	UCHL1_HUMAN	N/A	N/A	Ubiquitin carboxyl-terminal hydrolase isozyme L1 OS=Homo sapiens GN=UCHL1 PE=1 SV=2	TRUE	7.97802	4.4541e-05	608667	375056	600660	384813	41107.4	50963.7	233611	1.62287	0.210284	1
462	462	Q14126	DSG2_HUMAN	N/A	N/A	Desmoglein-2 OS=Homo sapiens GN=DSG2 PE=1 SV=2	TRUE	-7.88217	4.8583e-05	15755.8	54375.6	20155.6	55016.3	10222.5	3941.16	-38619.8	0.289759	-0.537964	1
197	197	P37108	SRP14_HUMAN	N/A	N/A	Signal recognition particle 14 kDa protein OS=Homo sapiens GN=SRP14 PE=1 SV=2	TRUE	-7.75294	5.4692e-05	185503	302244	184929	305734	31280.2	12458.1	-116741	0.613754	-0.212006	1
138	138	P26599	PTBP1_HUMAN	N/A	N/A	Polypyrimidine tract-binding protein 1 OS=Homo sapiens GN=PTBP1 PE=1 SV=1	TRUE	-7.62473	6.1607e-05	417281	800868	420226	809266	69794.5	88223.2	-383587	0.521036	-0.283133	1
124	124	P32119	PRDX2_HUMAN	N/A	N/A	Peroxiredoxin-2 OS=Homo sapiens GN=PRDX2 PE=1 SV=5	TRUE	-7.4989	6.935e-05	265746	1.82675e+06	252468	1.96393e+06	59424.2	461661	-1.561e+06	0.145475	-0.837212	1
312	312	P52292	IMA1_HUMAN	N/A	N/A	Importin subunit alpha-1 OS=Homo sapiens GN=KPNA2 PE=1 SV=1	TRUE	7.48167	7.0491e-05	169461	34509.4	154505	43536.9	34919.6	20183.8	134951	4.91056	0.691131	1
151	151	P23246	SFPQ_HUMAN	N/A	N/A	Splicing factor, proline- and glutamine-rich OS=Homo sapiens GN=SFPQ PE=1 SV=2	TRUE	7.38205	7.7516e-05	236327	81653.2	225653	85414.5	45833.7	9712.74	154673	2.89427	0.461539	1
343	343	P40121	CAPG_HUMAN	N/A	N/A	Macrophage-capping protein OS=Homo sapiens GN=CAPG PE=1 SV=2	TRUE	-7.3481	8.0085e-05	16210.5	69085.6	14014.6	66580.4	8123.71	13888.8	-52875.1	0.234643	-0.629592	1
163	163	Q9Y6M1	IF2B2_HUMAN	N/A	N/A	Insulin-like growth factor 2 mRNA-binding protein 2 OS=Homo sapiens GN=IGF2BP2 PE=1 SV=2	TRUE	-7.28531	8.5089e-05	86112.1	171231	78516.1	179711	16234.5	20468.8	-85118.6	0.502901	-0.298517	1
524	524	Q7L9L4	MOB1B_HUMAN	N/A	N/A	MOB kinase activator 1B OS=Homo sapiens GN=MOB1B PE=1 SV=3	TRUE	-7.26765	8.6558e-05	12444.4	57164.7	16492.9	62447.7	9323.09	10119.2	-44720.3	0.217694	-0.662154	1
680	680	P83916	CBX1_HUMAN	N/A	N/A	Chromobox protein homolog 1 OS=Homo sapiens GN=CBX1 PE=1 SV=1	TRUE	-7.25376	8.7733e-05	27754.9	60300.4	24046.5	62571.2	8725.19	4952.16	-32545.5	0.460278	-0.33698	1
668	668	Q9H0U4	RAB1B_HUMAN	N/A	N/A	Ras-related protein Rab-1B OS=Homo sapiens GN=RAB1B PE=1 SV=1	TRUE	-7.14824	9.726e-05	109358	269367	123595	258608	41462.4	28038.8	-160009	0.405982	-0.391493	1
42	42	Q5QNW6	H2B2F_HUMAN	N/A	N/A	Histone H2B type 2-F OS=Homo sapiens GN=HIST2H2BF PE=1 SV=3	TRUE	-6.89789	0.00012	2.08781e+06	6.91523e+06	1.95402e+06	6.0793e+06	424860	1.50611e+06	-4.82742e+06	0.301915	-0.520116	1
288	288	Q14980	NUMA1_HUMAN	N/A	N/A	Nuclear mitotic apparatus protein 1 OS=Homo sapiens GN=NUMA1 PE=1 SV=2	TRUE	-6.97291	0.00012	8032.61	40792.5	8040.94	44716.3	4180.64	9637.73	-32759.8	0.196914	-0.705723	1
39	39	P12814	ACTN1_HUMAN	N/A	N/A	Alpha-actinin-1 OS=Homo sapiens GN=ACTN1 PE=1 SV=2	TRUE	6.87712	0.00013	231808	66313.5	208102	67051.9	52178.4	13149.9	165494	3.49563	0.543526	1
206	206	Q14204	DYHC1_HUMAN	N/A	N/A	Cytoplasmic dynein 1 heavy chain 1 OS=Homo sapiens GN=DYNC1H1 PE=1 SV=5	TRUE	-6.86465	0.00013	106219	254405	97809.7	242849	44455.7	18805.9	-148186	0.417519	-0.379324	1
219	219	P61758	PFD3_HUMAN	N/A	N/A	Prefoldin subunit 3 OS=Homo sapiens GN=VBP1 PE=1 SV=3	TRUE	-6.86803	0.00013	42845.3	115526	47595.8	114896	14423.9	18758.7	-72680.3	0.370873	-0.430775	1
322	322	P15880	RS2_HUMAN	N/A	N/A	40S ribosomal protein S2 OS=Homo sapiens GN=RPS2 PE=1 SV=2	TRUE	6.87228	0.00013	285172	119574	286028	114842	47380.7	25657.2	165598	2.38491	0.377472	1
50	50	Q96KP4	CNDP2_HUMAN	N/A	N/A	Cytosolic non-specific dipeptidase OS=Homo sapiens GN=CNDP2 PE=1 SV=2	TRUE	-6.78671	0.00014	122384	479760	124059	516028	23947.8	115287	-357377	0.255093	-0.593301	1
502	502	P46926	GNPI1_HUMAN	N/A	N/A	Glucosamine-6-phosphate isomerase 1 OS=Homo sapiens GN=GNPDA1 PE=1 SV=1	TRUE	-6.71057	0.00015	19774	53464.1	25166.1	52472.2	10122.8	4853.24	-33690.2	0.369855	-0.431969	1
569	569	P61247	RS3A_HUMAN	N/A	N/A	40S ribosomal protein S3a OS=Homo sapiens GN=RPS3A PE=1 SV=2	TRUE	6.7317	0.00015	384787	183798	384669	161817	38944.8	54226.6	200989	2.09353	0.320879	1
165	165	Q9Y230	RUVB2_HUMAN	N/A	N/A	RuvB-like 2 OS=Homo sapiens GN=RUVBL2 PE=1 SV=3	TRUE	6.6574	0.00016	289619	181873	280088	182088	28513.4	22286.1	107747	1.59243	0.20206	1
178	178	P36578	RL4_HUMAN	N/A	N/A	60S ribosomal protein L4 OS=Homo sapiens GN=RPL4 PE=1 SV=5	TRUE	6.65224	0.00016	735797	393133	715219	392878	95771.4	63990.2	342664	1.87162	0.272218	1
417	417	P31942	HNRH3_HUMAN	N/A	N/A	Heterogeneous nuclear ribonucleoprotein H3 OS=Homo sapiens GN=HNRNPH3 PE=1 SV=2	TRUE	-6.64737	0.00016	62367.9	236307	53302.1	237824	51966.1	26888.2	-173939	0.263928	-0.578515	1
218	218	P49588	SYAC_HUMAN	N/A	N/A	Alanine--tRNA ligase, cytoplasmic OS=Homo sapiens GN=AARS PE=1 SV=2	TRUE	6.48807	0.00019	302680	135542	285881	139056	54945.6	17295	167139	2.23312	0.348912	1
509	509	Q99439	CNN2_HUMAN	N/A	N/A	Calponin-2 OS=Homo sapiens GN=CNN2 PE=1 SV=4	TRUE	6.47646	0.00019	91061	55961.5	94767.1	55639	11424.4	4042.3	35099.5	1.62721	0.211443	1
235	235	Q92841	DDX17_HUMAN	N/A	N/A	Probable ATP-dependent RNA helicase DDX17 OS=Homo sapiens GN=DDX17 PE=1 SV=2	TRUE	-6.44665	0.0002	448779	673305	440907	696649	36163	68973.3	-224526	0.666531	-0.17618	1
488	488	Q01469	FABP5_HUMAN	N/A	N/A	Fatty acid-binding protein, epidermal OS=Homo sapiens GN=FABP5 PE=1 SV=3	TRUE	-6.45343	0.0002	392734	739448	392486	783184	67973	99054.7	-346714	0.531118	-0.274809	1
443	443	Q99584	S10AD_HUMAN	N/A	N/A	Protein S100-A13 OS=Homo sapiens GN=S100A13 PE=1 SV=1	TRUE	-6.2992	0.00023	31192.7	66095.7	30015.4	69203.1	7226.3	10064.1	-34902.9	0.471933	-0.32612	1
188	188	P07910	HNRPC_HUMAN	N/A	N/A	Heterogeneous nuclear ribonucleoproteins C1/C2 OS=Homo sapiens GN=HNRNPC PE=1 SV=4	TRUE	6.28238	0.00024	4.84901e+06	4.02084e+06	4.83761e+06	4.13781e+06	179542	233778	828167	1.20597	0.081336	1
407	407	Q01995	TAGL_HUMAN	N/A	N/A	Transgelin OS=Homo sapiens GN=TAGLN PE=1 SV=4	TRUE	6.28957	0.00024	37866.2	16513.5	37418.2	18098	6467.54	3974.83	21352.8	2.29305	0.360414	1
642	642	Q15785	TOM34_HUMAN	N/A	N/A	Mitochondrial import receptor subunit TOM34 OS=Homo sapiens GN=TOMM34 PE=1 SV=2	TRUE	-6.21363	0.00026	8670.35	37030.3	8167.04	37950	5042.8	8872.84	-28359.9	0.234142	-0.63052	1
23	23	P09211	GSTP1_HUMAN	N/A	N/A	Glutathione S-transferase P OS=Homo sapiens GN=GSTP1 PE=1 SV=2	TRUE	-6.08487	0.00029	695367	1.74584e+06	782754	1.68832e+06	228944	310808	-1.05047e+06	0.3983	-0.39979	1
156	156	P15531	NDKA_HUMAN	N/A	N/A	Nucleoside diphosphate kinase A OS=Homo sapiens GN=NME1 PE=1 SV=1	TRUE	5.99901	0.00032	233254	124272	249866	117578	39112.9	10969.4	108982	1.87697	0.273456	1
623	623	P84085	ARF5_HUMAN	N/A	N/A	ADP-ribosylation factor 5 OS=Homo sapiens GN=ARF5 PE=1 SV=2	TRUE	-5.9618	0.00034	4780.2	21541.3	4800.66	19768	2917.29	5568.62	-16761.1	0.221909	-0.653825	1
321	321	P54727	RD23B_HUMAN	N/A	N/A	UV excision repair protein RAD23 homolog B OS=Homo sapiens GN=RAD23B PE=1 SV=1	TRUE	-5.8029	0.0004	292950	593891	325636	580380	99982.4	58745.6	-300941	0.493272	-0.306913	1
570	570	P22234	PUR6_HUMAN	N/A	N/A	Multifunctional protein ADE2 OS=Homo sapiens GN=PAICS PE=1 SV=3	TRUE	-5.81788	0.0004	18310.6	43094.5	16889.5	43434.4	3159.06	8986.47	-24783.9	0.424894	-0.371719	1
646	646	P37802	TAGL2_HUMAN	N/A	N/A	Transgelin-2 OS=Homo sapiens GN=TAGLN2 PE=1 SV=3	TRUE	5.7922	0.00041	21379.1	5852.84	18898.5	5372.09	5552.73	2256.92	15526.2	3.65277	0.562622	1
254	254	Q00341	VIGLN_HUMAN	N/A	N/A	Vigilin OS=Homo sapiens GN=HDLBP PE=1 SV=2	TRUE	-5.74546	0.00043	66363.9	158844	60675.7	166299	24182.8	26657.8	-92480.4	0.417792	-0.37904	1
262	262	Q9UHD8	SEPT9_HUMAN	N/A	N/A	Septin-9 OS=Homo sapiens GN=SEPT9 PE=1 SV=2	TRUE	-5.71626	0.00045	99928.6	192573	113327	200203	22134	28695.6	-92644.1	0.518914	-0.284905	1
179	179	Q99460	PSMD1_HUMAN	N/A	N/A	26S proteasome non-ATPase regulatory subunit 1 OS=Homo sapiens GN=PSMD1 PE=1 SV=2	TRUE	-5.67094	0.00047	32299.4	85362.1	36184.8	96039.3	8592.73	19076.9	-53062.7	0.378381	-0.42207	1
231	231	P00558	PGK1_HUMAN	N/A	N/A	Phosphoglycerate kinase 1 OS=Homo sapiens GN=PGK1 PE=1 SV=3	TRUE	-5.62774	0.00049	1.11218e+06	2.64004e+06	1.02978e+06	2.81013e+06	285107	535950	-1.52786e+06	0.421273	-0.375436	1
55	55	P23528	COF1_HUMAN	N/A	N/A	Cofilin-1 OS=Homo sapiens GN=CFL1 PE=1 SV=3	TRUE	-5.62518	0.0005	151317	607634	160022	690394	40308.8	176856	-456317	0.249026	-0.603755	1
30	30	P00338	LDHA_HUMAN	N/A	N/A	L-lactate dehydrogenase A chain OS=Homo sapiens GN=LDHA PE=1 SV=2	TRUE	-5.58302	0.00052	1.05725e+06	2.20145e+06	1.12202e+06	2.20638e+06	240671	389979	-1.1442e+06	0.480253	-0.31853	1
382	382	P23588	IF4B_HUMAN	N/A	N/A	Eukaryotic translation initiation factor 4B OS=Homo sapiens GN=EIF4B PE=1 SV=2	TRUE	5.56763	0.00053	36901.6	23472.6	35996.8	24023.2	4657.45	2719.62	13429	1.57211	0.196484	1
48	48	P61981	1433G_HUMAN	N/A	N/A	14-3-3 protein gamma OS=Homo sapiens GN=YWHAG PE=1 SV=2	TRUE	-5.55704	0.00054	634255	844460	631172	809112	44631.4	71849.8	-210205	0.751077	-0.124315	1
10	10	P60709	ACTB_HUMAN	N/A	N/A	Actin, cytoplasmic 1 OS=Homo sapiens GN=ACTB PE=1 SV=1	TRUE	-5.50354	0.00057	191420	993653	201958	1.10179e+06	139007	294816	-802234	0.192642	-0.715248	1
210	210	P07305	H10_HUMAN	N/A	N/A	Histone H1.0 OS=Homo sapiens GN=H1F0 PE=1 SV=3	TRUE	-5.48777	0.00058	30452.7	118321	29682.5	122585	8398.08	34804.1	-87867.9	0.257374	-0.589435	1
435	435	O15511	ARPC5_HUMAN	N/A	N/A	Actin-related protein 2/3 complex subunit 5 OS=Homo sapiens GN=ARPC5 PE=1 SV=3	TRUE	-5.45813	0.0006	51217.5	123042	49779.2	134305	14906	25370	-71824.7	0.416259	-0.380636	1
519	519	P51858	HDGF_HUMAN	N/A	N/A	Hepatoma-derived growth factor OS=Homo sapiens GN=HDGF PE=1 SV=1	TRUE	-5.32287	0.00071	236680	339826	220194	334388	33213.6	27827.1	-103145	0.696476	-0.157094	1
247	247	P25205	MCM3_HUMAN	N/A	N/A	DNA replication licensing factor MCM3 OS=Homo sapiens GN=MCM3 PE=1 SV=3	TRUE	5.31481	0.00072	182607	75536.5	183299	75359.9	41331.3	17915.9	107071	2.41747	0.383361	1
98	98	P0DMV8	HS71A_HUMAN	N/A	N/A	Heat shock 70 kDa protein 1A OS=Homo sapiens GN=HSPA1A PE=1 SV=1	TRUE	-5.25242	0.00077	89322.4	273698	94018.2	262852	60334.4	50208.3	-184376	0.326353	-0.486312	1
387	387	Q53EL6	PDCD4_HUMAN	N/A	N/A	Programmed cell death protein 4 OS=Homo sapiens GN=PDCD4 PE=1 SV=2	TRUE	-5.233	0.00079	20423.6	62416	19527.1	63984.5	11481.1	13789.6	-41992.4	0.327217	-0.485164	1
504	504	Q12765	SCRN1_HUMAN	N/A	N/A	Secernin-1 OS=Homo sapiens GN=SCRN1 PE=1 SV=2	TRUE	-5.2291	0.00079	23198.7	48182.2	19402	46103.6	9776.59	4307.53	-24983.5	0.481478	-0.317423	1
95	95	P04083	ANXA1_HUMAN	N/A	N/A	Annexin A1 OS=Homo sapiens GN=ANXA1 PE=1 SV=2	TRUE	-5.18247	0.00084	221387	487857	205909	447636	68960.9	91995.6	-266470	0.453796	-0.34314	1
183	183	Q14315	FLNC_HUMAN	N/A	N/A	Filamin-C OS=Homo sapiens GN=FLNC PE=1 SV=3	TRUE	5.18561	0.00084	259949	176867	261840	178543	33651.2	12290.2	83081.6	1.46974	0.167241	1
135	135	Q9NPH2	INO1_HUMAN	N/A	N/A	Inositol-3-phosphate synthase 1 OS=Homo sapiens GN=ISYNA1 PE=1 SV=1	TRUE	-5.17678	0.00085	94293.5	548185	84030.5	571362	33741.3	193129	-453892	0.17201	-0.764445	1
306	306	P38159	RBMX_HUMAN	N/A	N/A	RNA-binding motif protein, X chromosome OS=Homo sapiens GN=RBMX PE=1 SV=3	TRUE	-5.17018	0.00085	139325	187843	139477	191485	5192.03	20331.2	-48517.9	0.74171	-0.129766	1
33	33	O43175	SERA_HUMAN	N/A	N/A	D-3-phosphoglycerate dehydrogenase OS=Homo sapiens GN=PHGDH PE=1 SV=4	TRUE	-5.15788	0.00087	797036	1.50988e+06	794597	1.55385e+06	206510	229908	-712848	0.527879	-0.277466	1
330	330	P36405	ARL3_HUMAN	N/A	N/A	ADP-ribosylation factor-like protein 3 OS=Homo sapiens GN=ARL3 PE=1 SV=2	TRUE	-5.15445	0.00087	11761.9	114441	9277.62	135000	8718.4	43681.9	-102679	0.102777	-0.988104	1
356	356	P50995	ANX11_HUMAN	N/A	N/A	Annexin A11 OS=Homo sapiens GN=ANXA11 PE=1 SV=1	TRUE	-5.12911	0.0009	38396.3	99402.3	42635	104803	22955.4	13431	-61006	0.386272	-0.413107	1
285	285	P14868	SYDC_HUMAN	N/A	N/A	Aspartate--tRNA ligase, cytoplasmic OS=Homo sapiens GN=DARS PE=1 SV=2	TRUE	5.06944	0.00097	172656	101001	175323	94537.5	12439.3	29055.2	71654.6	1.70945	0.232855	1
171	171	P00441	SODC_HUMAN	N/A	N/A	Superoxide dismutase [Cu-Zn] OS=Homo sapiens GN=SOD1 PE=1 SV=2	TRUE	-4.96566	0.0011	116228	156815	124519	155671	12087.8	13708.1	-40586.6	0.741181	-0.130076	1
164	164	P26583	HMGB2_HUMAN	N/A	N/A	High mobility group protein B2 OS=Homo sapiens GN=HMGB2 PE=1 SV=2	TRUE	-4.95608	0.00111	270022	504079	243733	515585	54591.9	90395.1	-234057	0.535675	-0.271099	1
84	84	P16949	STMN1_HUMAN	N/A	N/A	Stathmin OS=Homo sapiens GN=STMN1 PE=1 SV=3	TRUE	-4.93266	0.00115	494741	1.1098e+06	530695	1.19014e+06	105365	258141	-615055	0.445794	-0.350866	1
572	572	P45973	CBX5_HUMAN	N/A	N/A	Chromobox protein homolog 5 OS=Homo sapiens GN=CBX5 PE=1 SV=1	TRUE	-4.93198	0.00115	287.045	4160.62	350.496	3162.22	277.58	1734.13	-3873.57	0.068991	-1.16121	1
234	234	P52907	CAZA1_HUMAN	N/A	N/A	F-actin-capping protein subunit alpha-1 OS=Homo sapiens GN=CAPZA1 PE=1 SV=3	TRUE	-4.86945	0.00124	42216	109527	44636.4	117475	5424.56	30429.8	-67311.2	0.385439	-0.414045	1
5	5	P35580	MYH10_HUMAN	N/A	N/A	Myosin-10 OS=Homo sapiens GN=MYH10 PE=1 SV=3	TRUE	-4.82056	0.00132	260053	574400	295505	577316	125695	73907.4	-314347	0.452738	-0.344153	1
20	20	P16104	H2AX_HUMAN	N/A	N/A	Histone H2AX OS=Homo sapiens GN=H2AFX PE=1 SV=2	TRUE	-4.74828	0.00145	1951.05	13291.8	1700.56	11309.1	969.469	5251.88	-11340.7	0.146786	-0.833315	1
91	91	Q00839	HNRPU_HUMAN	N/A	N/A	Heterogeneous nuclear ribonucleoprotein U OS=Homo sapiens GN=HNRNPU PE=1 SV=6	TRUE	4.7359	0.00147	759685	357187	774739	379420	154798	110239	402498	2.12685	0.327738	1
562	562	Q14011	CIRBP_HUMAN	N/A	N/A	Cold-inducible RNA-binding protein OS=Homo sapiens GN=CIRBP PE=1 SV=1	TRUE	-4.73741	0.00147	12809.7	56609.4	16247.6	54758.7	9623.69	18297	-43799.6	0.226283	-0.645348	1
7	7	P07900	HS90A_HUMAN	N/A	N/A	Heat shock protein HSP 90-alpha OS=Homo sapiens GN=HSP90AA1 PE=1 SV=5	TRUE	-4.72729	0.00149	942517	1.39486e+06	908653	1.35945e+06	60864.6	205125	-452343	0.675707	-0.170242	1
186	186	Q9UKK9	NUDT5_HUMAN	N/A	N/A	ADP-sugar pyrophosphatase OS=Homo sapiens GN=NUDT5 PE=1 SV=1	TRUE	-4.72286	0.0015	49010.7	114046	66939.2	112837	28358.9	11995	-65035.3	0.429745	-0.366789	1
293	293	Q07666	KHDR1_HUMAN	N/A	N/A	KH domain-containing, RNA-binding, signal transduction-associated protein 1 OS=Homo sapiens GN=KHDRBS1 PE=1 SV=1	TRUE	-4.71205	0.00152	128618	188370	133433	189066	17650.9	22190.7	-59751.2	0.682798	-0.165708	1
528	528	Q14974	IMB1_HUMAN	N/A	N/A	Importin subunit beta-1 OS=Homo sapiens GN=KPNB1 PE=1 SV=2	TRUE	-4.69852	0.00154	9214.09	23127.1	7624.67	23252.5	4875.06	4480.62	-13913	0.39841	-0.399669	1
190	190	P51991	ROA3_HUMAN	N/A	N/A	Heterogeneous nuclear ribonucleoprotein A3 OS=Homo sapiens GN=HNRNPA3 PE=1 SV=2	TRUE	-4.65597	0.00163	358376	902714	338706	872203	110751	236804	-544338	0.396998	-0.401212	1
594	594	Q9Y3D6	FIS1_HUMAN	N/A	N/A	Mitochondrial fission 1 protein OS=Homo sapiens GN=FIS1 PE=1 SV=2	TRUE	-4.52654	0.00193	33429.9	88088.7	36928.9	91367.9	21450.8	16398.6	-54658.8	0.379503	-0.420785	1
71	71	P09493	TPM1_HUMAN	N/A	N/A	Tropomyosin alpha-1 chain OS=Homo sapiens GN=TPM1 PE=1 SV=2	TRUE	4.52344	0.00194	827717	570360	848066	581819	109156	65342.8	257358	1.45122	0.161733	1
117	117	Q14152	EIF3A_HUMAN	N/A	N/A	Eukaryotic translation initiation factor 3 subunit A OS=Homo sapiens GN=EIF3A PE=1 SV=1	TRUE	4.50664	0.00198	117011	58285.3	108833	54423.1	27394	9929.23	58725.5	2.00755	0.302667	1
716	716	P61604	CH10_HUMAN	N/A	N/A	10 kDa heat shock protein, mitochondrial OS=Homo sapiens GN=HSPE1 PE=1 SV=2	TRUE	4.478	0.00206	109515	72151.1	110296	73614.1	14693.2	11498.5	37364.2	1.51786	0.181232	1
508	508	O94979	SC31A_HUMAN	N/A	N/A	Protein transport protein Sec31A OS=Homo sapiens GN=SEC31A PE=1 SV=3	TRUE	-4.45777	0.00212	21661.3	64648.5	23341.4	69527.1	15879.8	14587.3	-42987.2	0.335062	-0.474875	1
127	127	P16401	H15_HUMAN	N/A	N/A	Histone H1.5 OS=Homo sapiens GN=HIST1H1B PE=1 SV=3	TRUE	-4.42459	0.00221	135850	1.13464e+06	204174	1.23747e+06	96175.1	495513	-998788	0.11973	-0.921797	1
64	64	P62701	RS4X_HUMAN	N/A	N/A	40S ribosomal protein S4, X isoform OS=Homo sapiens GN=RPS4X PE=1 SV=2	TRUE	4.39464	0.0023	183473	84759.7	192269	102497	32097.3	38633	98713	2.16462	0.335382	1
323	323	P12081	SYHC_HUMAN	N/A	N/A	Histidine--tRNA ligase, cytoplasmic OS=Homo sapiens GN=HARS PE=1 SV=2	TRUE	-4.34774	0.00245	40415.6	97827.4	47635.8	93408.7	21449.1	20292.7	-57411.8	0.413132	-0.383911	1
390	390	P02452	CO1A1_HUMAN	N/A	N/A	Collagen alpha-1(I) chain OS=Homo sapiens GN=COL1A1 PE=1 SV=5	TRUE	-4.3041	0.0026	2323.7	28252.1	2007.51	24401.2	897.335	13440.5	-25928.4	0.0822487	-1.08487	1
123	123	Q06830	PRDX1_HUMAN	N/A	N/A	Peroxiredoxin-1 OS=Homo sapiens GN=PRDX1 PE=1 SV=1	TRUE	4.27693	0.0027	1.60882e+06	766527	1.67489e+06	825806	416331	143503	842294	2.09885	0.32198	1
281	281	Q06323	PSME1_HUMAN	N/A	N/A	Proteasome activator complex subunit 1 OS=Homo sapiens GN=PSME1 PE=1 SV=1	TRUE	-4.22512	0.0029	13631.1	119941	5343.88	124011	13575	54600.1	-106310	0.113649	-0.944434	1
710	710	Q07021	C1QBP_HUMAN	N/A	N/A	Complement component 1 Q subcomponent-binding protein, mitochondrial OS=Homo sapiens GN=C1QBP PE=1 SV=1	TRUE	4.19498	0.00302	60718.6	40946.1	61947.9	40398.4	7609.71	7291.92	19772.6	1.48289	0.17111	1
273	273	P50991	TCPD_HUMAN	N/A	N/A	T-complex protein 1 subunit delta OS=Homo sapiens GN=CCT4 PE=1 SV=4	TRUE	-4.17086	0.00312	30157.7	137056	39913	158211	19797	53782.3	-106899	0.220038	-0.657501	1
249	249	O14818	PSA7_HUMAN	N/A	N/A	Proteasome subunit alpha type-7 OS=Homo sapiens GN=PSMA7 PE=1 SV=1	TRUE	4.15299	0.0032	399714	319256	383544	314704	28897.1	32273.7	80457.4	1.25202	0.0976096	1
381	381	P27695	APEX1_HUMAN	N/A	N/A	DNA-(apurinic or apyrimidinic site) lyase OS=Homo sapiens GN=APEX1 PE=1 SV=2	TRUE	-4.14127	0.00325	138864	207180	131014	214847	26778.4	25368.1	-68315.2	0.670261	-0.173756	1
489	489	Q9Y2V2	CHSP1_HUMAN	N/A	N/A	Calcium-regulated heat stable protein 1 OS=Homo sapiens GN=CARHSP1 PE=1 SV=2	TRUE	-4.11183	0.00338	6771.55	37025.6	7655.91	41517.2	5991.23	15322.9	-30254.1	0.182888	-0.737814	1
477	477	O14745	NHRF1_HUMAN	N/A	N/A	Na(+)/H(+) exchange regulatory cofactor NHE-RF1 OS=Homo sapiens GN=SLC9A3R1 PE=1 SV=4	TRUE	4.0874	0.0035	142414	85762	144115	87398.5	24650.7	18784.4	56651.7	1.66057	0.220257	1
298	298	P45974	UBP5_HUMAN	N/A	N/A	Ubiquitin carboxyl-terminal hydrolase 5 OS=Homo sapiens GN=USP5 PE=1 SV=2	TRUE	-4.0765	0.00355	169638	260006	163537	274718	15263.2	47160.8	-90367.9	0.652439	-0.18546	1
170	170	P62753	RS6_HUMAN	N/A	N/A	40S ribosomal protein S6 OS=Homo sapiens GN=RPS6 PE=1 SV=1	TRUE	4.07143	0.00358	1.18152e+06	673708	1.11521e+06	649050	266558	82034.4	507813	1.75376	0.24397	1
308	308	Q16543	CDC37_HUMAN	N/A	N/A	Hsp90 co-chaperone Cdc37 OS=Homo sapiens GN=CDC37 PE=1 SV=1	TRUE	-4.03355	0.00377	41197.5	89234.5	47529.8	90360	24069.9	11393.2	-48037	0.461677	-0.335662	1
379	379	Q13409	DC1I2_HUMAN	N/A	N/A	Cytoplasmic dynein 1 intermediate chain 2 OS=Homo sapiens GN=DYNC1I2 PE=1 SV=3	TRUE	-4.00859	0.0039	25164.8	50269.9	28307.8	49809.9	13817.1	2280.94	-25105.2	0.500593	-0.300515	1
542	542	Q13148	TADBP_HUMAN	N/A	N/A	TAR DNA-binding protein 43 OS=Homo sapiens GN=TARDBP PE=1 SV=1	TRUE	4.0051	0.00392	16142.3	2458	16405.2	2119.24	7580.13	954.886	13684.3	6.56727	0.817385	1
222	222	O00299	CLIC1_HUMAN	N/A	N/A	Chloride intracellular channel protein 1 OS=Homo sapiens GN=CLIC1 PE=1 SV=4	TRUE	-3.92367	0.0044	69126.5	100533	71757.4	99711	11796.5	13461	-31406.8	0.687598	-0.162665	1
250	250	O95394	AGM1_HUMAN	N/A	N/A	Phosphoacetylglucosamine mutase OS=Homo sapiens GN=PGM3 PE=1 SV=1	TRUE	-3.91696	0.00444	16098.3	52618.6	16367.7	62073.3	3029.53	20627	-36520.3	0.305942	-0.51436	1
539	539	Q9UNZ2	NSF1C_HUMAN	N/A	N/A	NSFL1 cofactor p47 OS=Homo sapiens GN=NSFL1C PE=1 SV=2	TRUE	-3.88283	0.00466	1306.06	5900.9	1566.51	6456.18	845.942	2507.24	-4594.85	0.221332	-0.654956	1
357	357	Q92820	GGH_HUMAN	N/A	N/A	Gamma-glutamyl hydrolase OS=Homo sapiens GN=GGH PE=1 SV=2	TRUE	-3.87982	0.00468	24019.9	63351.1	9738.45	63170.4	22530.8	2489.09	-39331.2	0.379155	-0.421183	1
418	418	O43242	PSMD3_HUMAN	N/A	N/A	26S proteasome non-ATPase regulatory subunit 3 OS=Homo sapiens GN=PSMD3 PE=1 SV=2	TRUE	-3.86045	0.00481	36392.6	102149	46243.4	111284	25499.9	28291.4	-65755.9	0.356272	-0.448219	1
526	526	P52565	GDIR1_HUMAN	N/A	N/A	Rho GDP-dissociation inhibitor 1 OS=Homo sapiens GN=ARHGDIA PE=1 SV=3	TRUE	-3.84944	0.00488	6493.11	125138	6048.81	145382	3425.65	68833.3	-118645	0.0518878	-1.28494	1
217	217	Q15637	SF01_HUMAN	N/A	N/A	Splicing factor 1 OS=Homo sapiens GN=SF1 PE=1 SV=4	TRUE	3.7968	0.00526	104473	23140.3	115034	30667.3	45772.6	14115.6	81332.8	4.51477	0.654635	1
202	202	Q14103	HNRPD_HUMAN	N/A	N/A	Heterogeneous nuclear ribonucleoprotein D0 OS=Homo sapiens GN=HNRNPD PE=1 SV=1	TRUE	-3.78603	0.00534	583166	978470	635482	1.03413e+06	102094	209965	-395304	0.595998	-0.224755	1
175	175	P52209	6PGD_HUMAN	N/A	N/A	6-phosphogluconate dehydrogenase, decarboxylating OS=Homo sapiens GN=PGD PE=1 SV=3	TRUE	3.75481	0.00559	234090	148872	217984	136359	41524.5	29175.4	85218.4	1.57243	0.196571	1
425	425	O60701	UGDH_HUMAN	N/A	N/A	UDP-glucose 6-dehydrogenase OS=Homo sapiens GN=UGDH PE=1 SV=1	TRUE	-3.74891	0.00563	95132.9	136058	90739.3	140636	12936.1	20700.2	-40924.7	0.69921	-0.155392	1
137	137	P35637	FUS_HUMAN	N/A	N/A	RNA-binding protein FUS OS=Homo sapiens GN=FUS PE=1 SV=1	TRUE	-3.74498	0.00566	250938	383855	258160	405088	59929.5	52028.2	-132917	0.65373	-0.184602	1
442	442	P07814	SYEP_HUMAN	N/A	N/A	Bifunctional glutamate/proline--tRNA ligase OS=Homo sapiens GN=EPRS PE=1 SV=5	TRUE	3.73519	0.00574	161604	110111	154082	115843	24857.1	18231.6	51493.3	1.46765	0.166623	1
35	35	Q15029	U5S1_HUMAN	N/A	N/A	116 kDa U5 small nuclear ribonucleoprotein component OS=Homo sapiens GN=EFTUD2 PE=1 SV=1	TRUE	-3.71048	0.00595	125007	244180	118988	238396	25648.2	67081.9	-119173	0.511945	-0.290776	1
284	284	P07237	PDIA1_HUMAN	N/A	N/A	Protein disulfide-isomerase OS=Homo sapiens GN=P4HB PE=1 SV=3	TRUE	-3.70365	0.00601	309995	494915	304690	485336	32201	106900	-184920	0.626359	-0.203176	1
4	4	P35579	MYH9_HUMAN	N/A	N/A	Myosin-9 OS=Homo sapiens GN=MYH9 PE=1 SV=4	TRUE	-3.64402	0.00655	492930	715318	496064	707957	100961	91809.2	-222388	0.689107	-0.161714	1
45	45	P63104	1433Z_HUMAN	N/A	N/A	14-3-3 protein zeta/delta OS=Homo sapiens GN=YWHAZ PE=1 SV=1	TRUE	-3.63388	0.00665	1.50357e+06	2.32674e+06	1.58934e+06	2.36512e+06	276365	424494	-823171	0.646213	-0.189624	1
152	152	Q15233	NONO_HUMAN	N/A	N/A	Non-POU domain-containing octamer-binding protein OS=Homo sapiens GN=NONO PE=1 SV=4	TRUE	3.59222	0.00706	202005	41989.8	242861	41976.1	98070.7	17415.9	160015	4.81079	0.682217	1
378	378	Q13523	PRP4B_HUMAN	N/A	N/A	Serine/threonine-protein kinase PRP4 homolog OS=Homo sapiens GN=PRPF4B PE=1 SV=3	TRUE	-3.58044	0.00718	6594.74	25584.5	4234.44	25799.3	5187.51	10664.8	-18989.8	0.257763	-0.588779	1
335	335	Q08211	DHX9_HUMAN	N/A	N/A	ATP-dependent RNA helicase A OS=Homo sapiens GN=DHX9 PE=1 SV=4	TRUE	-3.56658	0.00733	51648.1	98714.4	45079.8	106973	18796.3	22747.2	-47066.3	0.523207	-0.281326	1
181	181	Q7Z4V5	HDGR2_HUMAN	N/A	N/A	Hepatoma-derived growth factor-related protein 2 OS=Homo sapiens GN=HDGFRP2 PE=1 SV=1	TRUE	-3.5508	0.0075	23486.5	44225.6	27314.1	43743.6	12102.6	4908.56	-20739.1	0.531061	-0.274856	1
53	53	P13010	XRCC5_HUMAN	N/A	N/A	X-ray repair cross-complementing protein 5 OS=Homo sapiens GN=XRCC5 PE=1 SV=3	TRUE	-3.53892	0.00763	677538	1.31472e+06	519506	1.40036e+06	301379	266943	-637179	0.515349	-0.287898	1
274	274	P28070	PSB4_HUMAN	N/A	N/A	Proteasome subunit beta type-4 OS=Homo sapiens GN=PSMB4 PE=1 SV=4	TRUE	3.52779	0.00776	225692	167071	215793	164295	31908	19039.4	58621.1	1.35087	0.130615	1
25	25	P61978	HNRPK_HUMAN	N/A	N/A	Heterogeneous nuclear ribonucleoprotein K OS=Homo sapiens GN=HNRNPK PE=1 SV=1	TRUE	-3.51349	0.00792	2.14686e+06	2.8343e+06	2.18895e+06	2.71795e+06	127290	418575	-687438	0.757458	-0.120642	1
93	93	P04406	G3P_HUMAN	N/A	N/A	Glyceraldehyde-3-phosphate dehydrogenase OS=Homo sapiens GN=GAPDH PE=1 SV=3	TRUE	-3.49852	0.0081	148421	890525	149733	851413	61552.8	470302	-742103	0.166667	-0.77815	1
109	109	O60264	SMCA5_HUMAN	N/A	N/A	SWI/SNF-related matrix-associated actin-dependent regulator of chromatin subfamily A member 5 OS=Homo sapiens GN=SMARCA5 PE=1 SV=1	TRUE	3.47412	0.00839	128035	92191.4	121342	92908.7	22408.2	5486.34	35843.4	1.38879	0.142638	1
54	54	P30101	PDIA3_HUMAN	N/A	N/A	Protein disulfide-isomerase A3 OS=Homo sapiens GN=PDIA3 PE=1 SV=4	TRUE	-3.46395	0.00852	480437	611794	463057	597637	47663.6	70130.8	-131358	0.785291	-0.104969	1
412	412	Q13283	G3BP1_HUMAN	N/A	N/A	Ras GTPase-activating protein-binding protein 1 OS=Homo sapiens GN=G3BP1 PE=1 SV=1	TRUE	-3.45994	0.00857	12855.6	50268.9	11228.9	51434.5	9986.58	22020.6	-37413.3	0.255736	-0.592208	1
619	619	P49419	AL7A1_HUMAN	N/A	N/A	Alpha-aminoadipic semialdehyde dehydrogenase OS=Homo sapiens GN=ALDH7A1 PE=1 SV=5	TRUE	-3.45048	0.00869	31479.3	82206.1	34951.5	90638	15154.9	29171.6	-50726.8	0.382931	-0.416879	1
635	635	P08670	VIME_HUMAN	N/A	N/A	Vimentin OS=Homo sapiens GN=VIM PE=1 SV=4	TRUE	3.44998	0.0087	231625	98171.8	251432	108623	82812.1	24974.8	133453	2.35938	0.372798	1
483	483	P17980	PRS6A_HUMAN	N/A	N/A	26S protease regulatory subunit 6A OS=Homo sapiens GN=PSMC3 PE=1 SV=3	TRUE	3.44475	0.00876	39145.8	4402.41	43240.3	3479.31	22262.2	3608.85	34743.4	8.89192	0.948995	1
429	429	Q14240	IF4A2_HUMAN	N/A	N/A	Eukaryotic initiation factor 4A-II OS=Homo sapiens GN=EIF4A2 PE=1 SV=2	TRUE	-3.40551	0.00928	24905.9	70094.1	30409.9	74314.8	19650.5	22230.7	-45188.2	0.355321	-0.449379	1
22	22	P07195	LDHB_HUMAN	N/A	N/A	L-lactate dehydrogenase B chain OS=Homo sapiens GN=LDHB PE=1 SV=2	TRUE	-3.38766	0.00953	1.94759e+06	3.17036e+06	1.96071e+06	3.27023e+06	583999	557102	-1.22277e+06	0.614312	-0.211611	1
303	303	Q99436	PSB7_HUMAN	N/A	N/A	Proteasome subunit beta type-7 OS=Homo sapiens GN=PSMB7 PE=1 SV=1	TRUE	3.38213	0.00961	43848.2	15404.7	40664.7	19221.6	17539.8	6781.6	28443.5	2.84642	0.454298	1
252	252	P13667	PDIA4_HUMAN	N/A	N/A	Protein disulfide-isomerase A4 OS=Homo sapiens GN=PDIA4 PE=1 SV=2	TRUE	-3.3588	0.00995	75286.2	130385	71528.1	142043	22749	28774.5	-55098.4	0.577416	-0.238511	1
44	44	P09874	PARP1_HUMAN	N/A	N/A	Poly [ADP-ribose] polymerase 1 OS=Homo sapiens GN=PARP1 PE=1 SV=4	TRUE	3.33216	0.01035	1.01955e+06	719875	976331	752308	180434	88794.9	299677	1.41629	0.151152	1
143	143	Q12905	ILF2_HUMAN	N/A	N/A	Interleukin enhancer-binding factor 2 OS=Homo sapiens GN=ILF2 PE=1 SV=2	TRUE	-3.32829	0.01041	203430	286756	207358	252991	14550.2	54057.1	-83325.5	0.70942	-0.149097	1
43	43	P04075	ALDOA_HUMAN	N/A	N/A	Fructose-bisphosphate aldolase A OS=Homo sapiens GN=ALDOA PE=1 SV=2	TRUE	-3.32497	0.01046	1.94622e+06	2.19188e+06	1.93755e+06	2.26028e+06	117425	116210	-245658	0.887923	-0.0516245	1
238	238	P55209	NP1L1_HUMAN	N/A	N/A	Nucleosome assembly protein 1-like 1 OS=Homo sapiens GN=NAP1L1 PE=1 SV=1	TRUE	-3.32467	0.01047	16529.9	95529.5	14162.1	109404	8345.1	52473.2	-78999.6	0.173035	-0.761866	1
479	479	P53621	COPA_HUMAN	N/A	N/A	Coatomer subunit alpha OS=Homo sapiens GN=COPA PE=1 SV=2	TRUE	-3.30978	0.0107	8049.51	41332.9	4047.73	50097.1	10539.9	19862.8	-33283.3	0.194748	-0.710526	1
375	375	P62081	RS7_HUMAN	N/A	N/A	40S ribosomal protein S7 OS=Homo sapiens GN=RPS7 PE=1 SV=1	TRUE	-3.26892	0.01137	124453	238812	131505	262089	56365.9	54241.7	-114359	0.521134	-0.28305	1
745	745	P07686	HEXB_HUMAN	N/A	N/A	Beta-hexosaminidase subunit beta OS=Homo sapiens GN=HEXB PE=1 SV=3	TRUE	-3.25109	0.01168	8945.98	25925.4	9695.36	29714	6605.41	9630.76	-16979.4	0.345066	-0.462098	1
146	146	P10599	THIO_HUMAN	N/A	N/A	Thioredoxin OS=Homo sapiens GN=TXN PE=1 SV=3	TRUE	-3.24751	0.01174	689550	827384	713643	832848	81245	49053.1	-137833	0.83341	-0.0791411	1
522	522	O75643	U520_HUMAN	N/A	N/A	U5 small nuclear ribonucleoprotein 200 kDa helicase OS=Homo sapiens GN=SNRNP200 PE=1 SV=2	TRUE	-3.23458	0.01197	31312.9	65423.3	35417.8	73667.5	14830.6	18332.9	-34110.4	0.47862	-0.320009	1
189	189	O15371	EIF3D_HUMAN	N/A	N/A	Eukaryotic translation initiation factor 3 subunit D OS=Homo sapiens GN=EIF3D PE=1 SV=1	TRUE	3.21069	0.01241	157267	104860	150252	107755	30409.4	20185.1	52407.4	1.49979	0.176029	1
703	703	Q92973	TNPO1_HUMAN	N/A	N/A	Transportin-1 OS=Homo sapiens GN=TNPO1 PE=1 SV=2	TRUE	-3.19405	0.01273	14522.1	22667.7	13422.8	23494.5	3278.61	4665.73	-8145.57	0.640653	-0.193377	1
501	501	P31948	STIP1_HUMAN	N/A	N/A	Stress-induced-phosphoprotein 1 OS=Homo sapiens GN=STIP1 PE=1 SV=1	TRUE	3.17807	0.01304	213678	150015	216914	133831	21606.8	39237	63663	1.42438	0.153625	1
56	56	P15311	EZRI_HUMAN	N/A	N/A	Ezrin OS=Homo sapiens GN=EZR PE=1 SV=4	TRUE	-3.15994	0.0134	94336.8	219702	81920.1	245147	55357.9	69320.2	-125365	0.429386	-0.367152	1
80	80	Q92945	FUBP2_HUMAN	N/A	N/A	Far upstream element-binding protein 2 OS=Homo sapiens GN=KHSRP PE=1 SV=4	TRUE	-3.15137	0.01357	377733	497536	379637	528077	38167.4	75956.2	-119803	0.759208	-0.119639	1
248	248	Q15293	RCN1_HUMAN	N/A	N/A	Reticulocalbin-1 OS=Homo sapiens GN=RCN1 PE=1 SV=1	TRUE	-3.14611	0.01368	3388.62	32303.5	3974.93	32326.5	1205.48	20515.6	-28914.9	0.104899	-0.979227	1
511	511	P62158	CALM_HUMAN	N/A	N/A	Calmodulin OS=Homo sapiens GN=CALM1 PE=1 SV=2	TRUE	-3.13117	0.01399	4963.64	15581.3	2101.39	16354.9	4698.39	5951.35	-10617.7	0.318563	-0.496805	1
394	394	P46777	RL5_HUMAN	N/A	N/A	60S ribosomal protein L5 OS=Homo sapiens GN=RPL5 PE=1 SV=3	TRUE	3.12406	0.01414	149307	89448.6	155871	83353.7	39948.2	15484.4	59858.5	1.66919	0.222507	1
695	695	Q03252	LMNB2_HUMAN	N/A	N/A	Lamin-B2 OS=Homo sapiens GN=LMNB2 PE=1 SV=4	TRUE	-3.11049	0.01443	34826.9	73045.4	27328.1	68214.4	24955.5	11492.3	-38218.6	0.476784	-0.321679	1
586	586	Q9GZS3	WDR61_HUMAN	N/A	N/A	WD repeat-containing protein 61 OS=Homo sapiens GN=WDR61 PE=1 SV=1	TRUE	3.09684	0.01474	59078.8	43574.9	57175.2	41748.3	5878.7	9526.8	15503.9	1.3558	0.132195	1
267	267	Q7L5D6	GET4_HUMAN	N/A	N/A	Golgi to ER traffic protein 4 homolog OS=Homo sapiens GN=GET4 PE=1 SV=1	TRUE	-3.07597	0.01521	5562.22	15716.5	2414.18	16890.7	7022.64	2273.84	-10154.2	0.35391	-0.451107	1
423	423	P55145	MANF_HUMAN	N/A	N/A	Mesencephalic astrocyte-derived neurotrophic factor OS=Homo sapiens GN=MANF PE=1 SV=3	TRUE	-3.04065	0.01605	18741	43119.1	11557.5	41616.6	17133.6	5275.65	-24378.1	0.434634	-0.361876	1
59	59	P22626	ROA2_HUMAN	N/A	N/A	Heterogeneous nuclear ribonucleoproteins A2/B1 OS=Homo sapiens GN=HNRNPA2B1 PE=1 SV=2	TRUE	-3.02504	0.01643	2.66713e+06	4.28679e+06	3.13332e+06	4.35943e+06	1.11254e+06	442284	-1.61965e+06	0.622175	-0.206087	1
573	573	Q92734	TFG_HUMAN	N/A	N/A	Protein TFG OS=Homo sapiens GN=TFG PE=1 SV=2	TRUE	-3.01039	0.0168	69765.3	96619.2	59516.6	95191.1	16337	11444.1	-26853.8	0.722065	-0.141424	1
97	97	P11142	HSP7C_HUMAN	N/A	N/A	Heat shock cognate 71 kDa protein OS=Homo sapiens GN=HSPA8 PE=1 SV=1	TRUE	3.00733	0.01688	1.68053e+06	1.19166e+06	1.69062e+06	1.17903e+06	349786	98872.3	488867	1.41024	0.149293	1
400	400	P48643	TCPE_HUMAN	N/A	N/A	T-complex protein 1 subunit epsilon OS=Homo sapiens GN=CCT5 PE=1 SV=1	TRUE	-2.98024	0.01759	43990.3	88695.2	40523.6	100157	18366.1	28066.9	-44704.9	0.495971	-0.304543	1
172	172	Q14566	MCM6_HUMAN	N/A	N/A	DNA replication licensing factor MCM6 OS=Homo sapiens GN=MCM6 PE=1 SV=1	TRUE	2.96606	0.01798	132543	86607.7	145175	91174.9	31352.7	14704.5	45935	1.53038	0.184799	1
255	255	O75223	GGCT_HUMAN	N/A	N/A	Gamma-glutamylcyclotransferase OS=Homo sapiens GN=GGCT PE=1 SV=1	TRUE	-2.94913	0.01845	29377	49062.9	30243.1	52300	9358.16	11628.2	-19685.9	0.598761	-0.222746	1
79	79	Q96AE4	FUBP1_HUMAN	N/A	N/A	Far upstream element-binding protein 1 OS=Homo sapiens GN=FUBP1 PE=1 SV=3	TRUE	-2.94752	0.0185	761379	862186	761869	859278	53632.2	54516.2	-100807	0.88308	-0.0540002	1
555	555	Q08945	SSRP1_HUMAN	N/A	N/A	FACT complex subunit SSRP1 OS=Homo sapiens GN=SSRP1 PE=1 SV=1	TRUE	2.93099	0.01897	104126	75947.1	118432	75981.9	20497.1	6483.34	28179.2	1.37104	0.137049	1
326	326	Q9UBT2	SAE2_HUMAN	N/A	N/A	SUMO-activating enzyme subunit 2 OS=Homo sapiens GN=UBA2 PE=1 SV=2	TRUE	-2.91145	0.01955	10326.4	41891.7	5771.34	51530.7	8390.39	22744.7	-31565.3	0.246502	-0.60818	1
46	46	P62258	1433E_HUMAN	N/A	N/A	14-3-3 protein epsilon OS=Homo sapiens GN=YWHAE PE=1 SV=1	TRUE	-2.90425	0.01976	2.10013e+06	2.7653e+06	2.12959e+06	2.69519e+06	200338	471326	-665172	0.759458	-0.119496	1
74	74	P62937	PPIA_HUMAN	N/A	N/A	Peptidyl-prolyl cis-trans isomerase A OS=Homo sapiens GN=PPIA PE=1 SV=2	TRUE	2.89591	0.02002	1.67561e+06	772679	1.76091e+06	802474	646571	260817	902929	2.16857	0.336173	1
349	349	P62913	RL11_HUMAN	N/A	N/A	60S ribosomal protein L11 OS=Homo sapiens GN=RPL11 PE=1 SV=2	TRUE	2.8824	0.02044	104403	50407.4	113456	41792.5	37085.7	19474	53995.4	2.07118	0.316218	1
129	129	P37837	TALDO_HUMAN	N/A	N/A	Transaldolase OS=Homo sapiens GN=TALDO1 PE=1 SV=2	TRUE	2.87351	0.02072	676421	572781	649805	578684	69240.4	41352.4	103640	1.18094	0.0722283	1
319	319	Q9Y617	SERC_HUMAN	N/A	N/A	Phosphoserine aminotransferase OS=Homo sapiens GN=PSAT1 PE=1 SV=2	TRUE	2.86894	0.02086	240642	144871	263751	124519	58331.8	46575	95771.1	1.66108	0.22039	1
233	233	P07737	PROF1_HUMAN	N/A	N/A	Profilin-1 OS=Homo sapiens GN=PFN1 PE=1 SV=2	TRUE	-2.84971	0.02149	1.03242e+06	1.49711e+06	934974	1.60635e+06	201546	303860	-464688	0.689609	-0.161397	1
76	76	P0CG47	UBB_HUMAN	N/A	N/A	Polyubiquitin-B OS=Homo sapiens GN=UBB PE=1 SV=1	TRUE	-2.81593	0.02264	616495	775033	617833	820327	87400.1	90608.7	-158538	0.795443	-0.0993908	1
466	466	P27708	PYR1_HUMAN	N/A	N/A	CAD protein OS=Homo sapiens GN=CAD PE=1 SV=3	TRUE	2.79708	0.0233	89390.8	66902.3	83235.6	68553.8	15529.1	9058.29	22488.5	1.33614	0.125852	1
194	194	P50395	GDIB_HUMAN	N/A	N/A	Rab GDP dissociation inhibitor beta OS=Homo sapiens GN=GDI2 PE=1 SV=2	TRUE	-2.78645	0.02369	430847	634472	386146	657269	107920	122697	-203625	0.679064	-0.168089	1
317	317	O14737	PDCD5_HUMAN	N/A	N/A	Programmed cell death protein 5 OS=Homo sapiens GN=PDCD5 PE=1 SV=3	TRUE	-2.74166	0.02538	11466	43340.8	11130.8	44773.9	5528.89	25402.1	-31874.9	0.264553	-0.577487	1
410	410	Q9UBE0	SAE1_HUMAN	N/A	N/A	SUMO-activating enzyme subunit 1 OS=Homo sapiens GN=SAE1 PE=1 SV=1	TRUE	-2.74172	0.02538	4447.5	11188.7	2942.4	11538	4282.76	3447.46	-6741.18	0.3975	-0.400663	1
656	656	Q9UHV9	PFD2_HUMAN	N/A	N/A	Prefoldin subunit 2 OS=Homo sapiens GN=PFDN2 PE=1 SV=1	TRUE	-2.7273	0.02595	55066	95564.2	64219.3	93052.8	31794.9	9569.23	-40498.2	0.57622	-0.239411	1
457	457	P40227	TCPZ_HUMAN	N/A	N/A	T-complex protein 1 subunit zeta OS=Homo sapiens GN=CCT6A PE=1 SV=3	TRUE	-2.71923	0.02628	76227.9	227556	56233.3	215032	66606.7	105113	-151328	0.334985	-0.474974	1
177	177	O60841	IF2P_HUMAN	N/A	N/A	Eukaryotic translation initiation factor 5B OS=Homo sapiens GN=EIF5B PE=1 SV=4	TRUE	-2.71161	0.02659	40783.4	63623.5	41475.3	61554.5	4577.96	18269.8	-22840.1	0.641011	-0.193135	1
361	361	Q71DI3	H32_HUMAN	N/A	N/A	Histone H3.2 OS=Homo sapiens GN=HIST2H3A PE=1 SV=3	TRUE	-2.70145	0.02701	5.70544e+06	1.58914e+07	5.84037e+06	1.55767e+07	4.60554e+06	7.06212e+06	-1.01859e+07	0.359028	-0.444872	1
28	28	P06748	NPM_HUMAN	N/A	N/A	Nucleophosmin OS=Homo sapiens GN=NPM1 PE=1 SV=2	TRUE	2.70103	0.02703	5.21165e+06	3.71542e+06	5.51633e+06	3.72261e+06	1.0008e+06	729857	1.49623e+06	1.40271	0.146967	1
32	32	P06733	ENOA_HUMAN	N/A	N/A	Alpha-enolase OS=Homo sapiens GN=ENO1 PE=1 SV=2	TRUE	-2.68994	0.0275	3.50829e+06	5.93532e+06	3.36791e+06	6.71998e+06	1.05616e+06	1.71898e+06	-2.42703e+06	0.591087	-0.228349	1
286	286	P63208	SKP1_HUMAN	N/A	N/A	S-phase kinase-associated protein 1 OS=Homo sapiens GN=SKP1 PE=1 SV=2	TRUE	-2.68678	0.02763	167834	238408	185438	241874	51880.2	27535.4	-70573.5	0.70398	-0.15244	1
455	455	O95747	OXSR1_HUMAN	N/A	N/A	Serine/threonine-protein kinase OSR1 OS=Homo sapiens GN=OXSR1 PE=1 SV=1	TRUE	-2.68045	0.02791	4938.2	17516.5	4019.92	21458.6	4247.06	9595.05	-12578.3	0.281917	-0.549878	1
96	96	P11021	GRP78_HUMAN	N/A	N/A	78 kDa glucose-regulated protein OS=Homo sapiens GN=HSPA5 PE=1 SV=2	TRUE	2.67517	0.02814	922714	738697	922475	657929	45286.2	146995	184017	1.24911	0.0966009	1
60	60	P09651	ROA1_HUMAN	N/A	N/A	Heterogeneous nuclear ribonucleoprotein A1 OS=Homo sapiens GN=HNRNPA1 PE=1 SV=5	TRUE	-2.59384	0.03192	1.7553e+06	2.87429e+06	1.93091e+06	3.11813e+06	651668	711238	-1.11898e+06	0.610691	-0.214178	1
414	414	Q9Y265	RUVB1_HUMAN	N/A	N/A	RuvB-like 1 OS=Homo sapiens GN=RUVBL1 PE=1 SV=1	TRUE	-2.59177	0.03202	13811.1	34812.9	15369.4	35521.1	7449.6	16517.2	-21001.9	0.396722	-0.401513	1
571	571	P62195	PRS8_HUMAN	N/A	N/A	26S protease regulatory subunit 8 OS=Homo sapiens GN=PSMC5 PE=1 SV=1	TRUE	-2.56357	0.03346	36885.5	53559.5	36004.8	55802.2	6976.02	12761.6	-16674	0.688682	-0.161981	1
658	658	P30043	BLVRB_HUMAN	N/A	N/A	Flavin reductase (NADPH) OS=Homo sapiens GN=BLVRB PE=1 SV=3	TRUE	-2.53344	0.03507	14300	26384.1	16735.5	29193.3	6825.28	8195.81	-12084	0.541995	-0.266005	1
198	198	Q15008	PSMD6_HUMAN	N/A	N/A	26S proteasome non-ATPase regulatory subunit 6 OS=Homo sapiens GN=PSMD6 PE=1 SV=1	TRUE	-2.52944	0.03529	41802	67129.3	34683.3	67714.5	16913.5	14670.9	-25327.2	0.62271	-0.205714	1
266	266	P35659	DEK_HUMAN	N/A	N/A	Protein DEK OS=Homo sapiens GN=DEK PE=1 SV=1	TRUE	2.51137	0.03629	40626	13792.6	51916.3	9382.98	22558.5	7869.82	26833.4	2.94549	0.469158	1
104	104	Q5VTE0	EF1A3_HUMAN	N/A	N/A	Putative elongation factor 1-alpha-like 3 OS=Homo sapiens GN=EEF1A1P5 PE=5 SV=1	TRUE	2.45707	0.0395	5.70337e+06	4.89754e+06	5.59368e+06	4.81799e+06	411201	607225	805837	1.16454	0.0661541	1
17	17	P13645	K1C10_HUMAN	N/A	N/A	Keratin, type I cytoskeletal 10 OS=Homo sapiens GN=KRT10 PE=1 SV=6	TRUE	2.45559	0.03959	254793	98694.8	214476	79526.7	130487	56373.3	156098	2.58162	0.411893	1
108	108	Q07020	RL18_HUMAN	N/A	N/A	60S ribosomal protein L18 OS=Homo sapiens GN=RPL18 PE=1 SV=2	TRUE	2.44042	0.04054	279823	155977	299501	165859	107280	36980.9	123846	1.794	0.253822	1
310	310	P54578	UBP14_HUMAN	N/A	N/A	Ubiquitin carboxyl-terminal hydrolase 14 OS=Homo sapiens GN=USP14 PE=1 SV=3	TRUE	-2.43226	0.04106	130963	188595	143070	212601	35420.2	39403.8	-57632.4	0.694412	-0.158383	1
154	154	P20073	ANXA7_HUMAN	N/A	N/A	Annexin A7 OS=Homo sapiens GN=ANXA7 PE=1 SV=3	TRUE	-2.43193	0.04108	14597.4	43264.3	16444.3	50760	11786.5	23576	-28666.8	0.337401	-0.471853	1
461	461	P54577	SYYC_HUMAN	N/A	N/A	Tyrosine--tRNA ligase, cytoplasmic OS=Homo sapiens GN=YARS PE=1 SV=4	TRUE	-2.38553	0.04416	113032	151501	114276	156842	31468.2	17607.2	-38469.4	0.746079	-0.127215	1
289	289	P68036	UB2L3_HUMAN	N/A	N/A	Ubiquitin-conjugating enzyme E2 L3 OS=Homo sapiens GN=UBE2L3 PE=1 SV=1	TRUE	-2.37918	0.0446	20695.9	31676.3	23003.3	29972.5	9348.25	4371.72	-10980.5	0.653354	-0.184851	1

## Sheet: DDA_de_FC
Row	Index	Peak Name		m/z	Ret. Time	Group	Use	t-value	p-value	Mean 1	Mean 2	Median 1	Median 2	Sigma 1	Sigma 2	Delta	Fold Change	Log (Fold Change)	Common_identified
167	167	O95865	DDAH2_HUMAN	N/A	N/A	N(G),N(G)-dimethylarginine dimethylaminohydrolase 2 OS=Homo sapiens GN=DDAH2 PE=1 SV=1	TRUE	-25.9696	5.1887e-09	13858.1	177093	13956	180328	6829.62	12284.1	-163234	0.0782532	-1.1065	1
557	557	P31949	S10AB_HUMAN	N/A	N/A	Protein S100-A11 OS=Homo sapiens GN=S100A11 PE=1 SV=2	TRUE	-24.5196	8.1742e-09	26336.7	529899	21357.7	524717	23131.8	39671.1	-503563	0.0497013	-1.30363	1
1	1	P05787	K2C8_HUMAN	N/A	N/A	Keratin, type II cytoskeletal 8 OS=Homo sapiens GN=KRT8 PE=1 SV=7	TRUE	-24.4756	8.291e-09	2.64772e+06	1.48078e+07	2.54557e+06	1.45747e+07	222373	1.08845e+06	-1.216e+07	0.178806	-0.747617	1
228	228	P12429	ANXA3_HUMAN	N/A	N/A	Annexin A3 OS=Homo sapiens GN=ANXA3 PE=1 SV=3	TRUE	-22.1906	1.7975e-08	65251.2	405233	52490.1	406047	24650.8	23790.7	-339982	0.161021	-0.793116	1
41	41	Q01105	SET_HUMAN	N/A	N/A	Protein SET OS=Homo sapiens GN=SET PE=1 SV=3	TRUE	21.4091	2.3843e-08	3.51305e+06	1.95717e+06	3.488e+06	2.01815e+06	85205	138373	1.55587e+06	1.79496	0.254055	1
61	61	P23396	RS3_HUMAN	N/A	N/A	40S ribosomal protein S3 OS=Homo sapiens GN=RPS3 PE=1 SV=2	TRUE	18.4029	7.8275e-08	1.25242e+06	535192	1.26875e+06	524293	53843.9	68524.7	717231	2.34014	0.369241	1
16	16	P05783	K1C18_HUMAN	N/A	N/A	Keratin, type I cytoskeletal 18 OS=Homo sapiens GN=KRT18 PE=1 SV=2	TRUE	-18.2156	8.4804e-08	1.1115e+06	6.16929e+06	1.16277e+06	6.36693e+06	209302	584531	-5.0578e+06	0.180166	-0.744326	1
37	37	P13796	PLSL_HUMAN	N/A	N/A	Plastin-2 OS=Homo sapiens GN=LCP1 PE=1 SV=6	TRUE	-17.634	1.0932e-07	360033	3.16266e+06	372982	3.07541e+06	106890	338930	-2.80263e+06	0.113839	-0.943711	1
530	530	A6NHQ2	FBLL1_HUMAN	N/A	N/A	rRNA/tRNA 2'-O-methyltransferase fibrillarin-like protein 1 OS=Homo sapiens GN=FBLL1 PE=3 SV=2	TRUE	17.1164	1.3797e-07	291098	44893.3	277361	48295.7	25632.8	19428.6	246205	6.48422	0.811858	1
205	205	Q16851	UGPA_HUMAN	N/A	N/A	UTP--glucose-1-phosphate uridylyltransferase OS=Homo sapiens GN=UGP2 PE=1 SV=5	TRUE	16.9603	1.482e-07	653592	194902	641929	193869	57199.5	19630.1	458689	3.35344	0.52549	1
120	120	P15924	DESP_HUMAN	N/A	N/A	Desmoplakin OS=Homo sapiens GN=DSP PE=1 SV=3	TRUE	-16.8745	1.5419e-07	126714	1.15962e+06	136368	1.12833e+06	22011.3	135091	-1.03291e+06	0.109272	-0.961492	1
333	333	Q9BTT0	AN32E_HUMAN	N/A	N/A	Acidic leucine-rich nuclear phosphoprotein 32 family member E OS=Homo sapiens GN=ANP32E PE=1 SV=1	TRUE	-16.452	1.8789e-07	116731	306172	121201	313173	17496.6	18889.6	-189441	0.38126	-0.418779	1
66	66	P18206	VINC_HUMAN	N/A	N/A	Vinculin OS=Homo sapiens GN=VCL PE=1 SV=4	TRUE	16.1845	2.1349e-07	793196	344071	785848	346346	51284.9	34931.9	449125	2.30532	0.362732	1
272	272	Q02878	RL6_HUMAN	N/A	N/A	60S ribosomal protein L6 OS=Homo sapiens GN=RPL6 PE=1 SV=3	TRUE	16.0045	2.3291e-07	411506	112340	407544	102810	36756.1	19901.4	299166	3.66304	0.563842	1
287	287	P10768	ESTD_HUMAN	N/A	N/A	S-formylglutathione hydrolase OS=Homo sapiens GN=ESD PE=1 SV=2	TRUE	-15.9933	2.3418e-07	4726.83	63028.2	2031.05	61510.4	6424.42	5016.99	-58301.4	0.0749955	-1.12496	1
15	15	P08727	K1C19_HUMAN	N/A	N/A	Keratin, type I cytoskeletal 19 OS=Homo sapiens GN=KRT19 PE=1 SV=4	TRUE	-15.6216	2.8118e-07	1.01381e+06	4.54438e+06	1.02624e+06	4.74301e+06	116648	491719	-3.53057e+06	0.223091	-0.651519	1
27	27	O75369	FLNB_HUMAN	N/A	N/A	Filamin-B OS=Homo sapiens GN=FLNB PE=1 SV=2	TRUE	15.4594	3.0493e-07	811519	259804	832951	251761	74184.6	29407.9	551715	3.12358	0.494653	1
58	58	P29401	TKT_HUMAN	N/A	N/A	Transketolase OS=Homo sapiens GN=TKT PE=1 SV=3	TRUE	15.1574	3.5538e-07	2.7472e+06	1.21346e+06	2.7593e+06	1.20933e+06	203899	98082.9	1.53375e+06	2.26395	0.354866	1
78	78	P08729	K2C7_HUMAN	N/A	N/A	Keratin, type II cytoskeletal 7 OS=Homo sapiens GN=KRT7 PE=1 SV=5	TRUE	-14.6012	4.7479e-07	212946	1.51101e+06	201419	1.61446e+06	38169	195090	-1.29806e+06	0.14093	-0.850998	1
145	145	P54819	KAD2_HUMAN	N/A	N/A	Adenylate kinase 2, mitochondrial OS=Homo sapiens GN=AK2 PE=1 SV=2	TRUE	-13.8027	7.3312e-07	32535.3	135308	37253.6	129850	11708.9	11836.6	-102773	0.240453	-0.61897	1
140	140	P55786	PSA_HUMAN	N/A	N/A	Puromycin-sensitive aminopeptidase OS=Homo sapiens GN=NPEPPS PE=1 SV=2	TRUE	-13.4886	8.7534e-07	164816	385492	170768	382013	19689.2	30832	-220676	0.427547	-0.369017	1
352	352	Q9Y490	TLN1_HUMAN	N/A	N/A	Talin-1 OS=Homo sapiens GN=TLN1 PE=1 SV=3	TRUE	-13.3865	9.2804e-07	112061	246749	111406	254180	13995.8	17614.8	-134688	0.454151	-0.3428	1
478	478	O14980	XPO1_HUMAN	N/A	N/A	Exportin-1 OS=Homo sapiens GN=XPO1 PE=1 SV=1	TRUE	-13.269	9.9316e-07	2697.59	33497.6	2135.81	35882.6	1627.45	4928.63	-30800	0.0805309	-1.09404	1
215	215	O75367	H2AY_HUMAN	N/A	N/A	Core histone macro-H2A.1 OS=Homo sapiens GN=H2AFY PE=1 SV=4	TRUE	-13.1276	1.0784e-06	58121.9	470206	57231.2	493825	18719.5	67649.3	-412084	0.123609	-0.907948	1
102	102	P22314	UBA1_HUMAN	N/A	N/A	Ubiquitin-like modifier-activating enzyme 1 OS=Homo sapiens GN=UBA1 PE=1 SV=3	TRUE	-12.4852	1.584e-06	184164	598418	172623	589174	34640	65608.6	-414255	0.307751	-0.511801	1
495	495	P39687	AN32A_HUMAN	N/A	N/A	Acidic leucine-rich nuclear phosphoprotein 32 family member A OS=Homo sapiens GN=ANP32A PE=1 SV=1	TRUE	-12.1284	1.9768e-06	442208	1.39234e+06	497349	1.44037e+06	108557	137481	-950136	0.3176	-0.49812	1
82	82	P29373	RABP2_HUMAN	N/A	N/A	Cellular retinoic acid-binding protein 2 OS=Homo sapiens GN=CRABP2 PE=1 SV=2	TRUE	-11.9722	2.1821e-06	288400	826486	299646	833599	56364.9	83205.1	-538086	0.348947	-0.45724	1
166	166	Q9P0M6	H2AW_HUMAN	N/A	N/A	Core histone macro-H2A.2 OS=Homo sapiens GN=H2AFY2 PE=1 SV=3	TRUE	-11.9285	2.2437e-06	50978.6	480465	53437.5	454015	11071	79744.9	-429486	0.106103	-0.974274	1
406	406	Q5T7N2	LITD1_HUMAN	N/A	N/A	LINE-1 type transposase domain-containing protein 1 OS=Homo sapiens GN=L1TD1 PE=1 SV=1	TRUE	11.8232	2.4005e-06	189195	18315.7	183185	15315.6	30393.4	10984.9	170879	10.3296	1.01408	1
24	24	P08133	ANXA6_HUMAN	N/A	N/A	Annexin A6 OS=Homo sapiens GN=ANXA6 PE=1 SV=3	TRUE	-11.6762	2.6401e-06	643271	3.08339e+06	627134	2.8446e+06	154515	441015	-2.44012e+06	0.208625	-0.680635	1
401	401	P33176	KINH_HUMAN	N/A	N/A	Kinesin-1 heavy chain OS=Homo sapiens GN=KIF5B PE=1 SV=1	TRUE	-11.3946	3.1776e-06	7609.49	37083.2	6583.04	37990.7	3077.61	4897.13	-29473.7	0.205201	-0.687821	1
415	415	Q9UHA4	LTOR3_HUMAN	N/A	N/A	Ragulator complex protein LAMTOR3 OS=Homo sapiens GN=LAMTOR3 PE=1 SV=1	TRUE	-11.2748	3.4426e-06	2683.95	69262.9	2802.76	70773.6	1095.76	13158.7	-66578.9	0.0387502	-1.41173	1
389	389	P35221	CTNA1_HUMAN	N/A	N/A	Catenin alpha-1 OS=Homo sapiens GN=CTNNA1 PE=1 SV=1	TRUE	-11.1829	3.6627e-06	23748.4	84219.4	24663.9	86101.4	3904.47	11443.7	-60471	0.281982	-0.549778	1
344	344	O75475	PSIP1_HUMAN	N/A	N/A	PC4 and SFRS1-interacting protein OS=Homo sapiens GN=PSIP1 PE=1 SV=1	TRUE	11.0309	4.0619e-06	82305.8	19156	85051.4	23232.6	6988.3	10725.2	63149.8	4.29661	0.633126	1
81	81	P29762	RABP1_HUMAN	N/A	N/A	Cellular retinoic acid-binding protein 1 OS=Homo sapiens GN=CRABP1 PE=1 SV=2	TRUE	11.011	4.1178e-06	390355	88306.6	394689	70324.6	52303.6	32043.7	302048	4.42045	0.645466	1
622	622	P00918	CAH2_HUMAN	N/A	N/A	Carbonic anhydrase 2 OS=Homo sapiens GN=CA2 PE=1 SV=2	TRUE	-10.4596	6.063e-06	40018.4	68621	41086.9	68400.7	6061.8	802.492	-28602.5	0.583181	-0.234197	1
596	596	P26639	SYTC_HUMAN	N/A	N/A	Threonine--tRNA ligase, cytoplasmic OS=Homo sapiens GN=TARS PE=1 SV=3	TRUE	10.4565	6.0766e-06	39302.6	21414.4	39309.8	20901	2456.06	2932.68	17888.2	1.83533	0.263715	1
168	168	Q13126	MTAP_HUMAN	N/A	N/A	S-methyl-5'-thioadenosine phosphorylase OS=Homo sapiens GN=MTAP PE=1 SV=2	TRUE	-10.3913	6.3686e-06	82952.6	167960	83583.5	160267	7446.5	16708.2	-85007.4	0.493883	-0.306376	1
121	121	P09455	RET1_HUMAN	N/A	N/A	Retinol-binding protein 1 OS=Homo sapiens GN=RBP1 PE=1 SV=2	TRUE	-10.2071	7.2824e-06	77081.3	657009	69996.5	667496	21125	125276	-579928	0.117322	-0.930622	1
69	69	O43390	HNRPR_HUMAN	N/A	N/A	Heterogeneous nuclear ribonucleoprotein R OS=Homo sapiens GN=HNRNPR PE=1 SV=1	TRUE	-10.1124	7.8082e-06	225172	759848	266368	742081	89457.6	77300.1	-534676	0.296338	-0.528213	1
369	369	P14923	PLAK_HUMAN	N/A	N/A	Junction plakoglobin OS=Homo sapiens GN=JUP PE=1 SV=3	TRUE	-10.0587	8.1252e-06	10521.1	61786.3	11186.1	63797	6351.95	9462	-51265.1	0.170283	-0.768829	1
47	47	P27348	1433T_HUMAN	N/A	N/A	14-3-3 protein theta OS=Homo sapiens GN=YWHAQ PE=1 SV=1	TRUE	-10.0461	8.2014e-06	431844	1.31787e+06	448390	1.34632e+06	68668	184871	-886027	0.327683	-0.484546	1
203	203	P78527	PRKDC_HUMAN	N/A	N/A	DNA-dependent protein kinase catalytic subunit OS=Homo sapiens GN=PRKDC PE=1 SV=3	TRUE	9.83498	9.6096e-06	309807	146995	311514	141307	27317.7	24979.7	162812	2.10761	0.323789	1
134	134	Q15274	NADC_HUMAN	N/A	N/A	Nicotinate-nucleotide pyrophosphorylase [carboxylating] OS=Homo sapiens GN=QPRT PE=1 SV=3	TRUE	-9.74193	1.0314e-05	23314.8	149672	18538.3	144465	11894.1	26451.6	-126357	0.155773	-0.807507	1
133	133	Q8WUM4	PDC6I_HUMAN	N/A	N/A	Programmed cell death 6-interacting protein OS=Homo sapiens GN=PDCD6IP PE=1 SV=1	TRUE	-9.65264	1.1045e-05	36475.4	109884	35453	110516	12334.1	11706.8	-73408.2	0.331946	-0.478933	1
384	384	P09661	RU2A_HUMAN	N/A	N/A	U2 small nuclear ribonucleoprotein A' OS=Homo sapiens GN=SNRPA1 PE=1 SV=2	TRUE	9.48199	1.2608e-05	60217	11644.1	59770.1	8336.46	6105.85	9691.53	48572.8	5.17144	0.713612	1
193	193	P62241	RS8_HUMAN	N/A	N/A	40S ribosomal protein S8 OS=Homo sapiens GN=RPS8 PE=1 SV=2	TRUE	9.12149	1.679e-05	420628	215316	417148	229228	39518.6	31168.3	205312	1.95354	0.290821	1
283	283	Q09028	RBBP4_HUMAN	N/A	N/A	Histone-binding protein RBBP4 OS=Homo sapiens GN=RBBP4 PE=1 SV=3	TRUE	-8.90597	2.0017e-05	42341	157615	43968.7	156797	25593.8	13513.8	-115274	0.268636	-0.570836	1
110	110	P62263	RS14_HUMAN	N/A	N/A	40S ribosomal protein S14 OS=Homo sapiens GN=RPS14 PE=1 SV=3	TRUE	8.71854	2.3393e-05	709389	351794	676611	340738	67242.5	62368.1	357595	2.01649	0.304596	1
545	545	P07858	CATB_HUMAN	N/A	N/A	Cathepsin B OS=Homo sapiens GN=CTSB PE=1 SV=3	TRUE	-8.39869	3.0719e-05	38454.8	103180	35033.8	104756	13029.6	11277.5	-64724.8	0.372698	-0.428643	1
374	374	P78417	GSTO1_HUMAN	N/A	N/A	Glutathione S-transferase omega-1 OS=Homo sapiens GN=GSTO1 PE=1 SV=2	TRUE	-8.35606	3.1876e-05	22987.7	93703.9	23143.9	99994.3	11396.9	15106.7	-70716.2	0.245323	-0.610262	1
85	85	Q13263	TIF1B_HUMAN	N/A	N/A	Transcription intermediary factor 1-beta OS=Homo sapiens GN=TRIM28 PE=1 SV=5	TRUE	8.13593	3.8673e-05	223077	74400.6	224458	72994.3	27514.2	30210.6	148677	2.99833	0.476879	1
73	73	P06753	TPM3_HUMAN	N/A	N/A	Tropomyosin alpha-3 chain OS=Homo sapiens GN=TPM3 PE=1 SV=2	TRUE	7.99169	4.3996e-05	992490	599895	984843	616404	96095.6	53218.3	392595	1.65444	0.218651	1
551	551	P09936	UCHL1_HUMAN	N/A	N/A	Ubiquitin carboxyl-terminal hydrolase isozyme L1 OS=Homo sapiens GN=UCHL1 PE=1 SV=2	TRUE	7.97802	4.4541e-05	608667	375056	600660	384813	41107.4	50963.7	233611	1.62287	0.210284	1
462	462	Q14126	DSG2_HUMAN	N/A	N/A	Desmoglein-2 OS=Homo sapiens GN=DSG2 PE=1 SV=2	TRUE	-7.88217	4.8583e-05	15755.8	54375.6	20155.6	55016.3	10222.5	3941.16	-38619.8	0.289759	-0.537964	1
197	197	P37108	SRP14_HUMAN	N/A	N/A	Signal recognition particle 14 kDa protein OS=Homo sapiens GN=SRP14 PE=1 SV=2	TRUE	-7.75294	5.4692e-05	185503	302244	184929	305734	31280.2	12458.1	-116741	0.613754	-0.212006	1
138	138	P26599	PTBP1_HUMAN	N/A	N/A	Polypyrimidine tract-binding protein 1 OS=Homo sapiens GN=PTBP1 PE=1 SV=1	TRUE	-7.62473	6.1607e-05	417281	800868	420226	809266	69794.5	88223.2	-383587	0.521036	-0.283133	1
124	124	P32119	PRDX2_HUMAN	N/A	N/A	Peroxiredoxin-2 OS=Homo sapiens GN=PRDX2 PE=1 SV=5	TRUE	-7.4989	6.935e-05	265746	1.82675e+06	252468	1.96393e+06	59424.2	461661	-1.561e+06	0.145475	-0.837212	1
312	312	P52292	IMA1_HUMAN	N/A	N/A	Importin subunit alpha-1 OS=Homo sapiens GN=KPNA2 PE=1 SV=1	TRUE	7.48167	7.0491e-05	169461	34509.4	154505	43536.9	34919.6	20183.8	134951	4.91056	0.691131	1
151	151	P23246	SFPQ_HUMAN	N/A	N/A	Splicing factor, proline- and glutamine-rich OS=Homo sapiens GN=SFPQ PE=1 SV=2	TRUE	7.38205	7.7516e-05	236327	81653.2	225653	85414.5	45833.7	9712.74	154673	2.89427	0.461539	1
343	343	P40121	CAPG_HUMAN	N/A	N/A	Macrophage-capping protein OS=Homo sapiens GN=CAPG PE=1 SV=2	TRUE	-7.3481	8.0085e-05	16210.5	69085.6	14014.6	66580.4	8123.71	13888.8	-52875.1	0.234643	-0.629592	1
163	163	Q9Y6M1	IF2B2_HUMAN	N/A	N/A	Insulin-like growth factor 2 mRNA-binding protein 2 OS=Homo sapiens GN=IGF2BP2 PE=1 SV=2	TRUE	-7.28531	8.5089e-05	86112.1	171231	78516.1	179711	16234.5	20468.8	-85118.6	0.502901	-0.298517	1
524	524	Q7L9L4	MOB1B_HUMAN	N/A	N/A	MOB kinase activator 1B OS=Homo sapiens GN=MOB1B PE=1 SV=3	TRUE	-7.26765	8.6558e-05	12444.4	57164.7	16492.9	62447.7	9323.09	10119.2	-44720.3	0.217694	-0.662154	1
680	680	P83916	CBX1_HUMAN	N/A	N/A	Chromobox protein homolog 1 OS=Homo sapiens GN=CBX1 PE=1 SV=1	TRUE	-7.25376	8.7733e-05	27754.9	60300.4	24046.5	62571.2	8725.19	4952.16	-32545.5	0.460278	-0.33698	1
668	668	Q9H0U4	RAB1B_HUMAN	N/A	N/A	Ras-related protein Rab-1B OS=Homo sapiens GN=RAB1B PE=1 SV=1	TRUE	-7.14824	9.726e-05	109358	269367	123595	258608	41462.4	28038.8	-160009	0.405982	-0.391493	1
42	42	Q5QNW6	H2B2F_HUMAN	N/A	N/A	Histone H2B type 2-F OS=Homo sapiens GN=HIST2H2BF PE=1 SV=3	TRUE	-6.89789	0.00012	2.08781e+06	6.91523e+06	1.95402e+06	6.0793e+06	424860	1.50611e+06	-4.82742e+06	0.301915	-0.520116	1
288	288	Q14980	NUMA1_HUMAN	N/A	N/A	Nuclear mitotic apparatus protein 1 OS=Homo sapiens GN=NUMA1 PE=1 SV=2	TRUE	-6.97291	0.00012	8032.61	40792.5	8040.94	44716.3	4180.64	9637.73	-32759.8	0.196914	-0.705723	1
39	39	P12814	ACTN1_HUMAN	N/A	N/A	Alpha-actinin-1 OS=Homo sapiens GN=ACTN1 PE=1 SV=2	TRUE	6.87712	0.00013	231808	66313.5	208102	67051.9	52178.4	13149.9	165494	3.49563	0.543526	1
206	206	Q14204	DYHC1_HUMAN	N/A	N/A	Cytoplasmic dynein 1 heavy chain 1 OS=Homo sapiens GN=DYNC1H1 PE=1 SV=5	TRUE	-6.86465	0.00013	106219	254405	97809.7	242849	44455.7	18805.9	-148186	0.417519	-0.379324	1
219	219	P61758	PFD3_HUMAN	N/A	N/A	Prefoldin subunit 3 OS=Homo sapiens GN=VBP1 PE=1 SV=3	TRUE	-6.86803	0.00013	42845.3	115526	47595.8	114896	14423.9	18758.7	-72680.3	0.370873	-0.430775	1
322	322	P15880	RS2_HUMAN	N/A	N/A	40S ribosomal protein S2 OS=Homo sapiens GN=RPS2 PE=1 SV=2	TRUE	6.87228	0.00013	285172	119574	286028	114842	47380.7	25657.2	165598	2.38491	0.377472	1
50	50	Q96KP4	CNDP2_HUMAN	N/A	N/A	Cytosolic non-specific dipeptidase OS=Homo sapiens GN=CNDP2 PE=1 SV=2	TRUE	-6.78671	0.00014	122384	479760	124059	516028	23947.8	115287	-357377	0.255093	-0.593301	1
502	502	P46926	GNPI1_HUMAN	N/A	N/A	Glucosamine-6-phosphate isomerase 1 OS=Homo sapiens GN=GNPDA1 PE=1 SV=1	TRUE	-6.71057	0.00015	19774	53464.1	25166.1	52472.2	10122.8	4853.24	-33690.2	0.369855	-0.431969	1
569	569	P61247	RS3A_HUMAN	N/A	N/A	40S ribosomal protein S3a OS=Homo sapiens GN=RPS3A PE=1 SV=2	TRUE	6.7317	0.00015	384787	183798	384669	161817	38944.8	54226.6	200989	2.09353	0.320879	1
165	165	Q9Y230	RUVB2_HUMAN	N/A	N/A	RuvB-like 2 OS=Homo sapiens GN=RUVBL2 PE=1 SV=3	TRUE	6.6574	0.00016	289619	181873	280088	182088	28513.4	22286.1	107747	1.59243	0.20206	1
178	178	P36578	RL4_HUMAN	N/A	N/A	60S ribosomal protein L4 OS=Homo sapiens GN=RPL4 PE=1 SV=5	TRUE	6.65224	0.00016	735797	393133	715219	392878	95771.4	63990.2	342664	1.87162	0.272218	1
417	417	P31942	HNRH3_HUMAN	N/A	N/A	Heterogeneous nuclear ribonucleoprotein H3 OS=Homo sapiens GN=HNRNPH3 PE=1 SV=2	TRUE	-6.64737	0.00016	62367.9	236307	53302.1	237824	51966.1	26888.2	-173939	0.263928	-0.578515	1
218	218	P49588	SYAC_HUMAN	N/A	N/A	Alanine--tRNA ligase, cytoplasmic OS=Homo sapiens GN=AARS PE=1 SV=2	TRUE	6.48807	0.00019	302680	135542	285881	139056	54945.6	17295	167139	2.23312	0.348912	1
509	509	Q99439	CNN2_HUMAN	N/A	N/A	Calponin-2 OS=Homo sapiens GN=CNN2 PE=1 SV=4	TRUE	6.47646	0.00019	91061	55961.5	94767.1	55639	11424.4	4042.3	35099.5	1.62721	0.211443	1
235	235	Q92841	DDX17_HUMAN	N/A	N/A	Probable ATP-dependent RNA helicase DDX17 OS=Homo sapiens GN=DDX17 PE=1 SV=2	TRUE	-6.44665	0.0002	448779	673305	440907	696649	36163	68973.3	-224526	0.666531	-0.17618	1
488	488	Q01469	FABP5_HUMAN	N/A	N/A	Fatty acid-binding protein, epidermal OS=Homo sapiens GN=FABP5 PE=1 SV=3	TRUE	-6.45343	0.0002	392734	739448	392486	783184	67973	99054.7	-346714	0.531118	-0.274809	1
443	443	Q99584	S10AD_HUMAN	N/A	N/A	Protein S100-A13 OS=Homo sapiens GN=S100A13 PE=1 SV=1	TRUE	-6.2992	0.00023	31192.7	66095.7	30015.4	69203.1	7226.3	10064.1	-34902.9	0.471933	-0.32612	1
407	407	Q01995	TAGL_HUMAN	N/A	N/A	Transgelin OS=Homo sapiens GN=TAGLN PE=1 SV=4	TRUE	6.28957	0.00024	37866.2	16513.5	37418.2	18098	6467.54	3974.83	21352.8	2.29305	0.360414	1
642	642	Q15785	TOM34_HUMAN	N/A	N/A	Mitochondrial import receptor subunit TOM34 OS=Homo sapiens GN=TOMM34 PE=1 SV=2	TRUE	-6.21363	0.00026	8670.35	37030.3	8167.04	37950	5042.8	8872.84	-28359.9	0.234142	-0.63052	1
23	23	P09211	GSTP1_HUMAN	N/A	N/A	Glutathione S-transferase P OS=Homo sapiens GN=GSTP1 PE=1 SV=2	TRUE	-6.08487	0.00029	695367	1.74584e+06	782754	1.68832e+06	228944	310808	-1.05047e+06	0.3983	-0.39979	1
156	156	P15531	NDKA_HUMAN	N/A	N/A	Nucleoside diphosphate kinase A OS=Homo sapiens GN=NME1 PE=1 SV=1	TRUE	5.99901	0.00032	233254	124272	249866	117578	39112.9	10969.4	108982	1.87697	0.273456	1
623	623	P84085	ARF5_HUMAN	N/A	N/A	ADP-ribosylation factor 5 OS=Homo sapiens GN=ARF5 PE=1 SV=2	TRUE	-5.9618	0.00034	4780.2	21541.3	4800.66	19768	2917.29	5568.62	-16761.1	0.221909	-0.653825	1
321	321	P54727	RD23B_HUMAN	N/A	N/A	UV excision repair protein RAD23 homolog B OS=Homo sapiens GN=RAD23B PE=1 SV=1	TRUE	-5.8029	0.0004	292950	593891	325636	580380	99982.4	58745.6	-300941	0.493272	-0.306913	1
570	570	P22234	PUR6_HUMAN	N/A	N/A	Multifunctional protein ADE2 OS=Homo sapiens GN=PAICS PE=1 SV=3	TRUE	-5.81788	0.0004	18310.6	43094.5	16889.5	43434.4	3159.06	8986.47	-24783.9	0.424894	-0.371719	1
646	646	P37802	TAGL2_HUMAN	N/A	N/A	Transgelin-2 OS=Homo sapiens GN=TAGLN2 PE=1 SV=3	TRUE	5.7922	0.00041	21379.1	5852.84	18898.5	5372.09	5552.73	2256.92	15526.2	3.65277	0.562622	1
254	254	Q00341	VIGLN_HUMAN	N/A	N/A	Vigilin OS=Homo sapiens GN=HDLBP PE=1 SV=2	TRUE	-5.74546	0.00043	66363.9	158844	60675.7	166299	24182.8	26657.8	-92480.4	0.417792	-0.37904	1
262	262	Q9UHD8	SEPT9_HUMAN	N/A	N/A	Septin-9 OS=Homo sapiens GN=SEPT9 PE=1 SV=2	TRUE	-5.71626	0.00045	99928.6	192573	113327	200203	22134	28695.6	-92644.1	0.518914	-0.284905	1
179	179	Q99460	PSMD1_HUMAN	N/A	N/A	26S proteasome non-ATPase regulatory subunit 1 OS=Homo sapiens GN=PSMD1 PE=1 SV=2	TRUE	-5.67094	0.00047	32299.4	85362.1	36184.8	96039.3	8592.73	19076.9	-53062.7	0.378381	-0.42207	1
231	231	P00558	PGK1_HUMAN	N/A	N/A	Phosphoglycerate kinase 1 OS=Homo sapiens GN=PGK1 PE=1 SV=3	TRUE	-5.62774	0.00049	1.11218e+06	2.64004e+06	1.02978e+06	2.81013e+06	285107	535950	-1.52786e+06	0.421273	-0.375436	1
55	55	P23528	COF1_HUMAN	N/A	N/A	Cofilin-1 OS=Homo sapiens GN=CFL1 PE=1 SV=3	TRUE	-5.62518	0.0005	151317	607634	160022	690394	40308.8	176856	-456317	0.249026	-0.603755	1
30	30	P00338	LDHA_HUMAN	N/A	N/A	L-lactate dehydrogenase A chain OS=Homo sapiens GN=LDHA PE=1 SV=2	TRUE	-5.58302	0.00052	1.05725e+06	2.20145e+06	1.12202e+06	2.20638e+06	240671	389979	-1.1442e+06	0.480253	-0.31853	1
382	382	P23588	IF4B_HUMAN	N/A	N/A	Eukaryotic translation initiation factor 4B OS=Homo sapiens GN=EIF4B PE=1 SV=2	TRUE	5.56763	0.00053	36901.6	23472.6	35996.8	24023.2	4657.45	2719.62	13429	1.57211	0.196484	1
10	10	P60709	ACTB_HUMAN	N/A	N/A	Actin, cytoplasmic 1 OS=Homo sapiens GN=ACTB PE=1 SV=1	TRUE	-5.50354	0.00057	191420	993653	201958	1.10179e+06	139007	294816	-802234	0.192642	-0.715248	1
210	210	P07305	H10_HUMAN	N/A	N/A	Histone H1.0 OS=Homo sapiens GN=H1F0 PE=1 SV=3	TRUE	-5.48777	0.00058	30452.7	118321	29682.5	122585	8398.08	34804.1	-87867.9	0.257374	-0.589435	1
435	435	O15511	ARPC5_HUMAN	N/A	N/A	Actin-related protein 2/3 complex subunit 5 OS=Homo sapiens GN=ARPC5 PE=1 SV=3	TRUE	-5.45813	0.0006	51217.5	123042	49779.2	134305	14906	25370	-71824.7	0.416259	-0.380636	1
247	247	P25205	MCM3_HUMAN	N/A	N/A	DNA replication licensing factor MCM3 OS=Homo sapiens GN=MCM3 PE=1 SV=3	TRUE	5.31481	0.00072	182607	75536.5	183299	75359.9	41331.3	17915.9	107071	2.41747	0.383361	1
98	98	P0DMV8	HS71A_HUMAN	N/A	N/A	Heat shock 70 kDa protein 1A OS=Homo sapiens GN=HSPA1A PE=1 SV=1	TRUE	-5.25242	0.00077	89322.4	273698	94018.2	262852	60334.4	50208.3	-184376	0.326353	-0.486312	1
387	387	Q53EL6	PDCD4_HUMAN	N/A	N/A	Programmed cell death protein 4 OS=Homo sapiens GN=PDCD4 PE=1 SV=2	TRUE	-5.233	0.00079	20423.6	62416	19527.1	63984.5	11481.1	13789.6	-41992.4	0.327217	-0.485164	1
504	504	Q12765	SCRN1_HUMAN	N/A	N/A	Secernin-1 OS=Homo sapiens GN=SCRN1 PE=1 SV=2	TRUE	-5.2291	0.00079	23198.7	48182.2	19402	46103.6	9776.59	4307.53	-24983.5	0.481478	-0.317423	1
95	95	P04083	ANXA1_HUMAN	N/A	N/A	Annexin A1 OS=Homo sapiens GN=ANXA1 PE=1 SV=2	TRUE	-5.18247	0.00084	221387	487857	205909	447636	68960.9	91995.6	-266470	0.453796	-0.34314	1
135	135	Q9NPH2	INO1_HUMAN	N/A	N/A	Inositol-3-phosphate synthase 1 OS=Homo sapiens GN=ISYNA1 PE=1 SV=1	TRUE	-5.17678	0.00085	94293.5	548185	84030.5	571362	33741.3	193129	-453892	0.17201	-0.764445	1
33	33	O43175	SERA_HUMAN	N/A	N/A	D-3-phosphoglycerate dehydrogenase OS=Homo sapiens GN=PHGDH PE=1 SV=4	TRUE	-5.15788	0.00087	797036	1.50988e+06	794597	1.55385e+06	206510	229908	-712848	0.527879	-0.277466	1
330	330	P36405	ARL3_HUMAN	N/A	N/A	ADP-ribosylation factor-like protein 3 OS=Homo sapiens GN=ARL3 PE=1 SV=2	TRUE	-5.15445	0.00087	11761.9	114441	9277.62	135000	8718.4	43681.9	-102679	0.102777	-0.988104	1
356	356	P50995	ANX11_HUMAN	N/A	N/A	Annexin A11 OS=Homo sapiens GN=ANXA11 PE=1 SV=1	TRUE	-5.12911	0.0009	38396.3	99402.3	42635	104803	22955.4	13431	-61006	0.386272	-0.413107	1
285	285	P14868	SYDC_HUMAN	N/A	N/A	Aspartate--tRNA ligase, cytoplasmic OS=Homo sapiens GN=DARS PE=1 SV=2	TRUE	5.06944	0.00097	172656	101001	175323	94537.5	12439.3	29055.2	71654.6	1.70945	0.232855	1
164	164	P26583	HMGB2_HUMAN	N/A	N/A	High mobility group protein B2 OS=Homo sapiens GN=HMGB2 PE=1 SV=2	TRUE	-4.95608	0.00111	270022	504079	243733	515585	54591.9	90395.1	-234057	0.535675	-0.271099	1
84	84	P16949	STMN1_HUMAN	N/A	N/A	Stathmin OS=Homo sapiens GN=STMN1 PE=1 SV=3	TRUE	-4.93266	0.00115	494741	1.1098e+06	530695	1.19014e+06	105365	258141	-615055	0.445794	-0.350866	1
572	572	P45973	CBX5_HUMAN	N/A	N/A	Chromobox protein homolog 5 OS=Homo sapiens GN=CBX5 PE=1 SV=1	TRUE	-4.93198	0.00115	287.045	4160.62	350.496	3162.22	277.58	1734.13	-3873.57	0.068991	-1.16121	1
234	234	P52907	CAZA1_HUMAN	N/A	N/A	F-actin-capping protein subunit alpha-1 OS=Homo sapiens GN=CAPZA1 PE=1 SV=3	TRUE	-4.86945	0.00124	42216	109527	44636.4	117475	5424.56	30429.8	-67311.2	0.385439	-0.414045	1
5	5	P35580	MYH10_HUMAN	N/A	N/A	Myosin-10 OS=Homo sapiens GN=MYH10 PE=1 SV=3	TRUE	-4.82056	0.00132	260053	574400	295505	577316	125695	73907.4	-314347	0.452738	-0.344153	1
20	20	P16104	H2AX_HUMAN	N/A	N/A	Histone H2AX OS=Homo sapiens GN=H2AFX PE=1 SV=2	TRUE	-4.74828	0.00145	1951.05	13291.8	1700.56	11309.1	969.469	5251.88	-11340.7	0.146786	-0.833315	1
91	91	Q00839	HNRPU_HUMAN	N/A	N/A	Heterogeneous nuclear ribonucleoprotein U OS=Homo sapiens GN=HNRNPU PE=1 SV=6	TRUE	4.7359	0.00147	759685	357187	774739	379420	154798	110239	402498	2.12685	0.327738	1
562	562	Q14011	CIRBP_HUMAN	N/A	N/A	Cold-inducible RNA-binding protein OS=Homo sapiens GN=CIRBP PE=1 SV=1	TRUE	-4.73741	0.00147	12809.7	56609.4	16247.6	54758.7	9623.69	18297	-43799.6	0.226283	-0.645348	1
186	186	Q9UKK9	NUDT5_HUMAN	N/A	N/A	ADP-sugar pyrophosphatase OS=Homo sapiens GN=NUDT5 PE=1 SV=1	TRUE	-4.72286	0.0015	49010.7	114046	66939.2	112837	28358.9	11995	-65035.3	0.429745	-0.366789	1
528	528	Q14974	IMB1_HUMAN	N/A	N/A	Importin subunit beta-1 OS=Homo sapiens GN=KPNB1 PE=1 SV=2	TRUE	-4.69852	0.00154	9214.09	23127.1	7624.67	23252.5	4875.06	4480.62	-13913	0.39841	-0.399669	1
190	190	P51991	ROA3_HUMAN	N/A	N/A	Heterogeneous nuclear ribonucleoprotein A3 OS=Homo sapiens GN=HNRNPA3 PE=1 SV=2	TRUE	-4.65597	0.00163	358376	902714	338706	872203	110751	236804	-544338	0.396998	-0.401212	1
594	594	Q9Y3D6	FIS1_HUMAN	N/A	N/A	Mitochondrial fission 1 protein OS=Homo sapiens GN=FIS1 PE=1 SV=2	TRUE	-4.52654	0.00193	33429.9	88088.7	36928.9	91367.9	21450.8	16398.6	-54658.8	0.379503	-0.420785	1
117	117	Q14152	EIF3A_HUMAN	N/A	N/A	Eukaryotic translation initiation factor 3 subunit A OS=Homo sapiens GN=EIF3A PE=1 SV=1	TRUE	4.50664	0.00198	117011	58285.3	108833	54423.1	27394	9929.23	58725.5	2.00755	0.302667	1
716	716	P61604	CH10_HUMAN	N/A	N/A	10 kDa heat shock protein, mitochondrial OS=Homo sapiens GN=HSPE1 PE=1 SV=2	TRUE	4.478	0.00206	109515	72151.1	110296	73614.1	14693.2	11498.5	37364.2	1.51786	0.181232	1
508	508	O94979	SC31A_HUMAN	N/A	N/A	Protein transport protein Sec31A OS=Homo sapiens GN=SEC31A PE=1 SV=3	TRUE	-4.45777	0.00212	21661.3	64648.5	23341.4	69527.1	15879.8	14587.3	-42987.2	0.335062	-0.474875	1
127	127	P16401	H15_HUMAN	N/A	N/A	Histone H1.5 OS=Homo sapiens GN=HIST1H1B PE=1 SV=3	TRUE	-4.42459	0.00221	135850	1.13464e+06	204174	1.23747e+06	96175.1	495513	-998788	0.11973	-0.921797	1
64	64	P62701	RS4X_HUMAN	N/A	N/A	40S ribosomal protein S4, X isoform OS=Homo sapiens GN=RPS4X PE=1 SV=2	TRUE	4.39464	0.0023	183473	84759.7	192269	102497	32097.3	38633	98713	2.16462	0.335382	1
323	323	P12081	SYHC_HUMAN	N/A	N/A	Histidine--tRNA ligase, cytoplasmic OS=Homo sapiens GN=HARS PE=1 SV=2	TRUE	-4.34774	0.00245	40415.6	97827.4	47635.8	93408.7	21449.1	20292.7	-57411.8	0.413132	-0.383911	1
390	390	P02452	CO1A1_HUMAN	N/A	N/A	Collagen alpha-1(I) chain OS=Homo sapiens GN=COL1A1 PE=1 SV=5	TRUE	-4.3041	0.0026	2323.7	28252.1	2007.51	24401.2	897.335	13440.5	-25928.4	0.0822487	-1.08487	1
123	123	Q06830	PRDX1_HUMAN	N/A	N/A	Peroxiredoxin-1 OS=Homo sapiens GN=PRDX1 PE=1 SV=1	TRUE	4.27693	0.0027	1.60882e+06	766527	1.67489e+06	825806	416331	143503	842294	2.09885	0.32198	1
281	281	Q06323	PSME1_HUMAN	N/A	N/A	Proteasome activator complex subunit 1 OS=Homo sapiens GN=PSME1 PE=1 SV=1	TRUE	-4.22512	0.0029	13631.1	119941	5343.88	124011	13575	54600.1	-106310	0.113649	-0.944434	1
273	273	P50991	TCPD_HUMAN	N/A	N/A	T-complex protein 1 subunit delta OS=Homo sapiens GN=CCT4 PE=1 SV=4	TRUE	-4.17086	0.00312	30157.7	137056	39913	158211	19797	53782.3	-106899	0.220038	-0.657501	1
489	489	Q9Y2V2	CHSP1_HUMAN	N/A	N/A	Calcium-regulated heat stable protein 1 OS=Homo sapiens GN=CARHSP1 PE=1 SV=2	TRUE	-4.11183	0.00338	6771.55	37025.6	7655.91	41517.2	5991.23	15322.9	-30254.1	0.182888	-0.737814	1
477	477	O14745	NHRF1_HUMAN	N/A	N/A	Na(+)/H(+) exchange regulatory cofactor NHE-RF1 OS=Homo sapiens GN=SLC9A3R1 PE=1 SV=4	TRUE	4.0874	0.0035	142414	85762	144115	87398.5	24650.7	18784.4	56651.7	1.66057	0.220257	1
298	298	P45974	UBP5_HUMAN	N/A	N/A	Ubiquitin carboxyl-terminal hydrolase 5 OS=Homo sapiens GN=USP5 PE=1 SV=2	TRUE	-4.0765	0.00355	169638	260006	163537	274718	15263.2	47160.8	-90367.9	0.652439	-0.18546	1
170	170	P62753	RS6_HUMAN	N/A	N/A	40S ribosomal protein S6 OS=Homo sapiens GN=RPS6 PE=1 SV=1	TRUE	4.07143	0.00358	1.18152e+06	673708	1.11521e+06	649050	266558	82034.4	507813	1.75376	0.24397	1
308	308	Q16543	CDC37_HUMAN	N/A	N/A	Hsp90 co-chaperone Cdc37 OS=Homo sapiens GN=CDC37 PE=1 SV=1	TRUE	-4.03355	0.00377	41197.5	89234.5	47529.8	90360	24069.9	11393.2	-48037	0.461677	-0.335662	1
379	379	Q13409	DC1I2_HUMAN	N/A	N/A	Cytoplasmic dynein 1 intermediate chain 2 OS=Homo sapiens GN=DYNC1I2 PE=1 SV=3	TRUE	-4.00859	0.0039	25164.8	50269.9	28307.8	49809.9	13817.1	2280.94	-25105.2	0.500593	-0.300515	1
542	542	Q13148	TADBP_HUMAN	N/A	N/A	TAR DNA-binding protein 43 OS=Homo sapiens GN=TARDBP PE=1 SV=1	TRUE	4.0051	0.00392	16142.3	2458	16405.2	2119.24	7580.13	954.886	13684.3	6.56727	0.817385	1
250	250	O95394	AGM1_HUMAN	N/A	N/A	Phosphoacetylglucosamine mutase OS=Homo sapiens GN=PGM3 PE=1 SV=1	TRUE	-3.91696	0.00444	16098.3	52618.6	16367.7	62073.3	3029.53	20627	-36520.3	0.305942	-0.51436	1
539	539	Q9UNZ2	NSF1C_HUMAN	N/A	N/A	NSFL1 cofactor p47 OS=Homo sapiens GN=NSFL1C PE=1 SV=2	TRUE	-3.88283	0.00466	1306.06	5900.9	1566.51	6456.18	845.942	2507.24	-4594.85	0.221332	-0.654956	1
357	357	Q92820	GGH_HUMAN	N/A	N/A	Gamma-glutamyl hydrolase OS=Homo sapiens GN=GGH PE=1 SV=2	TRUE	-3.87982	0.00468	24019.9	63351.1	9738.45	63170.4	22530.8	2489.09	-39331.2	0.379155	-0.421183	1
418	418	O43242	PSMD3_HUMAN	N/A	N/A	26S proteasome non-ATPase regulatory subunit 3 OS=Homo sapiens GN=PSMD3 PE=1 SV=2	TRUE	-3.86045	0.00481	36392.6	102149	46243.4	111284	25499.9	28291.4	-65755.9	0.356272	-0.448219	1
526	526	P52565	GDIR1_HUMAN	N/A	N/A	Rho GDP-dissociation inhibitor 1 OS=Homo sapiens GN=ARHGDIA PE=1 SV=3	TRUE	-3.84944	0.00488	6493.11	125138	6048.81	145382	3425.65	68833.3	-118645	0.0518878	-1.28494	1
217	217	Q15637	SF01_HUMAN	N/A	N/A	Splicing factor 1 OS=Homo sapiens GN=SF1 PE=1 SV=4	TRUE	3.7968	0.00526	104473	23140.3	115034	30667.3	45772.6	14115.6	81332.8	4.51477	0.654635	1
202	202	Q14103	HNRPD_HUMAN	N/A	N/A	Heterogeneous nuclear ribonucleoprotein D0 OS=Homo sapiens GN=HNRNPD PE=1 SV=1	TRUE	-3.78603	0.00534	583166	978470	635482	1.03413e+06	102094	209965	-395304	0.595998	-0.224755	1
175	175	P52209	6PGD_HUMAN	N/A	N/A	6-phosphogluconate dehydrogenase, decarboxylating OS=Homo sapiens GN=PGD PE=1 SV=3	TRUE	3.75481	0.00559	234090	148872	217984	136359	41524.5	29175.4	85218.4	1.57243	0.196571	1
137	137	P35637	FUS_HUMAN	N/A	N/A	RNA-binding protein FUS OS=Homo sapiens GN=FUS PE=1 SV=1	TRUE	-3.74498	0.00566	250938	383855	258160	405088	59929.5	52028.2	-132917	0.65373	-0.184602	1
35	35	Q15029	U5S1_HUMAN	N/A	N/A	116 kDa U5 small nuclear ribonucleoprotein component OS=Homo sapiens GN=EFTUD2 PE=1 SV=1	TRUE	-3.71048	0.00595	125007	244180	118988	238396	25648.2	67081.9	-119173	0.511945	-0.290776	1
284	284	P07237	PDIA1_HUMAN	N/A	N/A	Protein disulfide-isomerase OS=Homo sapiens GN=P4HB PE=1 SV=3	TRUE	-3.70365	0.00601	309995	494915	304690	485336	32201	106900	-184920	0.626359	-0.203176	1
45	45	P63104	1433Z_HUMAN	N/A	N/A	14-3-3 protein zeta/delta OS=Homo sapiens GN=YWHAZ PE=1 SV=1	TRUE	-3.63388	0.00665	1.50357e+06	2.32674e+06	1.58934e+06	2.36512e+06	276365	424494	-823171	0.646213	-0.189624	1
152	152	Q15233	NONO_HUMAN	N/A	N/A	Non-POU domain-containing octamer-binding protein OS=Homo sapiens GN=NONO PE=1 SV=4	TRUE	3.59222	0.00706	202005	41989.8	242861	41976.1	98070.7	17415.9	160015	4.81079	0.682217	1
378	378	Q13523	PRP4B_HUMAN	N/A	N/A	Serine/threonine-protein kinase PRP4 homolog OS=Homo sapiens GN=PRPF4B PE=1 SV=3	TRUE	-3.58044	0.00718	6594.74	25584.5	4234.44	25799.3	5187.51	10664.8	-18989.8	0.257763	-0.588779	1
335	335	Q08211	DHX9_HUMAN	N/A	N/A	ATP-dependent RNA helicase A OS=Homo sapiens GN=DHX9 PE=1 SV=4	TRUE	-3.56658	0.00733	51648.1	98714.4	45079.8	106973	18796.3	22747.2	-47066.3	0.523207	-0.281326	1
181	181	Q7Z4V5	HDGR2_HUMAN	N/A	N/A	Hepatoma-derived growth factor-related protein 2 OS=Homo sapiens GN=HDGFRP2 PE=1 SV=1	TRUE	-3.5508	0.0075	23486.5	44225.6	27314.1	43743.6	12102.6	4908.56	-20739.1	0.531061	-0.274856	1
53	53	P13010	XRCC5_HUMAN	N/A	N/A	X-ray repair cross-complementing protein 5 OS=Homo sapiens GN=XRCC5 PE=1 SV=3	TRUE	-3.53892	0.00763	677538	1.31472e+06	519506	1.40036e+06	301379	266943	-637179	0.515349	-0.287898	1
93	93	P04406	G3P_HUMAN	N/A	N/A	Glyceraldehyde-3-phosphate dehydrogenase OS=Homo sapiens GN=GAPDH PE=1 SV=3	TRUE	-3.49852	0.0081	148421	890525	149733	851413	61552.8	470302	-742103	0.166667	-0.77815	1
412	412	Q13283	G3BP1_HUMAN	N/A	N/A	Ras GTPase-activating protein-binding protein 1 OS=Homo sapiens GN=G3BP1 PE=1 SV=1	TRUE	-3.45994	0.00857	12855.6	50268.9	11228.9	51434.5	9986.58	22020.6	-37413.3	0.255736	-0.592208	1
619	619	P49419	AL7A1_HUMAN	N/A	N/A	Alpha-aminoadipic semialdehyde dehydrogenase OS=Homo sapiens GN=ALDH7A1 PE=1 SV=5	TRUE	-3.45048	0.00869	31479.3	82206.1	34951.5	90638	15154.9	29171.6	-50726.8	0.382931	-0.416879	1
635	635	P08670	VIME_HUMAN	N/A	N/A	Vimentin OS=Homo sapiens GN=VIM PE=1 SV=4	TRUE	3.44998	0.0087	231625	98171.8	251432	108623	82812.1	24974.8	133453	2.35938	0.372798	1
483	483	P17980	PRS6A_HUMAN	N/A	N/A	26S protease regulatory subunit 6A OS=Homo sapiens GN=PSMC3 PE=1 SV=3	TRUE	3.44475	0.00876	39145.8	4402.41	43240.3	3479.31	22262.2	3608.85	34743.4	8.89192	0.948995	1
429	429	Q14240	IF4A2_HUMAN	N/A	N/A	Eukaryotic initiation factor 4A-II OS=Homo sapiens GN=EIF4A2 PE=1 SV=2	TRUE	-3.40551	0.00928	24905.9	70094.1	30409.9	74314.8	19650.5	22230.7	-45188.2	0.355321	-0.449379	1
22	22	P07195	LDHB_HUMAN	N/A	N/A	L-lactate dehydrogenase B chain OS=Homo sapiens GN=LDHB PE=1 SV=2	TRUE	-3.38766	0.00953	1.94759e+06	3.17036e+06	1.96071e+06	3.27023e+06	583999	557102	-1.22277e+06	0.614312	-0.211611	1
303	303	Q99436	PSB7_HUMAN	N/A	N/A	Proteasome subunit beta type-7 OS=Homo sapiens GN=PSMB7 PE=1 SV=1	TRUE	3.38213	0.00961	43848.2	15404.7	40664.7	19221.6	17539.8	6781.6	28443.5	2.84642	0.454298	1
252	252	P13667	PDIA4_HUMAN	N/A	N/A	Protein disulfide-isomerase A4 OS=Homo sapiens GN=PDIA4 PE=1 SV=2	TRUE	-3.3588	0.00995	75286.2	130385	71528.1	142043	22749	28774.5	-55098.4	0.577416	-0.238511	1
238	238	P55209	NP1L1_HUMAN	N/A	N/A	Nucleosome assembly protein 1-like 1 OS=Homo sapiens GN=NAP1L1 PE=1 SV=1	TRUE	-3.32467	0.01047	16529.9	95529.5	14162.1	109404	8345.1	52473.2	-78999.6	0.173035	-0.761866	1
479	479	P53621	COPA_HUMAN	N/A	N/A	Coatomer subunit alpha OS=Homo sapiens GN=COPA PE=1 SV=2	TRUE	-3.30978	0.0107	8049.51	41332.9	4047.73	50097.1	10539.9	19862.8	-33283.3	0.194748	-0.710526	1
375	375	P62081	RS7_HUMAN	N/A	N/A	40S ribosomal protein S7 OS=Homo sapiens GN=RPS7 PE=1 SV=1	TRUE	-3.26892	0.01137	124453	238812	131505	262089	56365.9	54241.7	-114359	0.521134	-0.28305	1
745	745	P07686	HEXB_HUMAN	N/A	N/A	Beta-hexosaminidase subunit beta OS=Homo sapiens GN=HEXB PE=1 SV=3	TRUE	-3.25109	0.01168	8945.98	25925.4	9695.36	29714	6605.41	9630.76	-16979.4	0.345066	-0.462098	1
522	522	O75643	U520_HUMAN	N/A	N/A	U5 small nuclear ribonucleoprotein 200 kDa helicase OS=Homo sapiens GN=SNRNP200 PE=1 SV=2	TRUE	-3.23458	0.01197	31312.9	65423.3	35417.8	73667.5	14830.6	18332.9	-34110.4	0.47862	-0.320009	1
703	703	Q92973	TNPO1_HUMAN	N/A	N/A	Transportin-1 OS=Homo sapiens GN=TNPO1 PE=1 SV=2	TRUE	-3.19405	0.01273	14522.1	22667.7	13422.8	23494.5	3278.61	4665.73	-8145.57	0.640653	-0.193377	1
56	56	P15311	EZRI_HUMAN	N/A	N/A	Ezrin OS=Homo sapiens GN=EZR PE=1 SV=4	TRUE	-3.15994	0.0134	94336.8	219702	81920.1	245147	55357.9	69320.2	-125365	0.429386	-0.367152	1
248	248	Q15293	RCN1_HUMAN	N/A	N/A	Reticulocalbin-1 OS=Homo sapiens GN=RCN1 PE=1 SV=1	TRUE	-3.14611	0.01368	3388.62	32303.5	3974.93	32326.5	1205.48	20515.6	-28914.9	0.104899	-0.979227	1
511	511	P62158	CALM_HUMAN	N/A	N/A	Calmodulin OS=Homo sapiens GN=CALM1 PE=1 SV=2	TRUE	-3.13117	0.01399	4963.64	15581.3	2101.39	16354.9	4698.39	5951.35	-10617.7	0.318563	-0.496805	1
394	394	P46777	RL5_HUMAN	N/A	N/A	60S ribosomal protein L5 OS=Homo sapiens GN=RPL5 PE=1 SV=3	TRUE	3.12406	0.01414	149307	89448.6	155871	83353.7	39948.2	15484.4	59858.5	1.66919	0.222507	1
695	695	Q03252	LMNB2_HUMAN	N/A	N/A	Lamin-B2 OS=Homo sapiens GN=LMNB2 PE=1 SV=4	TRUE	-3.11049	0.01443	34826.9	73045.4	27328.1	68214.4	24955.5	11492.3	-38218.6	0.476784	-0.321679	1
267	267	Q7L5D6	GET4_HUMAN	N/A	N/A	Golgi to ER traffic protein 4 homolog OS=Homo sapiens GN=GET4 PE=1 SV=1	TRUE	-3.07597	0.01521	5562.22	15716.5	2414.18	16890.7	7022.64	2273.84	-10154.2	0.35391	-0.451107	1
423	423	P55145	MANF_HUMAN	N/A	N/A	Mesencephalic astrocyte-derived neurotrophic factor OS=Homo sapiens GN=MANF PE=1 SV=3	TRUE	-3.04065	0.01605	18741	43119.1	11557.5	41616.6	17133.6	5275.65	-24378.1	0.434634	-0.361876	1
59	59	P22626	ROA2_HUMAN	N/A	N/A	Heterogeneous nuclear ribonucleoproteins A2/B1 OS=Homo sapiens GN=HNRNPA2B1 PE=1 SV=2	TRUE	-3.02504	0.01643	2.66713e+06	4.28679e+06	3.13332e+06	4.35943e+06	1.11254e+06	442284	-1.61965e+06	0.622175	-0.206087	1
400	400	P48643	TCPE_HUMAN	N/A	N/A	T-complex protein 1 subunit epsilon OS=Homo sapiens GN=CCT5 PE=1 SV=1	TRUE	-2.98024	0.01759	43990.3	88695.2	40523.6	100157	18366.1	28066.9	-44704.9	0.495971	-0.304543	1
172	172	Q14566	MCM6_HUMAN	N/A	N/A	DNA replication licensing factor MCM6 OS=Homo sapiens GN=MCM6 PE=1 SV=1	TRUE	2.96606	0.01798	132543	86607.7	145175	91174.9	31352.7	14704.5	45935	1.53038	0.184799	1
255	255	O75223	GGCT_HUMAN	N/A	N/A	Gamma-glutamylcyclotransferase OS=Homo sapiens GN=GGCT PE=1 SV=1	TRUE	-2.94913	0.01845	29377	49062.9	30243.1	52300	9358.16	11628.2	-19685.9	0.598761	-0.222746	1
326	326	Q9UBT2	SAE2_HUMAN	N/A	N/A	SUMO-activating enzyme subunit 2 OS=Homo sapiens GN=UBA2 PE=1 SV=2	TRUE	-2.91145	0.01955	10326.4	41891.7	5771.34	51530.7	8390.39	22744.7	-31565.3	0.246502	-0.60818	1
74	74	P62937	PPIA_HUMAN	N/A	N/A	Peptidyl-prolyl cis-trans isomerase A OS=Homo sapiens GN=PPIA PE=1 SV=2	TRUE	2.89591	0.02002	1.67561e+06	772679	1.76091e+06	802474	646571	260817	902929	2.16857	0.336173	1
349	349	P62913	RL11_HUMAN	N/A	N/A	60S ribosomal protein L11 OS=Homo sapiens GN=RPL11 PE=1 SV=2	TRUE	2.8824	0.02044	104403	50407.4	113456	41792.5	37085.7	19474	53995.4	2.07118	0.316218	1
319	319	Q9Y617	SERC_HUMAN	N/A	N/A	Phosphoserine aminotransferase OS=Homo sapiens GN=PSAT1 PE=1 SV=2	TRUE	2.86894	0.02086	240642	144871	263751	124519	58331.8	46575	95771.1	1.66108	0.22039	1
317	317	O14737	PDCD5_HUMAN	N/A	N/A	Programmed cell death protein 5 OS=Homo sapiens GN=PDCD5 PE=1 SV=3	TRUE	-2.74166	0.02538	11466	43340.8	11130.8	44773.9	5528.89	25402.1	-31874.9	0.264553	-0.577487	1
410	410	Q9UBE0	SAE1_HUMAN	N/A	N/A	SUMO-activating enzyme subunit 1 OS=Homo sapiens GN=SAE1 PE=1 SV=1	TRUE	-2.74172	0.02538	4447.5	11188.7	2942.4	11538	4282.76	3447.46	-6741.18	0.3975	-0.400663	1
656	656	Q9UHV9	PFD2_HUMAN	N/A	N/A	Prefoldin subunit 2 OS=Homo sapiens GN=PFDN2 PE=1 SV=1	TRUE	-2.7273	0.02595	55066	95564.2	64219.3	93052.8	31794.9	9569.23	-40498.2	0.57622	-0.239411	1
457	457	P40227	TCPZ_HUMAN	N/A	N/A	T-complex protein 1 subunit zeta OS=Homo sapiens GN=CCT6A PE=1 SV=3	TRUE	-2.71923	0.02628	76227.9	227556	56233.3	215032	66606.7	105113	-151328	0.334985	-0.474974	1
177	177	O60841	IF2P_HUMAN	N/A	N/A	Eukaryotic translation initiation factor 5B OS=Homo sapiens GN=EIF5B PE=1 SV=4	TRUE	-2.71161	0.02659	40783.4	63623.5	41475.3	61554.5	4577.96	18269.8	-22840.1	0.641011	-0.193135	1
361	361	Q71DI3	H32_HUMAN	N/A	N/A	Histone H3.2 OS=Homo sapiens GN=HIST2H3A PE=1 SV=3	TRUE	-2.70145	0.02701	5.70544e+06	1.58914e+07	5.84037e+06	1.55767e+07	4.60554e+06	7.06212e+06	-1.01859e+07	0.359028	-0.444872	1
32	32	P06733	ENOA_HUMAN	N/A	N/A	Alpha-enolase OS=Homo sapiens GN=ENO1 PE=1 SV=2	TRUE	-2.68994	0.0275	3.50829e+06	5.93532e+06	3.36791e+06	6.71998e+06	1.05616e+06	1.71898e+06	-2.42703e+06	0.591087	-0.228349	1
455	455	O95747	OXSR1_HUMAN	N/A	N/A	Serine/threonine-protein kinase OSR1 OS=Homo sapiens GN=OXSR1 PE=1 SV=1	TRUE	-2.68045	0.02791	4938.2	17516.5	4019.92	21458.6	4247.06	9595.05	-12578.3	0.281917	-0.549878	1
60	60	P09651	ROA1_HUMAN	N/A	N/A	Heterogeneous nuclear ribonucleoprotein A1 OS=Homo sapiens GN=HNRNPA1 PE=1 SV=5	TRUE	-2.59384	0.03192	1.7553e+06	2.87429e+06	1.93091e+06	3.11813e+06	651668	711238	-1.11898e+06	0.610691	-0.214178	1
414	414	Q9Y265	RUVB1_HUMAN	N/A	N/A	RuvB-like 1 OS=Homo sapiens GN=RUVBL1 PE=1 SV=1	TRUE	-2.59177	0.03202	13811.1	34812.9	15369.4	35521.1	7449.6	16517.2	-21001.9	0.396722	-0.401513	1
658	658	P30043	BLVRB_HUMAN	N/A	N/A	Flavin reductase (NADPH) OS=Homo sapiens GN=BLVRB PE=1 SV=3	TRUE	-2.53344	0.03507	14300	26384.1	16735.5	29193.3	6825.28	8195.81	-12084	0.541995	-0.266005	1
198	198	Q15008	PSMD6_HUMAN	N/A	N/A	26S proteasome non-ATPase regulatory subunit 6 OS=Homo sapiens GN=PSMD6 PE=1 SV=1	TRUE	-2.52944	0.03529	41802	67129.3	34683.3	67714.5	16913.5	14670.9	-25327.2	0.62271	-0.205714	1
266	266	P35659	DEK_HUMAN	N/A	N/A	Protein DEK OS=Homo sapiens GN=DEK PE=1 SV=1	TRUE	2.51137	0.03629	40626	13792.6	51916.3	9382.98	22558.5	7869.82	26833.4	2.94549	0.469158	1
17	17	P13645	K1C10_HUMAN	N/A	N/A	Keratin, type I cytoskeletal 10 OS=Homo sapiens GN=KRT10 PE=1 SV=6	TRUE	2.45559	0.03959	254793	98694.8	214476	79526.7	130487	56373.3	156098	2.58162	0.411893	1
108	108	Q07020	RL18_HUMAN	N/A	N/A	60S ribosomal protein L18 OS=Homo sapiens GN=RPL18 PE=1 SV=2	TRUE	2.44042	0.04054	279823	155977	299501	165859	107280	36980.9	123846	1.794	0.253822	1
154	154	P20073	ANXA7_HUMAN	N/A	N/A	Annexin A7 OS=Homo sapiens GN=ANXA7 PE=1 SV=3	TRUE	-2.43193	0.04108	14597.4	43264.3	16444.3	50760	11786.5	23576	-28666.8	0.337401	-0.471853	1
289	289	P68036	UB2L3_HUMAN	N/A	N/A	Ubiquitin-conjugating enzyme E2 L3 OS=Homo sapiens GN=UBE2L3 PE=1 SV=1	TRUE	-2.37918	0.0446	20695.9	31676.3	23003.3	29972.5	9348.25	4371.72	-10980.5	0.653354	-0.184851	1

## Sheet: GP
Row	Index	Peak Name		m/z	Ret. Time	Group	Use	t-value	p-value	Mean 1	Mean 2	Median 1	Median 2	Sigma 1	Sigma 2	Delta	Fold Change	Log (Fold Change)	Common_identified
100	100	Q06830	PRDX1_HUMAN	N/A	N/A	Peroxiredoxin-1 OS=Homo sapiens GN=PRDX1 PE=1 SV=1	TRUE	29.1592	2.0719e-09	2.10372e+06	629909	2.09638e+06	647238	88459.7	70343.7	1.47382e+06	3.33973	0.523711	1
142	142	P09455	RET1_HUMAN	N/A	N/A	Retinol-binding protein 1 OS=Homo sapiens GN=RBP1 PE=1 SV=2	TRUE	-26.5702	4.3296e-09	98663.4	710441	81524.5	709495	37788.6	34968.1	-611777	0.138876	-0.857372	1
35	35	P13796	PLSL_HUMAN	N/A	N/A	Plastin-2 OS=Homo sapiens GN=LCP1 PE=1 SV=6	TRUE	-23.6435	1.0897e-08	118233	2.03557e+06	118249	2.08557e+06	26400.2	179399	-1.91733e+06	0.0580836	-1.23595	1
93	93	P31949	S10AB_HUMAN	N/A	N/A	Protein S100-A11 OS=Homo sapiens GN=S100A11 PE=1 SV=2	TRUE	-22.9443	1.3812e-08	55023.4	590655	56902.8	592404	32321.4	40990.9	-535632	0.0931565	-1.03079	1
152	152	Q15274	NADC_HUMAN	N/A	N/A	Nicotinate-nucleotide pyrophosphorylase [carboxylating] OS=Homo sapiens GN=QPRT PE=1 SV=3	TRUE	-21.0969	2.6768e-08	93866.6	461215	86979.2	470089	33148.2	20424.7	-367349	0.20352	-0.691393	1
553	553	P52655	TF2AA_HUMAN	N/A	N/A	Transcription initiation factor IIA subunit 1 OS=Homo sapiens GN=GTF2A1 PE=1 SV=1	TRUE	19.8436	4.3331e-08	95705.6	41845.1	95575.4	42681.7	5223.24	3090.85	53860.5	2.28714	0.359292	0
134	134	P12429	ANXA3_HUMAN	N/A	N/A	Annexin A3 OS=Homo sapiens GN=ANXA3 PE=1 SV=3	TRUE	-18.9619	6.1908e-08	144116	532577	150547	532011	36972.7	27046	-388462	0.2706	-0.567672	1
219	219	P39687	AN32A_HUMAN	N/A	N/A	Acidic leucine-rich nuclear phosphoprotein 32 family member A OS=Homo sapiens GN=ANP32A PE=1 SV=1	TRUE	-18.0451	9.1281e-08	326343	798668	310681	796562	35904	46221.8	-472325	0.408609	-0.388692	1
170	170	Q16851	UGPA_HUMAN	N/A	N/A	UTP--glucose-1-phosphate uridylyltransferase OS=Homo sapiens GN=UGP2 PE=1 SV=5	TRUE	17.4411	1.1913e-07	1.16765e+06	308981	1.12341e+06	287658	100905	44016	858670	3.77904	0.577381	1
119	119	Q9NPH2	INO1_HUMAN	N/A	N/A	Inositol-3-phosphate synthase 1 OS=Homo sapiens GN=ISYNA1 PE=1 SV=1	TRUE	-15.2735	3.3495e-07	167739	642588	168631	656424	23331	65486.7	-474848	0.261037	-0.583298	1
165	165	O75367	H2AY_HUMAN	N/A	N/A	Core histone macro-H2A.1 OS=Homo sapiens GN=H2AFY PE=1 SV=4	TRUE	-14.8003	4.2753e-07	75446.3	491353	69399.8	471413	40987.1	47628.4	-415906	0.153548	-0.813755	1
451	451	P53985	MOT1_HUMAN	N/A	N/A	Monocarboxylate transporter 1 OS=Homo sapiens GN=SLC16A1 PE=1 SV=3	TRUE	14.0461	6.4064e-07	152110	25241.7	151492	28737.9	18585.2	7905.93	126869	6.02614	0.78004	0
628	628	P61313	RL15_HUMAN	N/A	N/A	60S ribosomal protein L15 OS=Homo sapiens GN=RPL15 PE=1 SV=2	TRUE	13.9925	6.598e-07	196491	38686.5	201687	35340.9	23485.6	9185.09	157804	5.07905	0.705783	0
164	164	Q9P0M6	H2AW_HUMAN	N/A	N/A	Core histone macro-H2A.2 OS=Homo sapiens GN=H2AFY2 PE=1 SV=3	TRUE	-13.5641	8.3853e-07	63355.9	473738	64613.8	489458	16287.8	65662.2	-410382	0.133736	-0.873751	1
677	677	Q13185	CBX3_HUMAN	N/A	N/A	Chromobox protein homolog 3 OS=Homo sapiens GN=CBX3 PE=1 SV=4	TRUE	-13.4633	8.8807e-07	42562.8	212253	38604.9	217856	10305.9	26231.2	-169690	0.200529	-0.697823	0
448	448	P10155	RO60_HUMAN	N/A	N/A	60 kDa SS-A/Ro ribonucleoprotein OS=Homo sapiens GN=TROVE2 PE=1 SV=2	TRUE	-13.1733	1.05e-06	9246.3	37649.7	10953.6	38035.7	4430.55	1901.31	-28403.4	0.245588	-0.609794	0
20	20	P27348	1433T_HUMAN	N/A	N/A	14-3-3 protein theta OS=Homo sapiens GN=YWHAQ PE=1 SV=1	TRUE	-12.6392	1.4422e-06	458426	1.15464e+06	472322	1.13696e+06	32317.1	118855	-696213	0.39703	-0.401177	1
64	64	Q01105	SET_HUMAN	N/A	N/A	Protein SET OS=Homo sapiens GN=SET PE=1 SV=3	TRUE	12.2377	1.8459e-06	5.20646e+06	2.41083e+06	5.00531e+06	2.41914e+06	440595	258475	2.79563e+06	2.15961	0.334376	1
191	191	Q02952	AKA12_HUMAN	N/A	N/A	A-kinase anchor protein 12 OS=Homo sapiens GN=AKAP12 PE=1 SV=4	TRUE	-12.1238	1.9824e-06	83153.2	255577	76704.3	250703	20040	24692.2	-172423	0.325355	-0.487642	0
571	571	P07858	CATB_HUMAN	N/A	N/A	Cathepsin B OS=Homo sapiens GN=CTSB PE=1 SV=3	TRUE	-11.9312	2.2398e-06	44299.6	128119	42654.7	130242	6141.64	14458.5	-83819.5	0.345769	-0.461214	1
186	186	P29373	RABP2_HUMAN	N/A	N/A	Cellular retinoic acid-binding protein 2 OS=Homo sapiens GN=CRABP2 PE=1 SV=2	TRUE	-11.9236	2.2508e-06	402718	899708	408271	905267	77304	52065.1	-496990	0.44761	-0.349101	1
463	463	O14907	TX1B3_HUMAN	N/A	N/A	Tax1-binding protein 3 OS=Homo sapiens GN=TAX1BP3 PE=1 SV=2	TRUE	-11.9208	2.2548e-06	8451.74	53172	8800.81	53954.8	6218.64	5629.85	-44720.3	0.158951	-0.798737	0
521	521	Q9UHV9	PFD2_HUMAN	N/A	N/A	Prefoldin subunit 2 OS=Homo sapiens GN=PFDN2 PE=1 SV=1	TRUE	-11.8338	2.3842e-06	11345.3	74250.7	12806.9	71658.6	8737.41	8058.81	-62905.4	0.152797	-0.815885	1
69	69	Q9Y490	TLN1_HUMAN	N/A	N/A	Talin-1 OS=Homo sapiens GN=TLN1 PE=1 SV=3	TRUE	-11.6651	2.6593e-06	160785	347316	157999	345314	27497.8	22855.4	-186531	0.462935	-0.33448	1
194	194	Q8WUM4	PDC6I_HUMAN	N/A	N/A	Programmed cell death 6-interacting protein OS=Homo sapiens GN=PDCD6IP PE=1 SV=1	TRUE	-11.3761	3.2169e-06	81725.7	219386	75643.1	223748	21640.4	16243.2	-137660	0.37252	-0.42885	1
721	721	A6NHQ2	FBLL1_HUMAN	N/A	N/A	rRNA/tRNA 2'-O-methyltransferase fibrillarin-like protein 1 OS=Homo sapiens GN=FBLL1 PE=3 SV=2	TRUE	11.3643	3.2423e-06	375762	44588.5	369820	42942.5	60368.2	24531.8	331173	8.42733	0.92569	1
356	356	A8MWD9	RUXGL_HUMAN	N/A	N/A	Putative small nuclear ribonucleoprotein G-like protein 15 OS=Homo sapiens GN=SNRPGP15 PE=5 SV=2	TRUE	11.321	3.3376e-06	376000	93556.8	374377	92702.8	50225.7	24280.5	282443	4.01895	0.604112	0
139	139	P68366	TBA4A_HUMAN	N/A	N/A	Tubulin alpha-4A chain OS=Homo sapiens GN=TUBA4A PE=1 SV=1	TRUE	11.1135	3.8391e-06	99304.5	3736.49	95062.6	3603.99	19088.3	2318.38	95568	26.5769	1.4245	0
5	5	P08729	K2C7_HUMAN	N/A	N/A	Keratin, type II cytoskeletal 7 OS=Homo sapiens GN=KRT7 PE=1 SV=5	TRUE	-10.9862	4.1884e-06	272412	1.5912e+06	234276	1.58914e+06	77776.4	256903	-1.31878e+06	0.171199	-0.766498	1
12	12	P05783	K1C18_HUMAN	N/A	N/A	Keratin, type I cytoskeletal 18 OS=Homo sapiens GN=KRT18 PE=1 SV=2	TRUE	-10.9768	4.2155e-06	712302	2.80441e+06	746509	2.84012e+06	188933	382012	-2.09211e+06	0.253994	-0.595177	1
236	236	P46776	RL27A_HUMAN	N/A	N/A	60S ribosomal protein L27a OS=Homo sapiens GN=RPL27A PE=1 SV=2	TRUE	10.9644	4.2516e-06	769230	269417	791767	262482	99258	23191	499813	2.85517	0.455632	0
26	26	P21333	FLNA_HUMAN	N/A	N/A	Filamin-A OS=Homo sapiens GN=FLNA PE=1 SV=4	TRUE	10.8132	4.7211e-06	1.03489e+06	515684	1.00526e+06	510499	92442.5	54608.1	519207	2.00683	0.302511	1
212	212	P33176	KINH_HUMAN	N/A	N/A	Kinesin-1 heavy chain OS=Homo sapiens GN=KIF5B PE=1 SV=1	TRUE	-10.7759	4.8458e-06	54503.9	189939	53669.8	186405	15778.8	23256	-135435	0.286955	-0.542186	1
99	99	P32119	PRDX2_HUMAN	N/A	N/A	Peroxiredoxin-2 OS=Homo sapiens GN=PRDX2 PE=1 SV=5	TRUE	-10.7248	5.0223e-06	576262	2.40296e+06	636891	2.57778e+06	102500	366804	-1.8267e+06	0.239814	-0.620126	1
745	745	P26373	RL13_HUMAN	N/A	N/A	60S ribosomal protein L13 OS=Homo sapiens GN=RPL13 PE=1 SV=4	TRUE	10.6771	5.1938e-06	515874	193839	539580	196319	65803.7	14777.1	322035	2.66136	0.425103	0
71	71	P15924	DESP_HUMAN	N/A	N/A	Desmoplakin OS=Homo sapiens GN=DSP PE=1 SV=3	TRUE	-10.6406	5.3295e-06	103736	644382	90282.1	686952	40203	106263	-540646	0.160985	-0.793215	1
352	352	P58546	MTPN_HUMAN	N/A	N/A	Myotrophin OS=Homo sapiens GN=MTPN PE=1 SV=2	TRUE	-10.5732	5.5903e-06	59680.3	174456	56619.9	176472	17616.6	16698.7	-114776	0.342094	-0.465855	0
363	363	O95865	DDAH2_HUMAN	N/A	N/A	N(G),N(G)-dimethylarginine dimethylaminohydrolase 2 OS=Homo sapiens GN=DDAH2 PE=1 SV=1	TRUE	-10.5637	5.6284e-06	32221.9	197479	34144.8	188892	13084.7	32441.4	-165257	0.163167	-0.787369	1
510	510	Q9UBE0	SAE1_HUMAN	N/A	N/A	SUMO-activating enzyme subunit 1 OS=Homo sapiens GN=SAE1 PE=1 SV=1	TRUE	-10.3777	6.4316e-06	5671.43	38323	4815.94	36259.9	3388.64	6165.53	-32651.6	0.14799	-0.829767	1
87	87	P18206	VINC_HUMAN	N/A	N/A	Vinculin OS=Homo sapiens GN=VCL PE=1 SV=4	TRUE	10.2698	6.9556e-06	800640	328537	758900	322626	100150	23153.5	472102	2.43698	0.386852	1
107	107	O43390	HNRPR_HUMAN	N/A	N/A	Heterogeneous nuclear ribonucleoprotein R OS=Homo sapiens GN=HNRNPR PE=1 SV=1	TRUE	-10.187	7.3902e-06	526807	938389	523979	958246	42026.5	79972.5	-411582	0.561395	-0.250731	1
415	415	Q13867	BLMH_HUMAN	N/A	N/A	Bleomycin hydrolase OS=Homo sapiens GN=BLMH PE=1 SV=1	TRUE	-10.1685	7.4914e-06	20831.5	136048	23331.9	136996	8899.96	23721.7	-115217	0.153118	-0.814973	0
138	138	P68363	TBA1B_HUMAN	N/A	N/A	Tubulin alpha-1B chain OS=Homo sapiens GN=TUBA1B PE=1 SV=1	TRUE	-10.0381	8.2505e-06	522689	1.92943e+06	507440	1.97504e+06	151205	274469	-1.40674e+06	0.270904	-0.567185	0
209	209	Q14974	IMB1_HUMAN	N/A	N/A	Importin subunit beta-1 OS=Homo sapiens GN=KPNB1 PE=1 SV=2	TRUE	-9.89443	9.1876e-06	41128.9	125076	39663.1	134772	10238.8	15971.4	-83947.4	0.32883	-0.483028	1
184	184	Q16658	FSCN1_HUMAN	N/A	N/A	Fascin OS=Homo sapiens GN=FSCN1 PE=1 SV=3	TRUE	9.82265	9.6999e-06	199067	110505	196144	112988	9939.16	17540.4	88562.2	1.80143	0.255618	1
393	393	Q5T7N2	LITD1_HUMAN	N/A	N/A	LINE-1 type transposase domain-containing protein 1 OS=Homo sapiens GN=L1TD1 PE=1 SV=1	TRUE	9.72405	1.0456e-05	391788	26354	422979	16128.7	81273.1	21357.1	365434	14.8664	1.1722	1
724	724	O75368	SH3L1_HUMAN	N/A	N/A	SH3 domain-binding glutamic acid-rich-like protein OS=Homo sapiens GN=SH3BGRL PE=1 SV=1	TRUE	-9.68905	1.074e-05	27481.1	91326.7	30952.2	89882	14039.8	4470.79	-63845.6	0.30091	-0.521563	0
805	805	Q9H1E3	NUCKS_HUMAN	N/A	N/A	Nuclear ubiquitous casein and cyclin-dependent kinase substrate 1 OS=Homo sapiens GN=NUCKS1 PE=1 SV=1	TRUE	-9.63839	1.1167e-05	33405.6	127608	31659	139263	7301.37	20598.8	-94202	0.261784	-0.582057	0
27	27	O75369	FLNB_HUMAN	N/A	N/A	Filamin-B OS=Homo sapiens GN=FLNB PE=1 SV=2	TRUE	9.57598	1.1719e-05	946391	274238	938833	252897	146302	56831.7	672152	3.45098	0.537942	1
538	538	P62266	RS23_HUMAN	N/A	N/A	40S ribosomal protein S23 OS=Homo sapiens GN=RPS23 PE=1 SV=3	TRUE	9.4719	1.2708e-05	292096	71346.5	268290	69236.1	50439	13102.7	220749	4.09404	0.612153	0
11	11	P08727	K1C19_HUMAN	N/A	N/A	Keratin, type I cytoskeletal 19 OS=Homo sapiens GN=KRT19 PE=1 SV=4	TRUE	-9.40913	1.335e-05	475632	2.63409e+06	496669	2.52446e+06	91671.9	504696	-2.15845e+06	0.180568	-0.743359	1
475	475	Q8WU90	ZC3HF_HUMAN	N/A	N/A	Zinc finger CCCH domain-containing protein 15 OS=Homo sapiens GN=ZC3H15 PE=1 SV=1	TRUE	9.26272	1.4991e-05	105316	54993.7	103518	57889.8	8863.32	8307.55	50322	1.91505	0.28218	0
729	729	P48681	NEST_HUMAN	N/A	N/A	Nestin OS=Homo sapiens GN=NES PE=1 SV=2	TRUE	9.26126	1.5008e-05	182651	40802.5	169958	39697.2	33526.2	6996.02	141848	4.47647	0.650935	0
775	775	P22681	CBL_HUMAN	N/A	N/A	E3 ubiquitin-protein ligase CBL OS=Homo sapiens GN=CBL PE=1 SV=2	TRUE	9.10843	1.6968e-05	45691.4	9888.04	48403.7	9173.86	6021.11	6403.27	35803.3	4.62087	0.664724	0
1	1	P02768	ALBU_HUMAN	N/A	N/A	Serum albumin OS=Homo sapiens GN=ALB PE=1 SV=2	TRUE	9.06772	1.7537e-05	226102	44350.3	243782	43578.5	34725.9	28335.2	181752	5.09809	0.707407	0
668	668	P61086	UBE2K_HUMAN	N/A	N/A	Ubiquitin-conjugating enzyme E2 K OS=Homo sapiens GN=UBE2K PE=1 SV=3	TRUE	-8.96574	1.9058e-05	22652.9	87549.5	16783.2	83768.3	13889.2	8309.85	-64896.6	0.258744	-0.58713	0
498	498	Q9BUT1	BDH2_HUMAN	N/A	N/A	3-hydroxybutyrate dehydrogenase type 2 OS=Homo sapiens GN=BDH2 PE=1 SV=2	TRUE	-8.94766	1.9343e-05	24033.6	156446	27843.8	170753	10393	31416.1	-132412	0.153622	-0.813546	0
73	73	Q09666	AHNK_HUMAN	N/A	N/A	Neuroblast differentiation-associated protein AHNAK OS=Homo sapiens GN=AHNAK PE=1 SV=2	TRUE	-8.94433	1.9396e-05	229575	558035	233731	518533	49960.4	65167.1	-328460	0.411399	-0.385736	0
272	272	Q09028	RBBP4_HUMAN	N/A	N/A	Histone-binding protein RBBP4 OS=Homo sapiens GN=RBBP4 PE=1 SV=3	TRUE	-8.87105	2.0603e-05	143250	280409	151009	281221	19687	28420.1	-137159	0.51086	-0.291698	1
103	103	P29966	MARCS_HUMAN	N/A	N/A	Myristoylated alanine-rich C-kinase substrate OS=Homo sapiens GN=MARCKS PE=1 SV=4	TRUE	-8.78917	2.2052e-05	65008.1	249499	67125.3	249721	29611.5	36417.3	-184491	0.260554	-0.584102	0
66	66	P29401	TKT_HUMAN	N/A	N/A	Transketolase OS=Homo sapiens GN=TKT PE=1 SV=3	TRUE	8.7163	2.3437e-05	3.47585e+06	1.26232e+06	3.232e+06	1.2149e+06	523291	220512	2.21352e+06	2.75353	0.439891	1
396	396	Q12765	SCRN1_HUMAN	N/A	N/A	Secernin-1 OS=Homo sapiens GN=SCRN1 PE=1 SV=2	TRUE	-8.60107	2.583e-05	43123.5	146653	31989	153140	22203.2	15213.2	-103529	0.294051	-0.531577	1
147	147	P05387	RLA2_HUMAN	N/A	N/A	60S acidic ribosomal protein P2 OS=Homo sapiens GN=RPLP2 PE=1 SV=1	TRUE	8.58889	2.6098e-05	3.37739e+06	1.37367e+06	3.3271e+06	1.27273e+06	469901	226539	2.00373e+06	2.45867	0.3907	0
430	430	E9PAV3	NACAM_HUMAN	N/A	N/A	Nascent polypeptide-associated complex subunit alpha, muscle-specific form OS=Homo sapiens GN=NACA PE=1 SV=1	TRUE	-8.56342	2.6669e-05	42991.3	174068	51634.9	180242	30721.2	15088.4	-131076	0.24698	-0.607337	0
151	151	P37108	SRP14_HUMAN	N/A	N/A	Signal recognition particle 14 kDa protein OS=Homo sapiens GN=SRP14 PE=1 SV=2	TRUE	-8.50929	2.7931e-05	175912	441607	158453	444493	39293.9	57712.3	-265695	0.398345	-0.399741	1
374	374	Q9UI30	TR112_HUMAN	N/A	N/A	Multifunctional methyltransferase subunit TRM112-like protein OS=Homo sapiens GN=TRMT112 PE=1 SV=1	TRUE	-8.47273	2.882e-05	6660.93	26048.3	6436.65	25302.8	497.23	5092.37	-19387.4	0.255715	-0.592244	0
382	382	Q92499	DDX1_HUMAN	N/A	N/A	ATP-dependent RNA helicase DDX1 OS=Homo sapiens GN=DDX1 PE=1 SV=2	TRUE	8.37237	3.1427e-05	366431	243073	364073	249996	26292.8	19852.7	123358	1.50749	0.178255	1
563	563	P62269	RS18_HUMAN	N/A	N/A	40S ribosomal protein S18 OS=Homo sapiens GN=RPS18 PE=1 SV=3	TRUE	8.361	3.1739e-05	179493	29301	172411	28010.1	39896.1	4661.43	150192	6.12585	0.787167	1
329	329	P40121	CAPG_HUMAN	N/A	N/A	Macrophage-capping protein OS=Homo sapiens GN=CAPG PE=1 SV=2	TRUE	-8.35619	3.1872e-05	13529.6	104746	13820.2	100106	5714.72	23730.6	-91216.5	0.129165	-0.888854	1
743	743	P62424	RL7A_HUMAN	N/A	N/A	60S ribosomal protein L7a OS=Homo sapiens GN=RPL7A PE=1 SV=2	TRUE	8.32078	3.2869e-05	222558	48409.3	233028	43312.1	39058.6	25780.3	174149	4.59742	0.662515	1
640	640	P15880	RS2_HUMAN	N/A	N/A	40S ribosomal protein S2 OS=Homo sapiens GN=RPS2 PE=1 SV=2	TRUE	8.30717	3.3262e-05	374667	149104	377260	141336	54662.1	26427.3	225562	2.51278	0.400154	1
526	526	P10768	ESTD_HUMAN	N/A	N/A	S-formylglutathione hydrolase OS=Homo sapiens GN=ESD PE=1 SV=2	TRUE	-8.25208	3.4905e-05	7634.85	58318.1	3246.74	58532.1	10271.2	9116.73	-50683.2	0.130917	-0.883003	1
111	111	P22314	UBA1_HUMAN	N/A	N/A	Ubiquitin-like modifier-activating enzyme 1 OS=Homo sapiens GN=UBA1 PE=1 SV=3	TRUE	-8.23945	3.5294e-05	217251	628459	192736	605909	76201.5	81529.3	-411209	0.345688	-0.461316	1
153	153	P52907	CAZA1_HUMAN	N/A	N/A	F-actin-capping protein subunit alpha-1 OS=Homo sapiens GN=CAPZA1 PE=1 SV=3	TRUE	-8.20314	3.644e-05	117640	223809	119988	230981	22520.4	18176.2	-106169	0.525626	-0.279324	1
348	348	P09936	UCHL1_HUMAN	N/A	N/A	Ubiquitin carboxyl-terminal hydrolase isozyme L1 OS=Homo sapiens GN=UCHL1 PE=1 SV=2	TRUE	8.16225	3.7781e-05	1.1222e+06	483430	1.10705e+06	491040	174498	13146.2	638768	2.32132	0.365736	1
108	108	Q14980	NUMA1_HUMAN	N/A	N/A	Nuclear mitotic apparatus protein 1 OS=Homo sapiens GN=NUMA1 PE=1 SV=2	TRUE	-8.08214	4.0569e-05	54916.2	273177	55788.7	269998	18900.9	57351.4	-218261	0.201028	-0.696743	1
204	204	P23381	SYWC_HUMAN	N/A	N/A	Tryptophan--tRNA ligase, cytoplasmic OS=Homo sapiens GN=WARS PE=1 SV=2	TRUE	-8.04523	4.1931e-05	116187	246451	128545	252090	32145.6	16658	-130265	0.471439	-0.326575	0
402	402	P25391	LAMA1_HUMAN	N/A	N/A	Laminin subunit alpha-1 OS=Homo sapiens GN=LAMA1 PE=1 SV=2	TRUE	-8.03745	4.2224e-05	7496.65	38995.4	6744.58	35498	3996.5	7798.77	-31498.8	0.192244	-0.716146	0
185	185	P29762	RABP1_HUMAN	N/A	N/A	Cellular retinoic acid-binding protein 1 OS=Homo sapiens GN=CRABP1 PE=1 SV=2	TRUE	8.021	4.2852e-05	495606	91181.8	454910	83648.5	106586	36750.1	404424	5.43536	0.735228	1
254	254	O60264	SMCA5_HUMAN	N/A	N/A	SWI/SNF-related matrix-associated actin-dependent regulator of chromatin subfamily A member 5 OS=Homo sapiens GN=SMARCA5 PE=1 SV=1	TRUE	7.99334	4.3931e-05	146551	62888.7	147055	58537.1	19516.2	12917.4	83662.5	2.33033	0.367417	1
783	783	P07339	CATD_HUMAN	N/A	N/A	Cathepsin D OS=Homo sapiens GN=CTSD PE=1 SV=1	TRUE	7.98221	4.4373e-05	220482	55709	218310	53227.5	38505.7	25453.6	164773	3.95775	0.597448	0
189	189	P78527	PRKDC_HUMAN	N/A	N/A	DNA-dependent protein kinase catalytic subunit OS=Homo sapiens GN=PRKDC PE=1 SV=3	TRUE	7.9225	4.6835e-05	309513	126105	296827	119390	37541.5	35641.7	183409	2.45442	0.389948	1
39	39	P12814	ACTN1_HUMAN	N/A	N/A	Alpha-actinin-1 OS=Homo sapiens GN=ACTN1 PE=1 SV=2	TRUE	7.83877	5.0546e-05	361208	130324	351920	122416	62589.3	20501.8	230884	2.77162	0.442734	1
708	708	P67870	CSK2B_HUMAN	N/A	N/A	Casein kinase II subunit beta OS=Homo sapiens GN=CSNK2B PE=1 SV=1	TRUE	7.78154	5.327e-05	97279.7	60166.8	100565	60705.1	9254.89	5299.1	37112.9	1.61683	0.208665	0
308	308	P78417	GSTO1_HUMAN	N/A	N/A	Glutathione S-transferase omega-1 OS=Homo sapiens GN=GSTO1 PE=1 SV=2	TRUE	-7.75693	5.4491e-05	53087.8	192043	49067.1	194579	25814.8	30628.1	-138955	0.276438	-0.558402	1
822	822	P61970	NTF2_HUMAN	N/A	N/A	Nuclear transport factor 2 OS=Homo sapiens GN=NUTF2 PE=1 SV=1	TRUE	-7.73597	5.5555e-05	74576.9	207992	77340.2	217867	29786.3	24493	-133415	0.358557	-0.445442	0
37	37	P08133	ANXA6_HUMAN	N/A	N/A	Annexin A6 OS=Homo sapiens GN=ANXA6 PE=1 SV=3	TRUE	-7.71735	5.6521e-05	617279	2.31858e+06	542241	2.18481e+06	169498	462886	-1.7013e+06	0.266232	-0.57474	1
514	514	Q9UBC3	DNM3B_HUMAN	N/A	N/A	DNA (cytosine-5)-methyltransferase 3B OS=Homo sapiens GN=DNMT3B PE=1 SV=1	TRUE	7.68814	5.8073e-05	273777	5619.26	267132	4877.28	77947.9	2639.86	268157	48.7211	1.68772	0
78	78	P26599	PTBP1_HUMAN	N/A	N/A	Polypyrimidine tract-binding protein 1 OS=Homo sapiens GN=PTBP1 PE=1 SV=1	TRUE	-7.65817	5.9714e-05	430227	1.02079e+06	437003	1.03222e+06	48641	165434	-590567	0.421463	-0.37524	1
641	641	Q96C90	PP14B_HUMAN	N/A	N/A	Protein phosphatase 1 regulatory subunit 14B OS=Homo sapiens GN=PPP1R14B PE=1 SV=3	TRUE	-7.63353	6.1102e-05	1640.47	18223.8	1536.17	18284.2	1006.49	4752.28	-16583.3	0.0900184	-1.04567	0
405	405	Q14697	GANAB_HUMAN	N/A	N/A	Neutral alpha-glucosidase AB OS=Homo sapiens GN=GANAB PE=1 SV=3	TRUE	-7.59134	6.3564e-05	12300.4	70913.6	13276.3	72660.8	6568.77	15966.4	-58613.3	0.173456	-0.760812	0
336	336	P62314	SMD1_HUMAN	N/A	N/A	Small nuclear ribonucleoprotein Sm D1 OS=Homo sapiens GN=SNRPD1 PE=1 SV=1	TRUE	7.45463	7.2326e-05	145369	42677.8	144448	41583.5	13209.8	27826.6	102691	3.40619	0.532269	0
473	473	Q15691	MARE1_HUMAN	N/A	N/A	Microtubule-associated protein RP/EB family member 1 OS=Homo sapiens GN=MAPRE1 PE=1 SV=3	TRUE	-7.43491	7.3697e-05	17387.8	66510.2	13107.2	66155.2	10686.2	10201.3	-49122.3	0.261431	-0.582643	0
699	699	P62829	RL23_HUMAN	N/A	N/A	60S ribosomal protein L23 OS=Homo sapiens GN=RPL23 PE=1 SV=1	TRUE	7.37745	7.7859e-05	284672	140671	292725	126953	33337.1	28171.4	144002	2.02368	0.306141	0
22	22	P31946	1433B_HUMAN	N/A	N/A	14-3-3 protein beta/alpha OS=Homo sapiens GN=YWHAB PE=1 SV=3	TRUE	-7.36463	7.8823e-05	336848	567168	345589	569970	54198.7	44190.1	-230320	0.593912	-0.226278	1
664	664	Q71UM5	RS27L_HUMAN	N/A	N/A	40S ribosomal protein S27-like OS=Homo sapiens GN=RPS27L PE=1 SV=3	TRUE	7.35794	7.9331e-05	102478	29751.1	93726.8	28430	20651.2	7874.71	72727	3.44451	0.537128	0
149	149	P68036	UB2L3_HUMAN	N/A	N/A	Ubiquitin-conjugating enzyme E2 L3 OS=Homo sapiens GN=UBE2L3 PE=1 SV=1	TRUE	-7.33111	8.1406e-05	174067	309954	189090	317033	24207.4	33643.3	-135887	0.561589	-0.250582	1
233	233	Q8NC51	PAIRB_HUMAN	N/A	N/A	Plasminogen activator inhibitor 1 RNA-binding protein OS=Homo sapiens GN=SERBP1 PE=1 SV=2	TRUE	7.28509	8.5107e-05	159335	46231.2	161090	43195.8	24285.6	24807.1	113104	3.44647	0.537375	0
357	357	Q01995	TAGL_HUMAN	N/A	N/A	Transgelin OS=Homo sapiens GN=TAGLN PE=1 SV=4	TRUE	7.27602	8.5858e-05	108946	20415.5	109929	22018.7	26621.4	5615.12	88530.2	5.33642	0.72725	1
418	418	O75531	BAF_HUMAN	N/A	N/A	Barrier-to-autointegration factor OS=Homo sapiens GN=BANF1 PE=1 SV=1	TRUE	7.2429	8.8664e-05	509515	295984	507326	274128	42667.2	50252.3	213531	1.72143	0.235889	0
200	200	Q5VTE0	EF1A3_HUMAN	N/A	N/A	Putative elongation factor 1-alpha-like 3 OS=Homo sapiens GN=EEF1A1P5 PE=5 SV=1	TRUE	7.23928	8.8976e-05	6.18274e+06	3.6725e+06	5.98837e+06	3.66911e+06	701795	329651	2.51024e+06	1.68352	0.226219	1
292	292	Q8N1G4	LRC47_HUMAN	N/A	N/A	Leucine-rich repeat-containing protein 47 OS=Homo sapiens GN=LRRC47 PE=1 SV=1	TRUE	7.21363	9.1228e-05	178049	128161	178288	129864	8267.38	13069	49888.7	1.38927	0.142786	0
161	161	P50502	F10A1_HUMAN	N/A	N/A	Hsc70-interacting protein OS=Homo sapiens GN=ST13 PE=1 SV=2	TRUE	-7.15476	9.6639e-05	174961	460146	176559	462175	52465.1	72050.5	-285184	0.38023	-0.419953	0
205	205	P37837	TALDO_HUMAN	N/A	N/A	Transaldolase OS=Homo sapiens GN=TALDO1 PE=1 SV=2	TRUE	7.13489	9.8545e-05	875695	483638	858548	464846	109193	56338.8	392057	1.81064	0.257832	1
25	25	Q5QNW6	H2B2F_HUMAN	N/A	N/A	Histone H2B type 2-F OS=Homo sapiens GN=HIST2H2BF PE=1 SV=3	TRUE	-7.12799	9.9217e-05	3.18674e+06	7.54562e+06	3.54901e+06	7.18797e+06	719792	1.16261e+06	-4.35888e+06	0.42233	-0.374348	1
275	275	Q96FW1	OTUB1_HUMAN	N/A	N/A	Ubiquitin thioesterase OTUB1 OS=Homo sapiens GN=OTUB1 PE=1 SV=2	TRUE	-7.09712	0.0001	96241.6	189544	86840.8	185333	18393	22931.6	-93302.6	0.507753	-0.294348	0
549	549	Q13435	SF3B2_HUMAN	N/A	N/A	Splicing factor 3B subunit 2 OS=Homo sapiens GN=SF3B2 PE=1 SV=2	TRUE	7.07421	0.0001	155523	70968.4	149038	71775.2	21317.8	16120.1	84554.2	2.19144	0.340729	0
733	733	Q9NTZ6	RBM12_HUMAN	N/A	N/A	RNA-binding protein 12 OS=Homo sapiens GN=RBM12 PE=1 SV=1	TRUE	-7.03921	0.00011	7944.95	33823.2	6493.8	32923.7	7454.48	3465.07	-25878.3	0.234896	-0.629124	0
162	162	P07814	SYEP_HUMAN	N/A	N/A	Bifunctional glutamate/proline--tRNA ligase OS=Homo sapiens GN=EPRS PE=1 SV=5	TRUE	6.96922	0.00012	266046	168301	267294	169819	24031.5	20150	97745	1.58078	0.19887	1
269	269	P36578	RL4_HUMAN	N/A	N/A	60S ribosomal protein L4 OS=Homo sapiens GN=RPL4 PE=1 SV=5	TRUE	6.96691	0.00012	892323	362379	897992	360647	136596	101349	529944	2.4624	0.391359	1
420	420	P51149	RAB7A_HUMAN	N/A	N/A	Ras-related protein Rab-7a OS=Homo sapiens GN=RAB7A PE=1 SV=1	TRUE	-6.91788	0.00012	4334.58	81198	2438.35	92410.8	4133.6	24498.3	-76863.4	0.0533829	-1.2726	0
59	59	P00558	PGK1_HUMAN	N/A	N/A	Phosphoglycerate kinase 1 OS=Homo sapiens GN=PGK1 PE=1 SV=3	TRUE	-6.86	0.00013	1.17493e+06	2.9577e+06	1.0861e+06	3.06585e+06	209105	542182	-1.78277e+06	0.397244	-0.400942	1
117	117	P00441	SODC_HUMAN	N/A	N/A	Superoxide dismutase [Cu-Zn] OS=Homo sapiens GN=SOD1 PE=1 SV=2	TRUE	-6.88619	0.00013	281816	549322	301835	535929	69264.9	52419.1	-267507	0.513024	-0.289862	1
318	318	P02774	VTDB_HUMAN	N/A	N/A	Vitamin D-binding protein OS=Homo sapiens GN=GC PE=1 SV=1	TRUE	6.82146	0.00013	1.2504e+06	330911	1.15548e+06	292389	282340	105497	919485	3.77865	0.577337	0
461	461	O60869	EDF1_HUMAN	N/A	N/A	Endothelial differentiation-related factor 1 OS=Homo sapiens GN=EDF1 PE=1 SV=1	TRUE	-6.82645	0.00013	14096	59879.9	9979.46	60003.5	11640.9	9455.01	-45783.9	0.235405	-0.628185	0
263	263	P50914	RL14_HUMAN	N/A	N/A	60S ribosomal protein L14 OS=Homo sapiens GN=RPL14 PE=1 SV=4	TRUE	6.7985	0.00014	477433	117555	438774	118731	116571	20536.5	359879	4.06138	0.608673	0
276	276	P26639	SYTC_HUMAN	N/A	N/A	Threonine--tRNA ligase, cytoplasmic OS=Homo sapiens GN=TARS PE=1 SV=3	TRUE	6.75223	0.00014	293200	129457	282932	138675	49213.2	22768.9	163743	2.26485	0.35504	1
567	567	Q01844	EWS_HUMAN	N/A	N/A	RNA-binding protein EWS OS=Homo sapiens GN=EWSR1 PE=1 SV=1	TRUE	-6.77649	0.00014	64115.5	219792	69863.9	223123	38015.9	34548.2	-155676	0.29171	-0.535048	0
768	768	P62913	RL11_HUMAN	N/A	N/A	60S ribosomal protein L11 OS=Homo sapiens GN=RPL11 PE=1 SV=2	TRUE	6.77136	0.00014	306775	95524.2	325239	90193	66364.7	21498.9	211251	3.21149	0.506707	1
609	609	O43143	DHX15_HUMAN	N/A	N/A	Pre-mRNA-splicing factor ATP-dependent RNA helicase DHX15 OS=Homo sapiens GN=DHX15 PE=1 SV=2	TRUE	-6.72847	0.00015	1810.35	18693	1609.13	19576.1	880.169	5541.12	-16882.6	0.0968465	-1.01392	1
635	635	Q9Y5X3	SNX5_HUMAN	N/A	N/A	Sorting nexin-5 OS=Homo sapiens GN=SNX5 PE=1 SV=1	TRUE	-6.71151	0.00015	15952.7	54061	23346.3	53677.6	11459.8	5465.7	-38108.3	0.295086	-0.530051	0
701	701	Q9Y617	SERC_HUMAN	N/A	N/A	Phosphoserine aminotransferase OS=Homo sapiens GN=PSAT1 PE=1 SV=2	TRUE	6.7211	0.00015	136834	51360.8	137199	50671.1	26238.1	10963.4	85473.4	2.66418	0.425563	1
2	2	P05787	K2C8_HUMAN	N/A	N/A	Keratin, type II cytoskeletal 8 OS=Homo sapiens GN=KRT8 PE=1 SV=7	TRUE	-6.62647	0.00016	2.38652e+06	6.39737e+06	2.25024e+06	7.16748e+06	376679	1.29996e+06	-4.01084e+06	0.373048	-0.428235	1
296	296	Q13263	TIF1B_HUMAN	N/A	N/A	Transcription intermediary factor 1-beta OS=Homo sapiens GN=TRIM28 PE=1 SV=5	TRUE	6.66322	0.00016	221238	68992.6	198750	72477.3	45406.7	23421	152246	3.2067	0.506058	1
730	730	Q9H3N1	TMX1_HUMAN	N/A	N/A	Thioredoxin-related transmembrane protein 1 OS=Homo sapiens GN=TMX1 PE=1 SV=1	TRUE	6.64593	0.00016	26283.4	7273.71	25559.1	6680.17	4370.91	4669.38	19009.7	3.61348	0.557925	0
52	52	P07355	ANXA2_HUMAN	N/A	N/A	Annexin A2 OS=Homo sapiens GN=ANXA2 PE=1 SV=2	TRUE	-6.56472	0.00018	605687	1.31673e+06	587128	1.42742e+06	52862.3	236357	-711046	0.459992	-0.337249	0
301	301	P62158	CALM_HUMAN	N/A	N/A	Calmodulin OS=Homo sapiens GN=CALM1 PE=1 SV=2	TRUE	-6.53274	0.00018	343698	1.81482e+06	361064	1.7707e+06	173438	472733	-1.47112e+06	0.189384	-0.722656	1
361	361	P38646	GRP75_HUMAN	N/A	N/A	Stress-70 protein, mitochondrial OS=Homo sapiens GN=HSPA9 PE=1 SV=2	TRUE	6.51748	0.00018	187741	71108.3	182445	63245.2	34815.8	19724.9	116632	2.64021	0.421638	0
593	593	O15212	PFD6_HUMAN	N/A	N/A	Prefoldin subunit 6 OS=Homo sapiens GN=PFDN6 PE=1 SV=1	TRUE	-6.5634	0.00018	9264.46	73204.8	9146.76	75315.3	4437.25	21326.9	-63940.3	0.126555	-0.897719	0
642	642	Q14152	EIF3A_HUMAN	N/A	N/A	Eukaryotic translation initiation factor 3 subunit A OS=Homo sapiens GN=EIF3A PE=1 SV=1	TRUE	6.55472	0.00018	93185.7	51797.8	95097.2	49773.4	12575.9	6418.23	41387.9	1.79903	0.255038	1
166	166	Q96KP4	CNDP2_HUMAN	N/A	N/A	Cytosolic non-specific dipeptidase OS=Homo sapiens GN=CNDP2 PE=1 SV=2	TRUE	-6.48734	0.00019	125752	380973	134617	408492	57235.2	66804.6	-255221	0.330081	-0.48138	1
554	554	P39019	RS19_HUMAN	N/A	N/A	40S ribosomal protein S19 OS=Homo sapiens GN=RPS19 PE=1 SV=2	TRUE	6.47282	0.00019	158671	61372	154215	70763	15993.7	29563.5	97299.2	2.5854	0.412528	0
579	579	P09417	DHPR_HUMAN	N/A	N/A	Dihydropteridine reductase OS=Homo sapiens GN=QDPR PE=1 SV=2	TRUE	-6.4775	0.00019	22048.6	64126	27050.6	62831.3	11332.9	9085.8	-42077.4	0.343833	-0.463653	0
241	241	P84103	SRSF3_HUMAN	N/A	N/A	Serine/arginine-rich splicing factor 3 OS=Homo sapiens GN=SRSF3 PE=1 SV=1	TRUE	-6.42261	0.0002	5069.63	53964.8	4084.78	58701	3378.91	16684.4	-48895.1	0.0939433	-1.02713	0
537	537	P25789	PSA4_HUMAN	N/A	N/A	Proteasome subunit alpha type-4 OS=Homo sapiens GN=PSMA4 PE=1 SV=1	TRUE	-6.35773	0.00022	115867	247306	124499	267582	24137.8	39426.1	-131439	0.468516	-0.329276	0
606	606	Q9UHA4	LTOR3_HUMAN	N/A	N/A	Ragulator complex protein LAMTOR3 OS=Homo sapiens GN=LAMTOR3 PE=1 SV=1	TRUE	-6.37102	0.00022	13412.9	74865	3010.63	69625.6	15556.1	14939.7	-61452.1	0.179161	-0.746757	1
771	771	P62195	PRS8_HUMAN	N/A	N/A	26S protease regulatory subunit 8 OS=Homo sapiens GN=PSMC5 PE=1 SV=1	TRUE	6.21935	0.00025	120377	30089.4	112916	33613.1	29589.7	13349.3	90287.9	4.00066	0.602131	1
244	244	P62263	RS14_HUMAN	N/A	N/A	40S ribosomal protein S14 OS=Homo sapiens GN=RPS14 PE=1 SV=3	TRUE	6.20438	0.00026	884360	330295	815105	286950	171654	102026	554065	2.67748	0.427727	1
821	821	P46108	CRK_HUMAN	N/A	N/A	Adapter molecule crk OS=Homo sapiens GN=CRK PE=1 SV=2	TRUE	-6.15269	0.00027	4245.07	17440.6	2660.94	17278.6	4638.56	1217.29	-13195.5	0.243402	-0.613676	0
316	316	P54819	KAD2_HUMAN	N/A	N/A	Adenylate kinase 2, mitochondrial OS=Homo sapiens GN=AK2 PE=1 SV=2	TRUE	-6.12255	0.00028	54911.7	136397	40545.5	147794	22373.4	19623.6	-81485.3	0.402587	-0.39514	1
362	362	Q9P1F3	ABRAL_HUMAN	N/A	N/A	Costars family protein ABRACL OS=Homo sapiens GN=ABRACL PE=1 SV=1	TRUE	-6.07539	0.0003	2744.99	28433.1	2571.27	26244.3	1506.28	9333.83	-25688.1	0.096542	-1.01528	0
596	596	Q9BY32	ITPA_HUMAN	N/A	N/A	Inosine triphosphate pyrophosphatase OS=Homo sapiens GN=ITPA PE=1 SV=2	TRUE	-6.07801	0.0003	25488.7	89105	23175.1	99528.6	10680.2	20825.1	-63616.3	0.286052	-0.543554	1
763	763	P52926	HMGA2_HUMAN	N/A	N/A	High mobility group protein HMGI-C OS=Homo sapiens GN=HMGA2 PE=1 SV=1	TRUE	-6.07135	0.0003	2497.71	20225.4	1335.61	22087.6	2746.41	5923.35	-17727.7	0.123494	-0.908355	0
176	176	P80723	BASP1_HUMAN	N/A	N/A	Brain acid soluble protein 1 OS=Homo sapiens GN=BASP1 PE=1 SV=2	TRUE	-6.04047	0.00031	73828.7	143200	71333.4	136085	15856.4	20200	-69371.5	0.515563	-0.287718	0
304	304	Q99873	ANM1_HUMAN	N/A	N/A	Protein arginine N-methyltransferase 1 OS=Homo sapiens GN=PRMT1 PE=1 SV=2	TRUE	5.94461	0.00034	240866	122802	239660	127166	34782.9	27611.2	118064	1.96142	0.29257	1
839	839	Q9Y230	RUVB2_HUMAN	N/A	N/A	RuvB-like 2 OS=Homo sapiens GN=RUVBL2 PE=1 SV=3	TRUE	5.95736	0.00034	214767	79476.6	198503	73049.9	49646.7	10670.1	135290	2.70226	0.431727	1
97	97	P15311	EZRI_HUMAN	N/A	N/A	Ezrin OS=Homo sapiens GN=EZR PE=1 SV=4	TRUE	-5.92974	0.00035	213093	618094	251533	668611	61658.1	139723	-405001	0.344758	-0.462485	1
818	818	P02649	APOE_HUMAN	N/A	N/A	Apolipoprotein E OS=Homo sapiens GN=APOE PE=1 SV=1	TRUE	5.93077	0.00035	36185.7	7292.12	34708.4	8657.68	9157.23	5900.65	28893.6	4.9623	0.695683	0
496	496	P52758	UK114_HUMAN	N/A	N/A	Ribonuclease UK114 OS=Homo sapiens GN=HRSP12 PE=1 SV=1	TRUE	-5.87637	0.00037	21480.8	43574	18019.5	43280.7	6145.99	5736.06	-22093.2	0.492973	-0.307177	0
749	749	O14602	IF1AY_HUMAN	N/A	N/A	Eukaryotic translation initiation factor 1A, Y-chromosomal OS=Homo sapiens GN=EIF1AY PE=1 SV=4	TRUE	5.86901	0.00037	41323.5	22903.6	40601.6	22096.4	5805.62	3942.85	18419.9	1.80424	0.256294	0
778	778	Q13428	TCOF_HUMAN	N/A	N/A	Treacle protein OS=Homo sapiens GN=TCOF1 PE=1 SV=3	TRUE	5.88902	0.00037	26505.4	8447.02	24836.7	9893.19	5002.64	4689.26	18058.4	3.13784	0.496631	0
230	230	P11047	LAMC1_HUMAN	N/A	N/A	Laminin subunit gamma-1 OS=Homo sapiens GN=LAMC1 PE=1 SV=3	TRUE	-5.84963	0.00038	22930	108533	23202.5	102457	9245.65	31389	-85602.7	0.211273	-0.675156	0
72	72	P04083	ANXA1_HUMAN	N/A	N/A	Annexin A1 OS=Homo sapiens GN=ANXA1 PE=1 SV=2	TRUE	-5.79403	0.00041	320165	725636	311870	721412	96961.2	122821	-405470	0.441221	-0.355344	1
773	773	P61247	RS3A_HUMAN	N/A	N/A	40S ribosomal protein S3a OS=Homo sapiens GN=RPS3A PE=1 SV=2	TRUE	5.75279	0.00043	499912	184040	466270	144130	94205.8	78737.3	315873	2.71633	0.433982	1
630	630	Q96CX2	KCD12_HUMAN	N/A	N/A	BTB/POZ domain-containing protein KCTD12 OS=Homo sapiens GN=KCTD12 PE=1 SV=1	TRUE	-5.71997	0.00044	9320.7	38477.2	8567.41	33650.6	3551.68	10830.4	-29156.5	0.24224	-0.615754	0
598	598	P62861	RS30_HUMAN	N/A	N/A	40S ribosomal protein S30 OS=Homo sapiens GN=FAU PE=1 SV=1	TRUE	5.70668	0.00045	133860	16728.6	142290	18193.5	44780	10059.5	117132	8.00189	0.903193	0
306	306	P18621	RL17_HUMAN	N/A	N/A	60S ribosomal protein L17 OS=Homo sapiens GN=RPL17 PE=1 SV=3	TRUE	5.67104	0.00047	682962	329944	628624	304978	113579	80465.3	353018	2.06993	0.315956	0
631	631	P26885	FKBP2_HUMAN	N/A	N/A	Peptidyl-prolyl cis-trans isomerase FKBP2 OS=Homo sapiens GN=FKBP2 PE=1 SV=2	TRUE	-5.66571	0.00047	20190.2	65141.5	13628.3	61845	16693.8	6004.33	-44951.3	0.309944	-0.508717	0
252	252	P62753	RS6_HUMAN	N/A	N/A	40S ribosomal protein S6 OS=Homo sapiens GN=RPS6 PE=1 SV=1	TRUE	5.65868	0.00048	977097	388504	940548	328108	209521	100984	588593	2.51502	0.400542	1
735	735	P62701	RS4X_HUMAN	N/A	N/A	40S ribosomal protein S4, X isoform OS=Homo sapiens GN=RPS4X PE=1 SV=2	TRUE	5.64952	0.00048	133437	60503.7	137845	68916.3	24009.3	16026.8	72933.5	2.20544	0.343495	1
651	651	Q15019	SEPT2_HUMAN	N/A	N/A	Septin-2 OS=Homo sapiens GN=SEPT2 PE=1 SV=1	TRUE	-5.64075	0.00049	10101.4	54513	7126.94	59171.6	8129.25	15616.1	-44411.6	0.185303	-0.732117	1
441	441	P35080	PROF2_HUMAN	N/A	N/A	Profilin-2 OS=Homo sapiens GN=PFN2 PE=1 SV=3	TRUE	-5.61607	0.0005	51437.2	102922	53073.1	100531	11821.7	16746.8	-51484.7	0.499769	-0.301231	0
442	442	Q9Y5B9	SP16H_HUMAN	N/A	N/A	FACT complex subunit SPT16 OS=Homo sapiens GN=SUPT16H PE=1 SV=1	TRUE	-5.6127	0.0005	23807.9	80825.6	18886.2	87793.6	8104.99	21220.4	-57017.7	0.294559	-0.530827	1
565	565	P49419	AL7A1_HUMAN	N/A	N/A	Alpha-aminoadipic semialdehyde dehydrogenase OS=Homo sapiens GN=ALDH7A1 PE=1 SV=5	TRUE	-5.59543	0.00051	14250.7	61539.8	17243	55122	5955.15	17935	-47289.1	0.231569	-0.63532	1
132	132	P35221	CTNA1_HUMAN	N/A	N/A	Catenin alpha-1 OS=Homo sapiens GN=CTNNA1 PE=1 SV=1	TRUE	-5.59099	0.00052	35837.3	97729.5	48905.3	99173.9	23566	7574.01	-61892.2	0.366699	-0.43569	1
62	62	P23284	PPIB_HUMAN	N/A	N/A	Peptidyl-prolyl cis-trans isomerase B OS=Homo sapiens GN=PPIB PE=1 SV=2	TRUE	5.53898	0.00055	636918	293719	617989	284672	115575	76407.3	343198	2.16846	0.336151	1
279	279	P62241	RS8_HUMAN	N/A	N/A	40S ribosomal protein S8 OS=Homo sapiens GN=RPS8 PE=1 SV=2	TRUE	5.5236	0.00056	551546	282974	497548	290415	101890	37938.2	268572	1.9491	0.289835	1
63	63	P07910	HNRPC_HUMAN	N/A	N/A	Heterogeneous nuclear ribonucleoproteins C1/C2 OS=Homo sapiens GN=HNRNPC PE=1 SV=4	TRUE	5.50478	0.00057	6.28837e+06	4.42842e+06	5.93163e+06	4.46314e+06	606295	450801	1.85996e+06	1.42	0.15229	1
700	700	Q15942	ZYX_HUMAN	N/A	N/A	Zyxin OS=Homo sapiens GN=ZYX PE=1 SV=1	TRUE	5.5062	0.00057	14818.7	3258.89	13777.8	2992.03	4160.33	2174.75	11559.8	4.54717	0.657741	0
670	670	P62917	RL8_HUMAN	N/A	N/A	60S ribosomal protein L8 OS=Homo sapiens GN=RPL8 PE=1 SV=2	TRUE	5.47528	0.00059	575951	288690	548805	280771	108407	44843.1	287261	1.99505	0.299954	0
255	255	P23396	RS3_HUMAN	N/A	N/A	40S ribosomal protein S3 OS=Homo sapiens GN=RPS3 PE=1 SV=2	TRUE	5.46271	0.0006	1.29041e+06	712030	1.25363e+06	661438	206457	115869	578379	1.81229	0.258229	1
126	126	P06753	TPM3_HUMAN	N/A	N/A	Tropomyosin alpha-3 chain OS=Homo sapiens GN=TPM3 PE=1 SV=2	TRUE	5.44198	0.00061	1.24886e+06	647252	1.16427e+06	633874	240533	57000.2	601605	1.92947	0.285439	1
206	206	P27695	APEX1_HUMAN	N/A	N/A	DNA-(apurinic or apyrimidinic site) lyase OS=Homo sapiens GN=APEX1 PE=1 SV=2	TRUE	-5.44717	0.00061	57927.2	227454	46059.2	234129	30694.8	62455.7	-169527	0.254677	-0.594011	1
522	522	P61604	CH10_HUMAN	N/A	N/A	10 kDa heat shock protein, mitochondrial OS=Homo sapiens GN=HSPE1 PE=1 SV=2	TRUE	5.45287	0.00061	165475	57398	155653	59414.3	38644.8	21697.9	108077	2.88295	0.459837	1
220	220	O14950	ML12B_HUMAN	N/A	N/A	Myosin regulatory light chain 12B OS=Homo sapiens GN=MYL12B PE=1 SV=2	TRUE	5.39708	0.00065	505093	250528	505996	254329	59923	86793.1	254566	2.01612	0.304516	1
177	177	O75643	U520_HUMAN	N/A	N/A	U5 small nuclear ribonucleoprotein 200 kDa helicase OS=Homo sapiens GN=SNRNP200 PE=1 SV=2	TRUE	-5.35723	0.00068	72040.5	122484	68959.1	125848	15700.4	14028.4	-50443.4	0.588163	-0.230502	1
754	754	O15511	ARPC5_HUMAN	N/A	N/A	Actin-related protein 2/3 complex subunit 5 OS=Homo sapiens GN=ARPC5 PE=1 SV=3	TRUE	-5.34218	0.00069	36465	92702.3	38799.6	90465.1	12820.2	19741.7	-56237.3	0.393356	-0.405214	1
273	273	P30153	2AAA_HUMAN	N/A	N/A	Serine/threonine-protein phosphatase 2A 65 kDa regulatory subunit A alpha isoform OS=Homo sapiens GN=PPP2R1A PE=1 SV=4	TRUE	-5.33415	0.0007	16835.7	69883.4	14546	76798	5489.18	21549.4	-53047.7	0.240911	-0.618143	1
652	652	P22676	CALB2_HUMAN	N/A	N/A	Calretinin OS=Homo sapiens GN=CALB2 PE=2 SV=2	TRUE	-5.33501	0.0007	3721.01	17946.1	1696.18	19105.5	3527.64	4806.6	-14225.1	0.207343	-0.68331	1
625	625	Q9UBQ0	VPS29_HUMAN	N/A	N/A	Vacuolar protein sorting-associated protein 29 OS=Homo sapiens GN=VPS29 PE=1 SV=1	TRUE	-5.32679	0.00071	15439.2	29722	17207.6	28790.6	4401.55	4071.09	-14282.8	0.519452	-0.284454	1
760	760	P17980	PRS6A_HUMAN	N/A	N/A	26S protease regulatory subunit 6A OS=Homo sapiens GN=PSMC3 PE=1 SV=3	TRUE	-5.32661	0.00071	6853.12	25812.5	7397.81	24287	2860.5	7427.18	-18959.4	0.265496	-0.575941	1
155	155	P49588	SYAC_HUMAN	N/A	N/A	Alanine--tRNA ligase, cytoplasmic OS=Homo sapiens GN=AARS PE=1 SV=2	TRUE	5.31239	0.00072	243053	127280	260168	126309	43631.4	21702.2	115773	1.90959	0.280941	1
350	350	P23588	IF4B_HUMAN	N/A	N/A	Eukaryotic translation initiation factor 4B OS=Homo sapiens GN=EIF4B PE=1 SV=2	TRUE	5.25972	0.00076	47818	27008.9	46336	27971	8486.71	2497.57	20809.1	1.77045	0.248085	1
32	32	P07900	HS90A_HUMAN	N/A	N/A	Heat shock protein HSP 90-alpha OS=Homo sapiens GN=HSP90AA1 PE=1 SV=5	TRUE	-5.23531	0.00079	1.3537e+06	1.98997e+06	1.38916e+06	2.0595e+06	150449	226319	-636278	0.680258	-0.167326	1
697	697	Q9H4E5	RHOJ_HUMAN	N/A	N/A	Rho-related GTP-binding protein RhoJ OS=Homo sapiens GN=RHOJ PE=1 SV=1	TRUE	5.2061	0.00082	120787	54207.8	108171	52314.9	23266.1	16626.6	66579.3	2.22822	0.347959	0
113	113	Q13126	MTAP_HUMAN	N/A	N/A	S-methyl-5'-thioadenosine phosphorylase OS=Homo sapiens GN=MTAP PE=1 SV=2	TRUE	-5.17478	0.00085	128085	208781	136382	201131	20316.7	28339.4	-80696.2	0.613488	-0.212194	1
621	621	P50552	VASP_HUMAN	N/A	N/A	Vasodilator-stimulated phosphoprotein OS=Homo sapiens GN=VASP PE=1 SV=3	TRUE	5.17042	0.00085	130790	79873.5	135847	78947.2	20996.2	6636.37	50916.5	1.63746	0.214172	0
29	29	P60709	ACTB_HUMAN	N/A	N/A	Actin, cytoplasmic 1 OS=Homo sapiens GN=ACTB PE=1 SV=1	TRUE	-5.16362	0.00086	391315	1.88344e+06	431124	1.92859e+06	202665	613549	-1.49213e+06	0.207766	-0.682426	1
82	82	Q03252	LMNB2_HUMAN	N/A	N/A	Lamin-B2 OS=Homo sapiens GN=LMNB2 PE=1 SV=4	TRUE	5.15344	0.00087	107939	60031.4	109096	65275.5	16531.8	12601.8	47908.1	1.79805	0.254802	1
199	199	Q02790	FKBP4_HUMAN	N/A	N/A	Peptidyl-prolyl cis-trans isomerase FKBP4 OS=Homo sapiens GN=FKBP4 PE=1 SV=3	TRUE	5.15682	0.00087	683837	415521	661380	396924	84030.5	80468.2	268316	1.64573	0.21636	1
358	358	P14868	SYDC_HUMAN	N/A	N/A	Aspartate--tRNA ligase, cytoplasmic OS=Homo sapiens GN=DARS PE=1 SV=2	TRUE	5.13793	0.00089	268227	134756	255937	130197	47109.5	33983	133470	1.99046	0.298953	1
285	285	P62328	TYB4_HUMAN	N/A	N/A	Thymosin beta-4 OS=Homo sapiens GN=TMSB4X PE=1 SV=2	TRUE	-5.1038	0.00093	2629.71	39015	1755.58	34342.9	1946.07	15821.8	-36385.3	0.0674027	-1.17132	0
681	681	Q9NQG5	RPR1B_HUMAN	N/A	N/A	Regulation of nuclear pre-mRNA domain-containing protein 1B OS=Homo sapiens GN=RPRD1B PE=1 SV=1	TRUE	-5.07888	0.00095	8657.31	55276.8	8319.37	57766.9	6096.42	19598.8	-46619.5	0.156617	-0.80516	0
634	634	P10253	LYAG_HUMAN	N/A	N/A	Lysosomal alpha-glucosidase OS=Homo sapiens GN=GAA PE=1 SV=4	TRUE	-5.05391	0.00098	12745.9	47926.4	14321.5	43846.4	6574.16	14108.9	-35180.6	0.265946	-0.575206	0
766	766	Q96JQ0	PCD16_HUMAN	N/A	N/A	Protocadherin-16 OS=Homo sapiens GN=DCHS1 PE=1 SV=1	TRUE	5.04382	0.001	85320.3	22809.7	85761.7	25560.5	15608.7	22899	62510.6	3.74052	0.572932	0
842	842	P42677	RS27_HUMAN	N/A	N/A	40S ribosomal protein S27 OS=Homo sapiens GN=RPS27 PE=1 SV=3	TRUE	5.00212	0.00105	279914	101890	248127	107617	76260.1	22748.9	178024	2.74721	0.438892	0
307	307	Q9UQ80	PA2G4_HUMAN	N/A	N/A	Proliferation-associated protein 2G4 OS=Homo sapiens GN=PA2G4 PE=1 SV=3	TRUE	4.92628	0.00115	228956	142972	233719	132726	33612.7	19835	85984.2	1.6014	0.204501	1
33	33	P14625	ENPL_HUMAN	N/A	N/A	Endoplasmin OS=Homo sapiens GN=HSP90B1 PE=1 SV=1	TRUE	-4.9224	0.00116	202937	473174	223947	489946	44601.2	114370	-270237	0.428884	-0.36766	1
584	584	Q15102	PA1B3_HUMAN	N/A	N/A	Platelet-activating factor acetylhydrolase IB subunit gamma OS=Homo sapiens GN=PAFAH1B3 PE=1 SV=1	TRUE	-4.86708	0.00124	1888.22	66628.8	1650.44	81057	1186.35	29719.9	-64740.6	0.0283394	-1.54761	0
284	284	Q99439	CNN2_HUMAN	N/A	N/A	Calponin-2 OS=Homo sapiens GN=CNN2 PE=1 SV=4	TRUE	4.84814	0.00127	139624	71556.2	147857	78639.5	28568.9	13016.7	68068.2	1.95126	0.290314	1
158	158	Q9BTT0	AN32E_HUMAN	N/A	N/A	Acidic leucine-rich nuclear phosphoprotein 32 family member E OS=Homo sapiens GN=ANP32E PE=1 SV=1	TRUE	-4.83146	0.0013	265667	365405	282023	356340	38159.6	25972.7	-99737.5	0.727049	-0.138436	1
580	580	P07108	ACBP_HUMAN	N/A	N/A	Acyl-CoA-binding protein OS=Homo sapiens GN=DBI PE=1 SV=2	TRUE	-4.83068	0.0013	16225.9	42715.2	17851	41433.9	8930.29	8402.2	-26489.3	0.379863	-0.420374	0
780	780	P33991	MCM4_HUMAN	N/A	N/A	DNA replication licensing factor MCM4 OS=Homo sapiens GN=MCM4 PE=1 SV=5	TRUE	4.82356	0.00132	29617.1	11018.6	29891.7	13351.4	5651.6	6511.09	18598.5	2.68792	0.429416	0
367	367	O95747	OXSR1_HUMAN	N/A	N/A	Serine/threonine-protein kinase OSR1 OS=Homo sapiens GN=OXSR1 PE=1 SV=1	TRUE	-4.81319	0.00133	20574.6	37758.6	21227.4	34926.3	6058.29	5198.91	-17184	0.544898	-0.263685	1
696	696	Q7L9L4	MOB1B_HUMAN	N/A	N/A	MOB kinase activator 1B OS=Homo sapiens GN=MOB1B PE=1 SV=3	TRUE	-4.78482	0.00138	11666.5	53474.3	3973.83	52853.8	12347.8	15141.3	-41807.8	0.21817	-0.661206	1
746	746	Q8IXT5	RB12B_HUMAN	N/A	N/A	RNA-binding protein 12B OS=Homo sapiens GN=RBM12B PE=1 SV=2	TRUE	-4.78309	0.00139	1100.9	3242.92	1134.33	2945.83	424.017	907.18	-2142.02	0.339479	-0.469188	0
672	672	Q07866	KLC1_HUMAN	N/A	N/A	Kinesin light chain 1 OS=Homo sapiens GN=KLC1 PE=1 SV=2	TRUE	-4.77385	0.0014	1591.05	15724.9	1819.15	15173.5	608.899	6592.22	-14133.8	0.10118	-0.994904	0
136	136	P08865	RSSA_HUMAN	N/A	N/A	40S ribosomal protein SA OS=Homo sapiens GN=RPSA PE=1 SV=4	TRUE	4.76818	0.00141	600065	392675	614681	388433	73651.2	63517	207390	1.52815	0.184165	1
349	349	Q14195	DPYL3_HUMAN	N/A	N/A	Dihydropyrimidinase-related protein 3 OS=Homo sapiens GN=DPYSL3 PE=1 SV=1	TRUE	4.75464	0.00144	126058	43708.1	143620	42886.3	38352.9	5379.13	82349.6	2.88408	0.460007	0
213	213	P31939	PUR9_HUMAN	N/A	N/A	Bifunctional purine biosynthesis protein PURH OS=Homo sapiens GN=ATIC PE=1 SV=3	TRUE	-4.74919	0.00145	50509.1	290334	51058.8	361609	14863.9	111935	-239825	0.173969	-0.759529	0
381	381	Q13283	G3BP1_HUMAN	N/A	N/A	Ras GTPase-activating protein-binding protein 1 OS=Homo sapiens GN=G3BP1 PE=1 SV=1	TRUE	-4.72666	0.00149	17514.6	48189.7	15921.8	46737.1	6452.22	12998.3	-30675.1	0.363451	-0.439554	1
715	715	P11413	G6PD_HUMAN	N/A	N/A	Glucose-6-phosphate 1-dehydrogenase OS=Homo sapiens GN=G6PD PE=1 SV=4	TRUE	-4.70967	0.00152	2990.85	16133.9	2631.63	14820.5	1635.82	6021.87	-13143.1	0.185376	-0.731946	0
658	658	Q9NQC3	RTN4_HUMAN	N/A	N/A	Reticulon-4 OS=Homo sapiens GN=RTN4 PE=1 SV=2	TRUE	4.69653	0.00155	307468	116450	303893	126819	79482.3	44201.6	191019	2.64036	0.421663	0
283	283	O14745	NHRF1_HUMAN	N/A	N/A	Na(+)/H(+) exchange regulatory cofactor NHE-RF1 OS=Homo sapiens GN=SLC9A3R1 PE=1 SV=4	TRUE	4.68697	0.00157	324251	211973	336574	224767	40580.6	34964.8	112279	1.52969	0.184602	1
30	30	P62736	ACTA_HUMAN	N/A	N/A	Actin, aortic smooth muscle OS=Homo sapiens GN=ACTA2 PE=1 SV=1	TRUE	-4.66947	0.0016	144069	552880	204150	559479	97419.8	169807	-408812	0.260578	-0.584062	0
215	215	Q14444	CAPR1_HUMAN	N/A	N/A	Caprin-1 OS=Homo sapiens GN=CAPRIN1 PE=1 SV=2	TRUE	-4.67052	0.0016	12695.4	64114	9884.86	67470.7	5230.13	24055.3	-51418.7	0.198013	-0.703307	1
351	351	P14923	PLAK_HUMAN	N/A	N/A	Junction plakoglobin OS=Homo sapiens GN=JUP PE=1 SV=3	TRUE	-4.62027	0.00171	3220.65	45099.4	2862.21	48555.1	1877.15	20180.9	-41878.8	0.0714123	-1.14623	1
824	824	Q9UKM9	RALY_HUMAN	N/A	N/A	RNA-binding protein Raly OS=Homo sapiens GN=RALY PE=1 SV=1	TRUE	-4.57986	0.0018	92507.4	162719	91787	163904	32636.6	10486.6	-70211.4	0.568511	-0.245261	1
298	298	Q14566	MCM6_HUMAN	N/A	N/A	DNA replication licensing factor MCM6 OS=Homo sapiens GN=MCM6 PE=1 SV=1	TRUE	4.55124	0.00187	166364	66783.8	185034	64497	47719.9	10789.9	99579.8	2.49108	0.396387	1
544	544	P11169	GTR3_HUMAN	N/A	N/A	Solute carrier family 2, facilitated glucose transporter member 3 OS=Homo sapiens GN=SLC2A3 PE=1 SV=1	TRUE	-4.51888	0.00195	4028.42	29203.2	3733.68	25848.2	886.912	12425.6	-25174.8	0.137944	-0.860296	0
490	490	O43598	DNPH1_HUMAN	N/A	N/A	2'-deoxynucleoside 5'-phosphate N-hydrolase 1 OS=Homo sapiens GN=DNPH1 PE=1 SV=1	TRUE	-4.50907	0.00198	2000.3	15681.7	2008.6	15872.6	324.467	6776.91	-13681.4	0.127556	-0.894299	0
426	426	Q06323	PSME1_HUMAN	N/A	N/A	Proteasome activator complex subunit 1 OS=Homo sapiens GN=PSME1 PE=1 SV=1	TRUE	-4.49913	0.002	25226.1	238539	30780.3	233079	12806.3	105240	-213313	0.105752	-0.97571	1
15	15	P35579	MYH9_HUMAN	N/A	N/A	Myosin-9 OS=Homo sapiens GN=MYH9 PE=1 SV=4	TRUE	-4.49517	0.00201	447597	844849	533252	786873	143625	135724	-397252	0.529795	-0.275892	1
558	558	Q9P0K7	RAI14_HUMAN	N/A	N/A	Ankycorbin OS=Homo sapiens GN=RAI14 PE=1 SV=2	TRUE	-4.49565	0.00201	3110.14	11992.7	1776.37	12296.4	3070.82	3176.38	-8882.58	0.259336	-0.586138	0
216	216	Q9Y224	CN166_HUMAN	N/A	N/A	UPF0568 protein C14orf166 OS=Homo sapiens GN=C14orf166 PE=1 SV=1	TRUE	-4.46765	0.00209	63624.8	146858	55197.1	154444	25877.8	32646	-83233.1	0.433241	-0.363271	0
289	289	Q9BW30	TPPP3_HUMAN	N/A	N/A	Tubulin polymerization-promoting protein family member 3 OS=Homo sapiens GN=TPPP3 PE=1 SV=1	TRUE	-4.46487	0.0021	21479.8	52821.7	23082.2	48976.5	9160.68	12746	-31341.9	0.406647	-0.390783	0
612	612	Q15435	PP1R7_HUMAN	N/A	N/A	Protein phosphatase 1 regulatory subunit 7 OS=Homo sapiens GN=PPP1R7 PE=1 SV=1	TRUE	-4.4619	0.00211	6322.69	33057.5	7243.85	30232.3	3920.49	12811.7	-26734.9	0.191263	-0.718369	0
559	559	Q9Y3I0	RTCB_HUMAN	N/A	N/A	tRNA-splicing ligase RtcB homolog OS=Homo sapiens GN=RTCB PE=1 SV=1	TRUE	-4.44612	0.00215	30590.5	79614.5	28438.6	86853.4	6418.04	23805.5	-49024	0.384233	-0.415406	1
834	834	P68402	PA1B2_HUMAN	N/A	N/A	Platelet-activating factor acetylhydrolase IB subunit beta OS=Homo sapiens GN=PAFAH1B2 PE=1 SV=1	TRUE	-4.44645	0.00215	6956.51	146630	8013.88	125818	2970.19	70177.3	-139673	0.0474427	-1.32383	0
347	347	P45974	UBP5_HUMAN	N/A	N/A	Ubiquitin carboxyl-terminal hydrolase 5 OS=Homo sapiens GN=USP5 PE=1 SV=2	TRUE	-4.44079	0.00217	171463	307217	170199	319523	20617	65173.1	-135754	0.558116	-0.253276	1
293	293	Q08945	SSRP1_HUMAN	N/A	N/A	FACT complex subunit SSRP1 OS=Homo sapiens GN=SSRP1 PE=1 SV=1	TRUE	4.43114	0.00219	408780	191635	420166	201035	107423	21616.8	217145	2.13312	0.329015	1
157	157	P11940	PABP1_HUMAN	N/A	N/A	Polyadenylate-binding protein 1 OS=Homo sapiens GN=PABPC1 PE=1 SV=2	TRUE	-4.37633	0.00236	189586	386066	211891	426835	43587.7	90434.7	-196480	0.491071	-0.308856	0
837	837	P62841	RS15_HUMAN	N/A	N/A	40S ribosomal protein S15 OS=Homo sapiens GN=RPS15 PE=1 SV=2	TRUE	4.37801	0.00236	139479	3263.4	154285	4530.76	69540.9	2077.42	136215	42.7403	1.63084	0
334	334	P25205	MCM3_HUMAN	N/A	N/A	DNA replication licensing factor MCM3 OS=Homo sapiens GN=MCM3 PE=1 SV=3	TRUE	4.37475	0.00237	429258	155324	393718	146545	137545	26190	273934	2.76363	0.44148	1
529	529	Q6P2Q9	PRP8_HUMAN	N/A	N/A	Pre-mRNA-processing-splicing factor 8 OS=Homo sapiens GN=PRPF8 PE=1 SV=2	TRUE	4.36455	0.0024	76223.1	35603.4	69180.9	37708.1	18985.2	8522.76	40619.7	2.14089	0.330595	0
560	560	O00231	PSD11_HUMAN	N/A	N/A	26S proteasome non-ATPase regulatory subunit 11 OS=Homo sapiens GN=PSMD11 PE=1 SV=3	TRUE	-4.36333	0.0024	5969.89	43638	3144.62	48556.1	5147.45	18604.8	-37668.2	0.136805	-0.863899	0
173	173	P06744	G6PI_HUMAN	N/A	N/A	Glucose-6-phosphate isomerase OS=Homo sapiens GN=GPI PE=1 SV=4	TRUE	4.33715	0.00249	419903	202219	415123	198719	106807	34464	217684	2.07647	0.317327	1
806	806	Q9NTK5	OLA1_HUMAN	N/A	N/A	Obg-like ATPase 1 OS=Homo sapiens GN=OLA1 PE=1 SV=2	TRUE	4.32385	0.00253	147465	88488.9	140911	84873.6	17581.9	24921.4	58975.9	1.66648	0.221799	1
180	180	P12268	IMDH2_HUMAN	N/A	N/A	Inosine-5'-monophosphate dehydrogenase 2 OS=Homo sapiens GN=IMPDH2 PE=1 SV=2	TRUE	4.3232	0.00254	381377	278843	393160	291792	44929	28176.4	102534	1.36771	0.135995	1
231	231	Q15717	ELAV1_HUMAN	N/A	N/A	ELAV-like protein 1 OS=Homo sapiens GN=ELAVL1 PE=1 SV=2	TRUE	-4.31176	0.00257	117461	219153	118483	223533	33070.9	41079.4	-101692	0.535978	-0.270853	0
247	247	Q13561	DCTN2_HUMAN	N/A	N/A	Dynactin subunit 2 OS=Homo sapiens GN=DCTN2 PE=1 SV=4	TRUE	-4.30296	0.00261	13421.9	73701.9	7159.01	86792.1	12742.8	28616	-60280	0.18211	-0.739666	0
643	643	Q8IX12	CCAR1_HUMAN	N/A	N/A	Cell division cycle and apoptosis regulator protein 1 OS=Homo sapiens GN=CCAR1 PE=1 SV=2	TRUE	4.28974	0.00265	5465.59	945.706	5893.7	720.761	2208.9	819.546	4519.88	5.77937	0.761881	0
742	742	Q16186	ADRM1_HUMAN	N/A	N/A	Proteasomal ubiquitin receptor ADRM1 OS=Homo sapiens GN=ADRM1 PE=1 SV=2	TRUE	-4.28554	0.00267	10280.8	24748	8739.29	26800.6	4652.98	5943.96	-14467.2	0.415419	-0.381513	0
221	221	P61758	PFD3_HUMAN	N/A	N/A	Prefoldin subunit 3 OS=Homo sapiens GN=VBP1 PE=1 SV=3	TRUE	-4.2682	0.00273	48047.9	107077	61816.9	110909	26221.6	16394	-59028.9	0.448724	-0.348021	1
639	639	P08237	PFKAM_HUMAN	N/A	N/A	ATP-dependent 6-phosphofructokinase, muscle type OS=Homo sapiens GN=PFKM PE=1 SV=2	TRUE	-4.26673	0.00274	9276.58	26419.2	9407.76	27895.7	4398.57	7833.52	-17142.7	0.35113	-0.454532	0
611	611	O75832	PSD10_HUMAN	N/A	N/A	26S proteasome non-ATPase regulatory subunit 10 OS=Homo sapiens GN=PSMD10 PE=1 SV=1	TRUE	-4.2551	0.00278	6425.15	12769.3	5950.23	12624.7	1454.46	2999.9	-6344.2	0.50317	-0.298286	0
688	688	Q9BRX8	F213A_HUMAN	N/A	N/A	Redox-regulatory protein FAM213A OS=Homo sapiens GN=FAM213A PE=1 SV=3	TRUE	-4.24331	0.00282	4453.38	18565.5	3747.24	17668.3	3673.38	6465.99	-14112.2	0.239874	-0.620017	0
174	174	P35637	FUS_HUMAN	N/A	N/A	RNA-binding protein FUS OS=Homo sapiens GN=FUS PE=1 SV=1	TRUE	-4.21066	0.00295	375261	596718	390464	606967	62451	99652.7	-221457	0.628875	-0.201435	1
302	302	Q15785	TOM34_HUMAN	N/A	N/A	Mitochondrial import receptor subunit TOM34 OS=Homo sapiens GN=TOMM34 PE=1 SV=2	TRUE	-4.19084	0.00303	16660.1	48308.4	17213.7	50705	4900.53	16159.6	-31648.3	0.344869	-0.462345	1
196	196	P46782	RS5_HUMAN	N/A	N/A	40S ribosomal protein S5 OS=Homo sapiens GN=RPS5 PE=1 SV=4	TRUE	4.1516	0.0032	272624	89593.6	249859	89244.4	97492.5	14608.4	183030	3.04289	0.483287	1
260	260	Q14126	DSG2_HUMAN	N/A	N/A	Desmoglein-2 OS=Homo sapiens GN=DSG2 PE=1 SV=2	TRUE	-4.13447	0.00328	34988.3	82581.5	26437.8	74979.1	14390.3	21341.7	-47593.1	0.423682	-0.37296	1
494	494	O75533	SF3B1_HUMAN	N/A	N/A	Splicing factor 3B subunit 1 OS=Homo sapiens GN=SF3B1 PE=1 SV=3	TRUE	4.13424	0.00328	43232.5	23452.8	41071.2	20918.9	8269.39	6787.36	19779.7	1.84339	0.265616	1
404	404	P52565	GDIR1_HUMAN	N/A	N/A	Rho GDP-dissociation inhibitor 1 OS=Homo sapiens GN=ARHGDIA PE=1 SV=3	TRUE	-4.12147	0.00334	47975.2	145276	49280.3	155005	39251.9	35299	-97300.4	0.330236	-0.481176	1
528	528	Q02878	RL6_HUMAN	N/A	N/A	60S ribosomal protein L6 OS=Homo sapiens GN=RPL6 PE=1 SV=3	TRUE	4.12005	0.00334	13770.4	7561.2	14633	7992.77	2480.34	2281.27	6209.2	1.82119	0.260356	1
485	485	P49591	SYSC_HUMAN	N/A	N/A	Serine--tRNA ligase, cytoplasmic OS=Homo sapiens GN=SARS PE=1 SV=3	TRUE	-4.1198	0.00335	3216.81	20918	2985.24	25611.4	1421.14	9501.83	-17701.2	0.153782	-0.813094	1
341	341	Q15233	NONO_HUMAN	N/A	N/A	Non-POU domain-containing octamer-binding protein OS=Homo sapiens GN=NONO PE=1 SV=4	TRUE	4.0982	0.00345	246774	38559.5	282099	41689.9	112554	15427.9	208214	6.39982	0.806168	1
195	195	P26583	HMGB2_HUMAN	N/A	N/A	High mobility group protein B2 OS=Homo sapiens GN=HMGB2 PE=1 SV=2	TRUE	-4.0924	0.00347	344324	558157	309384	554059	71493.9	92409.8	-213833	0.616895	-0.209789	1
106	106	O60506	HNRPQ_HUMAN	N/A	N/A	Heterogeneous nuclear ribonucleoprotein Q OS=Homo sapiens GN=SYNCRIP PE=1 SV=2	TRUE	4.06657	0.0036	744489	559449	736955	526980	84592.3	56538.7	185040	1.33075	0.124098	1
332	332	P22234	PUR6_HUMAN	N/A	N/A	Multifunctional protein ADE2 OS=Homo sapiens GN=PAICS PE=1 SV=3	TRUE	-4.04786	0.0037	52914.6	94368	45166.3	90052.7	14971	17327.5	-41453.4	0.560726	-0.251249	1
80	80	Q12906	ILF3_HUMAN	N/A	N/A	Interleukin enhancer-binding factor 3 OS=Homo sapiens GN=ILF3 PE=1 SV=3	TRUE	-4.04379	0.00372	391789	592334	405384	594144	99538.3	48883	-200544	0.661433	-0.179514	1
167	167	P16401	H15_HUMAN	N/A	N/A	Histone H1.5 OS=Homo sapiens GN=HIST1H1B PE=1 SV=3	TRUE	-4.02709	0.0038	181768	1.61365e+06	256875	1.69061e+06	113740	786884	-1.43188e+06	0.112644	-0.948291	1
207	207	O14818	PSA7_HUMAN	N/A	N/A	Proteasome subunit alpha type-7 OS=Homo sapiens GN=PSMA7 PE=1 SV=1	TRUE	4.02677	0.00381	821608	562855	748989	571210	133730	52553.5	258753	1.45972	0.164268	1
359	359	Q9Y2V2	CHSP1_HUMAN	N/A	N/A	Calcium-regulated heat stable protein 1 OS=Homo sapiens GN=CARHSP1 PE=1 SV=2	TRUE	-4.02648	0.00381	18416.5	52291.8	16010.7	60071.8	4949.31	18149.6	-33875.4	0.352186	-0.453228	1
524	524	O76070	SYUG_HUMAN	N/A	N/A	Gamma-synuclein OS=Homo sapiens GN=SNCG PE=1 SV=2	TRUE	-4.00566	0.00392	14862	96099.1	12898.4	107168	6058.55	44942.2	-81237.1	0.154652	-0.810643	0
750	750	Q9Y4Z0	LSM4_HUMAN	N/A	N/A	U6 snRNA-associated Sm-like protein LSm4 OS=Homo sapiens GN=LSM4 PE=1 SV=1	TRUE	3.97407	0.0041	70254.9	14524.8	84690.9	15420.5	30971.4	4904.91	55730.1	4.83689	0.684566	0
137	137	P60660	MYL6_HUMAN	N/A	N/A	Myosin light polypeptide 6 OS=Homo sapiens GN=MYL6 PE=1 SV=2	TRUE	-3.94368	0.00427	374464	612698	419127	592434	117367	66867.6	-238233	0.611173	-0.213836	0
323	323	P53999	TCP4_HUMAN	N/A	N/A	Activated RNA polymerase II transcriptional coactivator p15 OS=Homo sapiens GN=SUB1 PE=1 SV=3	TRUE	3.94094	0.00429	608837	491737	604913	506252	49815.8	43965	117100	1.23814	0.0927682	1
43	43	P00338	LDHA_HUMAN	N/A	N/A	L-lactate dehydrogenase A chain OS=Homo sapiens GN=LDHA PE=1 SV=2	TRUE	-3.93661	0.00432	1.21003e+06	2.06504e+06	1.23346e+06	1.88834e+06	276466	399289	-855006	0.585961	-0.232132	1
46	46	P0DMV8	HS71A_HUMAN	N/A	N/A	Heat shock 70 kDa protein 1A OS=Homo sapiens GN=HSPA1A PE=1 SV=1	TRUE	-3.92734	0.00437	384479	697345	393552	761239	78766.5	159773	-312866	0.551347	-0.258575	1
246	246	Q16531	DDB1_HUMAN	N/A	N/A	DNA damage-binding protein 1 OS=Homo sapiens GN=DDB1 PE=1 SV=1	TRUE	3.91469	0.00445	173493	70859.7	164556	79198.4	56076.4	17095.3	102634	2.44841	0.388884	1
698	698	P63279	UBC9_HUMAN	N/A	N/A	SUMO-conjugating enzyme UBC9 OS=Homo sapiens GN=UBE2I PE=1 SV=1	TRUE	-3.91434	0.00445	21616.6	72771.3	18796.1	61536.1	19116.8	22101.6	-51154.7	0.297048	-0.527173	0
211	211	P20073	ANXA7_HUMAN	N/A	N/A	Annexin A7 OS=Homo sapiens GN=ANXA7 PE=1 SV=3	TRUE	-3.91087	0.00448	31480.8	62966.1	36524.2	66367.4	16254.2	7737.54	-31485.2	0.499965	-0.30106	1
259	259	Q9Y383	LC7L2_HUMAN	N/A	N/A	Putative RNA-binding protein Luc7-like 2 OS=Homo sapiens GN=LUC7L2 PE=1 SV=2	TRUE	-3.91021	0.00448	29093.9	50887.5	29669.7	51768.9	11088.2	5689.54	-21793.6	0.57173	-0.242809	0
143	143	P23528	COF1_HUMAN	N/A	N/A	Cofilin-1 OS=Homo sapiens GN=CFL1 PE=1 SV=3	TRUE	-3.90583	0.00451	281521	624359	250520	612206	76639.8	180692	-342838	0.450896	-0.345924	1
89	89	P31943	HNRH1_HUMAN	N/A	N/A	Heterogeneous nuclear ribonucleoprotein H OS=Homo sapiens GN=HNRNPH1 PE=1 SV=4	TRUE	-3.87945	0.00468	301450	451604	313869	440085	65563.8	56495.5	-150154	0.66751	-0.175542	1
627	627	P32969	RL9_HUMAN	N/A	N/A	60S ribosomal protein L9 OS=Homo sapiens GN=RPL9 PE=1 SV=1	TRUE	-3.87978	0.00468	3831.47	32328.4	3411.66	40881.4	2396.98	16248	-28497	0.118517	-0.926219	0
657	657	Q13523	PRP4B_HUMAN	N/A	N/A	Serine/threonine-protein kinase PRP4 homolog OS=Homo sapiens GN=PRPF4B PE=1 SV=3	TRUE	-3.87191	0.00473	7990.23	25988.1	4576.18	27189.1	6562.08	8060.66	-17997.9	0.307457	-0.512216	1
278	278	P35659	DEK_HUMAN	N/A	N/A	Protein DEK OS=Homo sapiens GN=DEK PE=1 SV=1	TRUE	-3.81905	0.0051	94199.1	159834	93387.8	168891	32461.7	20568.4	-65634.9	0.589356	-0.229623	1
564	564	P04080	CYTB_HUMAN	N/A	N/A	Cystatin-B OS=Homo sapiens GN=CSTB PE=1 SV=2	TRUE	3.79885	0.00525	162587	104167	167516	113034	23112.4	25462	58420.8	1.56084	0.193359	0
312	312	Q9Y4L1	HYOU1_HUMAN	N/A	N/A	Hypoxia up-regulated protein 1 OS=Homo sapiens GN=HYOU1 PE=1 SV=1	TRUE	3.79659	0.00526	52253.1	21525	50215.4	14190.2	9619.8	15329.5	30728.1	2.42756	0.385169	0
720	720	Q9C0C9	UBE2O_HUMAN	N/A	N/A	(E3-independent) E2 ubiquitin-conjugating enzyme OS=Homo sapiens GN=UBE2O PE=1 SV=3	TRUE	3.79435	0.00528	41879.9	24471.3	43887.9	25354.7	9234.63	4468.93	17408.6	1.71139	0.233348	0
835	835	Q14203	DCTN1_HUMAN	N/A	N/A	Dynactin subunit 1 OS=Homo sapiens GN=DCTN1 PE=1 SV=3	TRUE	-3.77887	0.0054	7968.85	20717.7	5862.27	20765.1	4860.32	5769.48	-12748.8	0.384641	-0.414945	0
311	311	Q14011	CIRBP_HUMAN	N/A	N/A	Cold-inducible RNA-binding protein OS=Homo sapiens GN=CIRBP PE=1 SV=1	TRUE	-3.77709	0.00541	33551.3	63326.8	29834.9	67370.2	10101.1	14446.1	-29775.4	0.529813	-0.275877	1
678	678	Q53EL6	PDCD4_HUMAN	N/A	N/A	Programmed cell death protein 4 OS=Homo sapiens GN=PDCD4 PE=1 SV=2	TRUE	-3.76933	0.00547	25299.8	55819.8	23392.8	59356.5	15867.5	8719.21	-30520	0.45324	-0.343672	1
602	602	P36543	VATE1_HUMAN	N/A	N/A	V-type proton ATPase subunit E 1 OS=Homo sapiens GN=ATP6V1E1 PE=1 SV=1	TRUE	-3.76203	0.00553	2698.25	24999.8	2076.97	30325.2	2003.13	13103.3	-22301.5	0.107931	-0.966855	0
168	168	P16403	H12_HUMAN	N/A	N/A	Histone H1.2 OS=Homo sapiens GN=HIST1H1C PE=1 SV=2	TRUE	-3.761	0.00554	276080	1.71714e+06	356124	1.83205e+06	228200	825821	-1.44106e+06	0.160779	-0.793771	0
476	476	P55786	PSA_HUMAN	N/A	N/A	Puromycin-sensitive aminopeptidase OS=Homo sapiens GN=NPEPPS PE=1 SV=2	TRUE	-3.7525	0.0056	153492	239639	152428	219302	20614.5	47012.6	-86146.5	0.640515	-0.193471	1
686	686	P61106	RAB14_HUMAN	N/A	N/A	Ras-related protein Rab-14 OS=Homo sapiens GN=RAB14 PE=1 SV=4	TRUE	-3.74516	0.00566	9051.78	29855.3	8895.28	36063.8	2698.13	12124.3	-20803.5	0.303188	-0.518288	0
809	809	P57735	RAB25_HUMAN	N/A	N/A	Ras-related protein Rab-25 OS=Homo sapiens GN=RAB25 PE=1 SV=2	TRUE	-3.74226	0.00569	4716.25	18248	3894.75	20133.5	2068.31	7816.42	-13531.7	0.258454	-0.587618	0
810	810	O75475	PSIP1_HUMAN	N/A	N/A	PC4 and SFRS1-interacting protein OS=Homo sapiens GN=PSIP1 PE=1 SV=1	TRUE	-3.73163	0.00577	1750.46	7496.02	1796.6	6695.09	826.797	3342.1	-5745.57	0.233518	-0.63168	1
597	597	Q9H0U4	RAB1B_HUMAN	N/A	N/A	Ras-related protein Rab-1B OS=Homo sapiens GN=RAB1B PE=1 SV=1	TRUE	-3.72203	0.00585	102731	164683	106273	165997	26759.3	25867.7	-61951.4	0.623814	-0.204945	1
240	240	Q16629	SRSF7_HUMAN	N/A	N/A	Serine/arginine-rich splicing factor 7 OS=Homo sapiens GN=SRSF7 PE=1 SV=1	TRUE	-3.71367	0.00592	39368.1	99350.8	48412.4	91465.3	27880.4	22958.7	-59982.8	0.396253	-0.402027	0
67	67	P04075	ALDOA_HUMAN	N/A	N/A	Fructose-bisphosphate aldolase A OS=Homo sapiens GN=ALDOA PE=1 SV=2	TRUE	3.70887	0.00597	3.40893e+06	2.68294e+06	3.33958e+06	2.60336e+06	137019	415700	725991	1.2706	0.104007	1
299	299	O60841	IF2P_HUMAN	N/A	N/A	Eukaryotic translation initiation factor 5B OS=Homo sapiens GN=EIF5B PE=1 SV=4	TRUE	-3.69736	0.00607	5737.47	29740.7	5129.33	30777.5	2434.86	14310.9	-24003.3	0.192916	-0.714632	1
130	130	Q08211	DHX9_HUMAN	N/A	N/A	ATP-dependent RNA helicase A OS=Homo sapiens GN=DHX9 PE=1 SV=4	TRUE	-3.67832	0.00623	140603	272498	179441	274964	65599.9	46102.1	-131895	0.515978	-0.287368	1
712	712	P33993	MCM7_HUMAN	N/A	N/A	DNA replication licensing factor MCM7 OS=Homo sapiens GN=MCM7 PE=1 SV=4	TRUE	3.66876	0.00632	14443.4	4982.21	13735	4205.83	5317.63	2230.56	9461.21	2.899	0.462248	0
268	268	O00303	EIF3F_HUMAN	N/A	N/A	Eukaryotic translation initiation factor 3 subunit F OS=Homo sapiens GN=EIF3F PE=1 SV=1	TRUE	-3.65844	0.00642	3913.95	14731.9	4025.86	13312.9	2769.06	6004.28	-10818	0.265677	-0.575645	0
229	229	P15531	NDKA_HUMAN	N/A	N/A	Nucleoside diphosphate kinase A OS=Homo sapiens GN=NME1 PE=1 SV=1	TRUE	3.65407	0.00646	531105	320664	494428	314542	110943	65384.7	210440	1.65626	0.219129	1
319	319	P30044	PRDX5_HUMAN	N/A	N/A	Peroxiredoxin-5, mitochondrial OS=Homo sapiens GN=PRDX5 PE=1 SV=4	TRUE	-3.65397	0.00646	50221.6	171216	53883.1	208959	12864	72917.2	-120994	0.293323	-0.532654	1
281	281	P27694	RFA1_HUMAN	N/A	N/A	Replication protein A 70 kDa DNA-binding subunit OS=Homo sapiens GN=RPA1 PE=1 SV=2	TRUE	3.64849	0.00651	88719.6	61561.5	83497.8	62232.6	14979.4	7256.46	27158.1	1.44115	0.15871	1
551	551	O14737	PDCD5_HUMAN	N/A	N/A	Programmed cell death protein 5 OS=Homo sapiens GN=PDCD5 PE=1 SV=3	TRUE	-3.6486	0.00651	6722.91	41090.4	3305.99	45325.9	8034.27	19469.8	-34367.5	0.163613	-0.786183	1
827	827	P52292	IMA1_HUMAN	N/A	N/A	Importin subunit alpha-1 OS=Homo sapiens GN=KPNA2 PE=1 SV=1	TRUE	3.6487	0.00651	61452.1	4600.1	48156.3	4066.71	34674.3	3405.46	56852	13.3589	1.12577	1
500	500	P00352	AL1A1_HUMAN	N/A	N/A	Retinal dehydrogenase 1 OS=Homo sapiens GN=ALDH1A1 PE=1 SV=2	TRUE	-3.6213	0.00677	5671.63	38417	4602.54	44562.3	4428.05	19728.7	-32745.4	0.147633	-0.830816	0
51	51	P49321	NASP_HUMAN	N/A	N/A	Nuclear autoantigenic sperm protein OS=Homo sapiens GN=NASP PE=1 SV=2	TRUE	3.60772	0.0069	1.13612e+06	742747	1.13639e+06	778167	199182	140614	393376	1.52962	0.184584	1
615	615	Q07812	BAX_HUMAN	N/A	N/A	Apoptosis regulator BAX OS=Homo sapiens GN=BAX PE=1 SV=1	TRUE	-3.60647	0.00692	5509.04	15707.5	7036.63	12231.3	3307.98	5388.87	-10198.4	0.350727	-0.45503	0
24	24	P06748	NPM_HUMAN	N/A	N/A	Nucleophosmin OS=Homo sapiens GN=NPM1 PE=1 SV=2	TRUE	3.59626	0.00702	4.51145e+06	2.91981e+06	4.52719e+06	2.79414e+06	640893	754086	1.59163e+06	1.54512	0.188961	1
300	300	Q01469	FABP5_HUMAN	N/A	N/A	Fatty acid-binding protein, epidermal OS=Homo sapiens GN=FABP5 PE=1 SV=3	TRUE	-3.5949	0.00703	394050	592274	374624	574388	92640.8	81363.2	-198224	0.665317	-0.176971	1
237	237	O95232	LC7L3_HUMAN	N/A	N/A	Luc7-like protein 3 OS=Homo sapiens GN=LUC7L3 PE=1 SV=2	TRUE	3.5925	0.00706	92943	69046.8	94756.7	67573.8	9876.71	11120.9	23896.2	1.34609	0.129073	0
479	479	P16930	FAAA_HUMAN	N/A	N/A	Fumarylacetoacetase OS=Homo sapiens GN=FAH PE=1 SV=2	TRUE	-3.57103	0.00728	16484.9	43034.5	19815.2	38765.4	9826.97	13409.2	-26549.6	0.383062	-0.416731	0
172	172	P38159	RBMX_HUMAN	N/A	N/A	RNA-binding motif protein, X chromosome OS=Homo sapiens GN=RBMX PE=1 SV=3	TRUE	-3.56982	0.0073	411359	578069	411226	559957	40788.5	96128.2	-166709	0.71161	-0.147758	1
183	183	P17844	DDX5_HUMAN	N/A	N/A	Probable ATP-dependent RNA helicase DDX5 OS=Homo sapiens GN=DDX5 PE=1 SV=1	TRUE	3.52934	0.00774	104258	48827.4	98563	46354.2	27795.1	21465.5	55430.4	2.13523	0.329445	0
694	694	Q9NP97	DLRB1_HUMAN	N/A	N/A	Dynein light chain roadblock-type 1 OS=Homo sapiens GN=DYNLRB1 PE=1 SV=3	TRUE	-3.52597	0.00778	15304.6	40688.2	17819.3	37104	13843.8	8214.55	-25383.6	0.376145	-0.424645	0
629	629	P09661	RU2A_HUMAN	N/A	N/A	U2 small nuclear ribonucleoprotein A' OS=Homo sapiens GN=SNRPA1 PE=1 SV=2	TRUE	3.50841	0.00798	138573	90115.2	141555	92644.9	25706.6	17117.2	48457.4	1.53773	0.186879	1
28	28	Q14315	FLNC_HUMAN	N/A	N/A	Filamin-C OS=Homo sapiens GN=FLNC PE=1 SV=3	TRUE	3.50153	0.00806	404862	291920	389952	297474	63630.3	33958.3	112942	1.3869	0.142044	1
160	160	Q15366	PCBP2_HUMAN	N/A	N/A	Poly(rC)-binding protein 2 OS=Homo sapiens GN=PCBP2 PE=1 SV=1	TRUE	-3.49743	0.00811	6451.03	102792	5801.82	112586	3846.06	61475.2	-96341.3	0.0627579	-1.20233	1
723	723	Q15631	TSN_HUMAN	N/A	N/A	Translin OS=Homo sapiens GN=TSN PE=1 SV=1	TRUE	-3.49441	0.00815	37190	81104.4	39118.9	90178.4	24510	13744.5	-43914.4	0.458545	-0.338618	0
403	403	O15371	EIF3D_HUMAN	N/A	N/A	Eukaryotic translation initiation factor 3 subunit D OS=Homo sapiens GN=EIF3D PE=1 SV=1	TRUE	3.48587	0.00825	194794	98006.1	180181	94284.5	54126.6	30413.3	96787.4	1.98757	0.298321	1
440	440	Q7L190	DPPA4_HUMAN	N/A	N/A	Developmental pluripotency-associated protein 4 OS=Homo sapiens GN=DPPA4 PE=1 SV=2	TRUE	3.47504	0.00838	32216.2	915.049	39326.9	858.631	20128	731.017	31301.2	35.2071	1.54663	0
16	16	P35580	MYH10_HUMAN	N/A	N/A	Myosin-10 OS=Homo sapiens GN=MYH10 PE=1 SV=3	TRUE	-3.47113	0.00843	334465	597637	396536	553135	94941.2	140455	-263172	0.559647	-0.252086	1
507	507	Q9UHX1	PUF60_HUMAN	N/A	N/A	Poly(U)-binding-splicing factor PUF60 OS=Homo sapiens GN=PUF60 PE=1 SV=1	TRUE	-3.46893	0.00846	44814.1	91975.3	36244.2	91207.1	26885.1	14190	-47161.3	0.48724	-0.312257	1
680	680	Q9BUL8	PDC10_HUMAN	N/A	N/A	Programmed cell death protein 10 OS=Homo sapiens GN=PDCD10 PE=1 SV=1	TRUE	-3.45254	0.00866	3670.38	21770.1	2946.26	25244.9	2897.4	11358.7	-18099.7	0.168598	-0.773148	0
360	360	P12081	SYHC_HUMAN	N/A	N/A	Histidine--tRNA ligase, cytoplasmic OS=Homo sapiens GN=HARS PE=1 SV=2	TRUE	-3.45117	0.00868	65104.5	115791	64392.9	121930	23823	22604.8	-50686.6	0.562258	-0.250064	1
539	539	P54577	SYYC_HUMAN	N/A	N/A	Tyrosine--tRNA ligase, cytoplasmic OS=Homo sapiens GN=YARS PE=1 SV=4	TRUE	3.4409	0.00881	142220	99224.4	144095	95886.5	12229.8	25122	42995.7	1.43332	0.156343	1
671	671	P42574	CASP3_HUMAN	N/A	N/A	Caspase-3 OS=Homo sapiens GN=CASP3 PE=1 SV=2	TRUE	3.43789	0.00885	38265.7	20696.2	41758.7	21646.7	10980.5	3165.11	17569.5	1.84892	0.266919	0
340	340	P25786	PSA1_HUMAN	N/A	N/A	Proteasome subunit alpha type-1 OS=Homo sapiens GN=PSMA1 PE=1 SV=1	TRUE	3.42893	0.00897	280435	184130	252125	169272	55150.7	30042.8	96305.5	1.52303	0.182708	1
421	421	Q15637	SF01_HUMAN	N/A	N/A	Splicing factor 1 OS=Homo sapiens GN=SF1 PE=1 SV=4	TRUE	3.41954	0.00909	123335	30856.9	129486	29019.3	56848.5	20619.3	92478.3	3.997	0.601735	1
413	413	P84098	RL19_HUMAN	N/A	N/A	60S ribosomal protein L19 OS=Homo sapiens GN=RPL19 PE=1 SV=1	TRUE	3.41691	0.00913	135581	76836.6	131517	87173.6	25283.2	28959	58744.3	1.76454	0.24663	0
411	411	Q9UBT2	SAE2_HUMAN	N/A	N/A	SUMO-activating enzyme subunit 2 OS=Homo sapiens GN=UBA2 PE=1 SV=2	TRUE	-3.40976	0.00923	21696.5	75206.5	15853.5	87042.6	12655.3	32729.6	-53510	0.288492	-0.539866	1
424	424	O00151	PDLI1_HUMAN	N/A	N/A	PDZ and LIM domain protein 1 OS=Homo sapiens GN=PDLIM1 PE=1 SV=4	TRUE	-3.40842	0.00924	19950.2	78177.5	7716.54	93178.6	22631.1	30774	-58227.4	0.25519	-0.593136	0
277	277	P62857	RS28_HUMAN	N/A	N/A	40S ribosomal protein S28 OS=Homo sapiens GN=RPS28 PE=1 SV=1	TRUE	-3.37932	0.00965	23979.4	236968	26358.9	260633	11320.5	140478	-212989	0.101192	-0.994853	0
389	389	P05386	RLA1_HUMAN	N/A	N/A	60S acidic ribosomal protein P1 OS=Homo sapiens GN=RPLP1 PE=1 SV=1	TRUE	-3.36031	0.00993	3865.08	64466.9	3689.99	80541.1	2562.8	40245	-60601.8	0.0599546	-1.22218	0
294	294	Q14839	CHD4_HUMAN	N/A	N/A	Chromodomain-helicase-DNA-binding protein 4 OS=Homo sapiens GN=CHD4 PE=1 SV=2	TRUE	-3.34559	0.01015	59349.1	103084	53127.9	113795	16556.3	24089.7	-43734.5	0.575737	-0.239776	1
599	599	Q16181	SEPT7_HUMAN	N/A	N/A	Septin-7 OS=Homo sapiens GN=SEPT7 PE=1 SV=2	TRUE	-3.34537	0.01015	980.967	13191.3	933.272	13085.7	128.491	8160.42	-12210.3	0.074365	-1.12863	0
815	815	A6NHG4	DDTL_HUMAN	N/A	N/A	D-dopachrome decarboxylase-like protein OS=Homo sapiens GN=DDTL PE=2 SV=1	TRUE	-3.34485	0.01016	1921.05	14761.8	1866.65	20271.8	920.205	8534.7	-12840.7	0.130137	-0.885601	0
188	188	Q07020	RL18_HUMAN	N/A	N/A	60S ribosomal protein L18 OS=Homo sapiens GN=RPL18 PE=1 SV=2	TRUE	3.34113	0.01021	351280	131551	354946	145182	126832	74423	219729	2.67029	0.426559	1
227	227	P14174	MIF_HUMAN	N/A	N/A	Macrophage migration inhibitory factor OS=Homo sapiens GN=MIF PE=1 SV=4	TRUE	-3.34056	0.01022	412342	996796	325153	982508	247908	302640	-584453	0.413668	-0.383348	1
250	250	P54727	RD23B_HUMAN	N/A	N/A	UV excision repair protein RAD23 homolog B OS=Homo sapiens GN=RAD23B PE=1 SV=1	TRUE	-3.33788	0.01026	6802.08	48928.2	5599.62	48521.5	2373.42	28120.6	-42126.1	0.139022	-0.856918	1
150	150	P42166	LAP2A_HUMAN	N/A	N/A	Lamina-associated polypeptide 2, isoform alpha OS=Homo sapiens GN=TMPO PE=1 SV=2	TRUE	-3.33528	0.0103	130658	341217	145184	366355	46454.3	133302	-210559	0.382918	-0.416894	0
491	491	O14974	MYPT1_HUMAN	N/A	N/A	Protein phosphatase 1 regulatory subunit 12A OS=Homo sapiens GN=PPP1R12A PE=1 SV=1	TRUE	-3.33097	0.01037	2593.28	12716.9	2371.19	14914.4	1658.22	6590.58	-10123.7	0.203923	-0.690533	0
182	182	O00571	DDX3X_HUMAN	N/A	N/A	ATP-dependent RNA helicase DDX3X OS=Homo sapiens GN=DDX3X PE=1 SV=3	TRUE	-3.3261	0.01044	43299.7	83914.1	38312.1	92869.4	14998.4	22815.9	-40614.4	0.516	-0.28735	1
517	517	P02788	TRFL_HUMAN	N/A	N/A	Lactotransferrin OS=Homo sapiens GN=LTF PE=1 SV=6	TRUE	3.3227	0.0105	569710	107897	430131	88322.4	308580	36961.1	461814	5.28015	0.722646	0
86	86	P04406	G3P_HUMAN	N/A	N/A	Glyceraldehyde-3-phosphate dehydrogenase OS=Homo sapiens GN=GAPDH PE=1 SV=3	TRUE	-3.31306	0.01065	63545.1	784541	57688.4	927179	46303.2	484410	-720996	0.0809966	-1.09153	1
843	843	P60866	RS20_HUMAN	N/A	N/A	40S ribosomal protein S20 OS=Homo sapiens GN=RPS20 PE=1 SV=1	TRUE	-3.31219	0.01066	10444.7	52035.1	5595.21	56174.4	11128.8	25778.1	-41590.4	0.200725	-0.697398	0
121	121	P60900	PSA6_HUMAN	N/A	N/A	Proteasome subunit alpha type-6 OS=Homo sapiens GN=PSMA6 PE=1 SV=1	TRUE	3.30588	0.01076	645166	464358	629991	431248	92152.9	80401.1	180808	1.38937	0.142818	1
624	624	P40227	TCPZ_HUMAN	N/A	N/A	T-complex protein 1 subunit zeta OS=Homo sapiens GN=CCT6A PE=1 SV=3	TRUE	-3.30175	0.01083	63270	199946	83176.1	207924	43151	81888.6	-136676	0.316435	-0.499715	1
202	202	P23246	SFPQ_HUMAN	N/A	N/A	Splicing factor, proline- and glutamine-rich OS=Homo sapiens GN=SFPQ PE=1 SV=2	TRUE	3.29775	0.0109	308715	196102	302557	229485	21984.2	73125.1	112613	1.57426	0.197076	1
274	274	Q9Y333	LSM2_HUMAN	N/A	N/A	U6 snRNA-associated Sm-like protein LSm2 OS=Homo sapiens GN=LSM2 PE=1 SV=1	TRUE	3.29678	0.01091	133678	92505	137751	99422.1	20421.5	19048	41173.1	1.44509	0.159895	1
585	585	P02452	CO1A1_HUMAN	N/A	N/A	Collagen alpha-1(I) chain OS=Homo sapiens GN=COL1A1 PE=1 SV=5	TRUE	-3.26388	0.01146	2723.82	26871.8	1907.43	20363.1	1949.85	16428.4	-24148	0.101363	-0.99412	1
248	248	P31948	STIP1_HUMAN	N/A	N/A	Stress-induced-phosphoprotein 1 OS=Homo sapiens GN=STIP1 PE=1 SV=1	TRUE	-3.25418	0.01163	373938	610129	399140	665668	59066.4	151165	-236190	0.612884	-0.212621	1
453	453	O15372	EIF3H_HUMAN	N/A	N/A	Eukaryotic translation initiation factor 3 subunit H OS=Homo sapiens GN=EIF3H PE=1 SV=1	TRUE	-3.24926	0.01171	1698.18	2935.04	1613.63	3062.21	773.887	354.41	-1236.86	0.578589	-0.23763	0
582	582	Q12904	AIMP1_HUMAN	N/A	N/A	Aminoacyl tRNA synthase complex-interacting multifunctional protein 1 OS=Homo sapiens GN=AIMP1 PE=1 SV=2	TRUE	-3.23908	0.01189	4778.37	35480.2	2951.61	36117.2	5430.14	20487.3	-30701.9	0.134677	-0.870707	0
104	104	P07737	PROF1_HUMAN	N/A	N/A	Profilin-1 OS=Homo sapiens GN=PFN1 PE=1 SV=2	TRUE	-3.23691	0.01193	1.28086e+06	1.80617e+06	1.28048e+06	1.9376e+06	142167	333875	-525306	0.70916	-0.149256	1
748	748	P37198	NUP62_HUMAN	N/A	N/A	Nuclear pore glycoprotein p62 OS=Homo sapiens GN=NUP62 PE=1 SV=3	TRUE	-3.23331	0.012	41513.9	71682.3	39719.3	70309.5	15998.7	13391.6	-30168.4	0.579137	-0.237219	0
146	146	O00299	CLIC1_HUMAN	N/A	N/A	Chloride intracellular channel protein 1 OS=Homo sapiens GN=CLIC1 PE=1 SV=4	TRUE	-3.22119	0.01222	227618	401851	222887	371661	56663.2	106854	-174233	0.566425	-0.246858	1
135	135	P09874	PARP1_HUMAN	N/A	N/A	Poly [ADP-ribose] polymerase 1 OS=Homo sapiens GN=PARP1 PE=1 SV=4	TRUE	3.21697	0.01229	603078	409653	667282	439161	122834	54660.6	193425	1.47217	0.167957	1
315	315	O15347	HMGB3_HUMAN	N/A	N/A	High mobility group protein B3 OS=Homo sapiens GN=HMGB3 PE=1 SV=4	TRUE	3.20357	0.01254	389779	291315	390608	305687	34534.3	59420.5	98463.9	1.338	0.126455	1
224	224	O75874	IDHC_HUMAN	N/A	N/A	Isocitrate dehydrogenase [NADP] cytoplasmic OS=Homo sapiens GN=IDH1 PE=1 SV=2	TRUE	-3.1956	0.0127	102515	297946	95331.9	308101	56299.1	124622	-195430	0.344074	-0.463349	1
575	575	P17987	TCPA_HUMAN	N/A	N/A	T-complex protein 1 subunit alpha OS=Homo sapiens GN=TCP1 PE=1 SV=1	TRUE	3.19323	0.01274	77008.6	35679.3	65138	45462.1	20814.3	20108.2	41329.2	2.15835	0.334122	1
769	769	Q9UL46	PSME2_HUMAN	N/A	N/A	Proteasome activator complex subunit 2 OS=Homo sapiens GN=PSME2 PE=1 SV=4	TRUE	-3.18912	0.01282	8587.84	25864.1	6968.27	30449.2	5113.06	10981.4	-17276.3	0.332037	-0.478814	0
226	226	Q96AE4	FUBP1_HUMAN	N/A	N/A	Far upstream element-binding protein 1 OS=Homo sapiens GN=FUBP1 PE=1 SV=3	TRUE	3.1839	0.01292	851687	719961	868239	728705	79765.6	46860.7	131726	1.18296	0.0729711	1
703	703	Q15293	RCN1_HUMAN	N/A	N/A	Reticulocalbin-1 OS=Homo sapiens GN=RCN1 PE=1 SV=1	TRUE	-3.16708	0.01325	5007.11	36026.7	4694.29	38788.9	2757.52	21726.6	-31019.5	0.138983	-0.857037	1
665	665	Q14919	NC2A_HUMAN	N/A	N/A	Dr1-associated corepressor OS=Homo sapiens GN=DRAP1 PE=1 SV=3	TRUE	-3.15878	0.01342	1291.72	9370.32	1232.57	9673.45	738.958	5670.82	-8078.61	0.137852	-0.860588	0
[truncated: 483 more rows]

## Sheet: GP_comm
Row	Index	Peak Name		m/z	Ret. Time	Group	Use	t-value	p-value	Mean 1	Mean 2	Median 1	Median 2	Sigma 1	Sigma 2	Delta	Fold Change	Log (Fold Change)	Common_identified
[truncated: 411 more rows]

[truncated: 15 more sheets: GP_de, GP_de_FC, RPRP, RPRP_comm, RPRP_de, RPRP_de_FC, Gel, Gel_comm, Gel_de, Gel_de_FC, All_common, All_de, All_de_FC, Corr plots, Uniformity]
