# Supplementary material for: Comparison of fractionation proteomics for local SWATH library building
Source: Proteomics. 2017 Aug 22;17(15-16):1700052. doi: 10.1002/pmic.201700052 (PMC5601298; doi:10.1002/pmic.201700052)
Supplement: Supplementary file 7 — Supplementary Material [file PMIC-17-na-s007.xlsx]

## Sheet: Supplementary Table 7
Supplementary Table 5. Proteins significantly different (p-value < 0.05) and with 1.5 fold change increase or decrease detected using Lib_DDA.
Accession	Identifier	Pluripotent	Differentiation	Protein name	t-value	p-value	Mean 1	Mean 2	Median 1	Median 2	Sigma 1	Sigma 2	Delta	Fold Change	Log (Fold Change)
P45973	CBX5_HUMAN	0	Fathi	Chromobox protein homolog 5 OS=Homo sapiens GN=CBX5 PE=1 SV=1	-4.93198	0.00115	287.045	4160.62	350.496	3162.22	277.58	1734.13	-3873.57	0.068991	-1.16121
P52926	HMGA2_HUMAN	0	Chaerkady 2011	High mobility group protein HMGI-C OS=Homo sapiens GN=HMGA2 PE=1 SV=1	-5.93399	0.00035	1334.1	16279.3	511.123	16706.9	1833.11	5325.01	-14945.2	0.0819509	-1.08645
Q15293	RCN1_HUMAN	0	Chaerkady 2009	Reticulocalbin-1 OS=Homo sapiens GN=RCN1 PE=1 SV=1	-3.14611	0.01368	3388.62	32303.5	3974.93	32326.5	1205.48	20515.6	-28914.9	0.104899	-0.979227
P09455	RET1_HUMAN	0	Chaerkady 2009	Retinol-binding protein 1 OS=Homo sapiens GN=RBP1 PE=1 SV=2	-10.2071	7.2824e-06	77081.3	657009	69996.5	667496	21125	125276	-579928	0.117322	-0.930622
P63313	TYB10_HUMAN	0	Chaerkady 2009	Thymosin beta-10 OS=Homo sapiens GN=TMSB10 PE=1 SV=2	-6.07909	0.0003	18500.7	111047	16478.7	93245.1	7310.37	33247.1	-92546.5	0.166602	-0.778319
P05787	K2C8_HUMAN	0	Chaerkady 2009	Keratin, type II cytoskeletal 8 OS=Homo sapiens GN=KRT8 PE=1 SV=7	-24.4756	8.291e-09	2.64772e+06	1.48078e+07	2.54557e+06	1.45747e+07	222373	1.08845e+06	-1.216e+07	0.178806	-0.747617
P05783	K1C18_HUMAN	0	Chaerkady 2009	Keratin, type I cytoskeletal 18 OS=Homo sapiens GN=KRT18 PE=1 SV=2	-18.2156	8.4804e-08	1.1115e+06	6.16929e+06	1.16277e+06	6.36693e+06	209302	584531	-5.0578e+06	0.180166	-0.744326
Q9H1E3	NUCKS_HUMAN	0	Chaerkady 2009	Nuclear ubiquitous casein and cyclin-dependent kinase substrate 1 OS=Homo sapiens GN=NUCKS1 PE=1 SV=1	-7.25027	8.803e-05	30261.5	158214	27692.4	156797	6737.4	38882.5	-127952	0.19127	-0.718353
P08727	K1C19_HUMAN	0	Fathi	Keratin, type I cytoskeletal 19 OS=Homo sapiens GN=KRT19 PE=1 SV=4	-15.6216	2.8118e-07	1.01381e+06	4.54438e+06	1.02624e+06	4.74301e+06	116648	491719	-3.53057e+06	0.223091	-0.651519
Q02952	AKA12_HUMAN	0	Chaerkady 2009	A-kinase anchor protein 12 OS=Homo sapiens GN=AKAP12 PE=1 SV=4	-11.8141	2.4145e-06	54823.7	231666	59042.8	231269	9512.11	32091	-176842	0.23665	-0.625893
P23528	COF1_HUMAN	0	Chaerkady 2009	Cofilin-1 OS=Homo sapiens GN=CFL1 PE=1 SV=3	-5.62518	0.0005	151317	607634	160022	690394	40308.8	176856	-456317	0.249026	-0.603755
Q9BQE3	TBA1C_HUMAN	0	Fathi	Tubulin alpha-1C chain OS=Homo sapiens GN=TUBA1C PE=1 SV=1	-6.05206	0.00031	534131	1.83211e+06	568929	1.89505e+06	222496	424830	-1.29798e+06	0.291538	-0.535304
P27348	1433T_HUMAN	0	Chaerkady 2009	14-3-3 protein theta OS=Homo sapiens GN=YWHAQ PE=1 SV=1	-10.0461	8.2014e-06	431844	1.31787e+06	448390	1.34632e+06	68668	184871	-886027	0.327683	-0.484546
P29373	RABP2_HUMAN	0	Chaerkady 2009	Cellular retinoic acid-binding protein 2 OS=Homo sapiens GN=CRABP2 PE=1 SV=2	-11.9722	2.1821e-06	288400	826486	299646	833599	56364.9	83205.1	-538086	0.348947	-0.45724
Q07065	CKAP4_HUMAN	0	Chaerkady 2009	Cytoskeleton-associated protein 4 OS=Homo sapiens GN=CKAP4 PE=1 SV=2	-4.25369	0.00279	27014	63624.9	25589	62514.8	7646.03	17661.5	-36610.8	0.424583	-0.372038
Q99439	CNN2_HUMAN	Fathi	0	Calponin-2 OS=Homo sapiens GN=CNN2 PE=1 SV=4	6.47646	0.00019	91061	55961.5	94767.1	55639	11424.4	4042.3	35099.5	1.62721	0.211443
Q01995	TAGL_HUMAN	Chaerkady 2010	0	Transgelin OS=Homo sapiens GN=TAGLN PE=1 SV=4	6.28957	0.00024	37866.2	16513.5	37418.2	18098	6467.54	3974.83	21352.8	2.29305	0.360414
P18206	VINC_HUMAN	Fathi	0	Vinculin OS=Homo sapiens GN=VCL PE=1 SV=4	16.1845	2.1349e-07	793196	344071	785848	346346	51284.9	34931.9	449125	2.30532	0.362732
Q13263	TIF1B_HUMAN	Chaerkady 2010	0	Transcription intermediary factor 1-beta OS=Homo sapiens GN=TRIM28 PE=1 SV=5	8.13593	3.8673e-05	223077	74400.6	224458	72994.3	27514.2	30210.6	148677	2.99833	0.476879
O75369	FLNB_HUMAN	Chaerkady 2010	0	Filamin-B OS=Homo sapiens GN=FLNB PE=1 SV=2	15.4594	3.0493e-07	811519	259804	832951	251761	74184.6	29407.9	551715	3.12358	0.494653
Q16851	UGPA_HUMAN	Chaerkady 2010	0	UTP--glucose-1-phosphate uridylyltransferase OS=Homo sapiens GN=UGP2 PE=1 SV=5	16.9603	1.482e-07	653592	194902	641929	193869	57199.5	19630.1	458689	3.35344	0.52549
P37802	TAGL2_HUMAN	Chaerkady 2011	0	Transgelin-2 OS=Homo sapiens GN=TAGLN2 PE=1 SV=3	5.7922	0.00041	21379.1	5852.84	18898.5	5372.09	5552.73	2256.92	15526.2	3.65277	0.562622
Q05682	CALD1_HUMAN	Chaerkady 2010	0	Caldesmon OS=Homo sapiens GN=CALD1 PE=1 SV=3	4.48021	0.00206	63374.7	16336.4	66023.2	17775.7	22303	7330.28	47038.3	3.87935	0.588759
O75475	PSIP1_HUMAN	Chaerkady 2010	0	PC4 and SFRS1-interacting protein OS=Homo sapiens GN=PSIP1 PE=1 SV=1	11.0309	4.0619e-06	82305.8	19156	85051.4	23232.6	6988.3	10725.2	63149.8	4.29661	0.633126
P52292	IMA1_HUMAN	Chaerkady 2010	0	Importin subunit alpha-1 OS=Homo sapiens GN=KPNA2 PE=1 SV=1	7.48167	7.0491e-05	169461	34509.4	154505	43536.9	34919.6	20183.8	134951	4.91056	0.691131
Q5T7N2	LITD1_HUMAN	Chaerkady 2010	0	LINE-1 type transposase domain-containing protein 1 OS=Homo sapiens GN=L1TD1 PE=1 SV=1	11.8232	2.4005e-06	189195	18315.7	183185	15315.6	30393.4	10984.9	170879	10.3296	1.01408
Q9UBC3	DNM3B_HUMAN	Chaerkady 2009	0	DNA (cytosine-5)-methyltransferase 3B OS=Homo sapiens GN=DNMT3B PE=1 SV=1	6.29943	0.00023	50428	2336.17	42621	2217.58	17019.9	1317.57	48091.8	21.5857	1.33417
Q7L190	DPPA4_HUMAN	Chaerkady 2009	0	Developmental pluripotency-associated protein 4 OS=Homo sapiens GN=DPPA4 PE=1 SV=2	13.3858	9.2841e-07	179080	4728.95	178653	2103.98	28811.3	4262.44	174351	37.8689	1.57828

## Sheet: Supplementary Table 8
Supplementary Table 6. Proteins significantly different (p-value < 0.05) and with 1.5 fold change increase or decrease detected using Lib_GP.
Accession	Identifier	Pluripotent	Differentiation	Protein name	t-value	p-value	Mean 1	Mean 2	Median 1	Median 2	Sigma 1	Sigma 2	Delta	Fold Change	Log (Fold Change)
P05783	K1C18_HUMAN	0	Chaerkady 2009	Keratin, type I cytoskeletal 18 OS=Homo sapiens GN=KRT18 PE=1 SV=2	-10.9768	4.2155e-06	712302	2.80441e+06	746509	2.84012e+06	188933	382012	-2.09211e+06	0.253994	-0.595177
Q02952	AKA12_HUMAN	0	Chaerkady 2009	A-kinase anchor protein 12 OS=Homo sapiens GN=AKAP12 PE=1 SV=4	-12.1238	1.9824e-06	83153.2	255577	76704.3	250703	20040	24692.2	-172423	0.325355	-0.487642
P05787	K2C8_HUMAN	0	Chaerkady 2009	Keratin, type II cytoskeletal 8 OS=Homo sapiens GN=KRT8 PE=1 SV=7	-6.62647	0.00016	2.38652e+06	6.39737e+06	2.25024e+06	7.16748e+06	376679	1.29996e+06	-4.01084e+06	0.373048	-0.428235
P27348	1433T_HUMAN	0	Chaerkady 2009	14-3-3 protein theta OS=Homo sapiens GN=YWHAQ PE=1 SV=1	-12.6392	1.4422e-06	458426	1.15464e+06	472322	1.13696e+06	32317.1	118855	-696213	0.39703	-0.401177
P29373	RABP2_HUMAN	0	Chaerkady 2009	Cellular retinoic acid-binding protein 2 OS=Homo sapiens GN=CRABP2 PE=1 SV=2	-11.9236	2.2508e-06	402718	899708	408271	905267	77304	52065.1	-496990	0.44761	-0.349101
Q92499	DDX1_HUMAN	Chaerkady 2010	0	ATP-dependent RNA helicase DDX1 OS=Homo sapiens GN=DDX1 PE=1 SV=2	8.37237	3.1427e-05	366431	243073	364073	249996	26292.8	19852.7	123358	1.50749	0.178255
P08865	RSSA_HUMAN	Chaerkady 2009	0	40S ribosomal protein SA OS=Homo sapiens GN=RPSA PE=1 SV=4	4.76818	0.00141	600065	392675	614681	388433	73651.2	63517	207390	1.52815	0.184165
Q9UQ80	PA2G4_HUMAN	Fathi	0	Proliferation-associated protein 2G4 OS=Homo sapiens GN=PA2G4 PE=1 SV=3	4.92628	0.00115	228956	142972	233719	132726	33612.7	19835	85984.2	1.6014	0.204501
P42574	CASP3_HUMAN	Chaerkady 2010	0	Caspase-3 OS=Homo sapiens GN=CASP3 PE=1 SV=2	3.43789	0.00885	38265.7	20696.2	41758.7	21646.7	10980.5	3165.11	17569.5	1.84892	0.266919
Q99439	CNN2_HUMAN	Fathi	0	Calponin-2 OS=Homo sapiens GN=CNN2 PE=1 SV=4	4.84814	0.00127	139624	71556.2	147857	78639.5	28568.9	13016.7	68068.2	1.95126	0.290314
P42212	GFP_AEQVI	0	0	Green fluorescent protein OS=Aequorea victoria GN=GFP PE=1 SV=1	2.42232	0.0417	7806.49	3512.91	7252.03	3716.81	3088.68	2483.75	4293.58	2.22223	0.346789
P18206	VINC_HUMAN	Fathi	0	Vinculin OS=Homo sapiens GN=VCL PE=1 SV=4	10.2698	6.9556e-06	800640	328537	758900	322626	100150	23153.5	472102	2.43698	0.386852
Q13263	TIF1B_HUMAN	Chaerkady 2010	0	Transcription intermediary factor 1-beta OS=Homo sapiens GN=TRIM28 PE=1 SV=5	6.66322	0.00016	221238	68992.6	198750	72477.3	45406.7	23421	152246	3.2067	0.506058
Q8NC51	PAIRB_HUMAN	Chaerkady 2010	0	Plasminogen activator inhibitor 1 RNA-binding protein OS=Homo sapiens GN=SERBP1 PE=1 SV=2	7.28509	8.5107e-05	159335	46231.2	161090	43195.8	24285.6	24807.1	113104	3.44647	0.537375
O75369	FLNB_HUMAN	Chaerkady 2010	0	Filamin-B OS=Homo sapiens GN=FLNB PE=1 SV=2	9.57598	1.1719e-05	946391	274238	938833	252897	146302	56831.7	672152	3.45098	0.537942
P35908	K22E_HUMAN	Chaerkady 2011	0	Keratin, type II cytoskeletal 2 epidermal OS=Homo sapiens GN=KRT2 PE=1 SV=2	2.68694	0.02763	359916	99330.9	278993	102284	211486	47972.7	260585	3.6234	0.559117
Q15942	ZYX_HUMAN	Chaerkady 2010	0	Zyxin OS=Homo sapiens GN=ZYX PE=1 SV=1	5.5062	0.00057	14818.7	3258.89	13777.8	2992.03	4160.33	2174.75	11559.8	4.54717	0.657741
P02649	APOE_HUMAN	Chaerkady 2009	0	Apolipoprotein E OS=Homo sapiens GN=APOE PE=1 SV=1	5.93077	0.00035	36185.7	7292.12	34708.4	8657.68	9157.23	5900.65	28893.6	4.9623	0.695683
Q01995	TAGL_HUMAN	Chaerkady 2010	0	Transgelin OS=Homo sapiens GN=TAGLN PE=1 SV=4	7.27602	8.5858e-05	108946	20415.5	109929	22018.7	26621.4	5615.12	88530.2	5.33642	0.72725
P52292	IMA1_HUMAN	Chaerkady 2010	0	Importin subunit alpha-1 OS=Homo sapiens GN=KPNA2 PE=1 SV=1	3.6487	0.00651	61452.1	4600.1	48156.3	4066.71	34674.3	3405.46	56852	13.3589	1.12577
Q5T7N2	LITD1_HUMAN	Chaerkady 2010	0	LINE-1 type transposase domain-containing protein 1 OS=Homo sapiens GN=L1TD1 PE=1 SV=1	9.72405	1.0456e-05	391788	26354	422979	16128.7	81273.1	21357.1	365434	14.8664	1.1722
Q7L190	DPPA4_HUMAN	Chaerkady 2009	0	Developmental pluripotency-associated protein 4 OS=Homo sapiens GN=DPPA4 PE=1 SV=2	3.47504	0.00838	32216.2	915.049	39326.9	858.631	20128	731.017	31301.2	35.2071	1.54663
Q9UBC3	DNM3B_HUMAN	Chaerkady 2009	0	DNA (cytosine-5)-methyltransferase 3B OS=Homo sapiens GN=DNMT3B PE=1 SV=1	7.68814	5.8073e-05	273777	5619.26	267132	4877.28	77947.9	2639.86	268157	48.7211	1.68772

## Sheet: Supplementary Table 9
Supplementary Table 7. Proteins significantly different (p-value < 0.05) and with 1.5 fold change increase or decrease detected using Lib_RPRP.
Accession	Identifier	Pluripotent	Differentiation	Protein name	t-value	p-value	Mean 1	Mean 2	Median 1	Median 2	Sigma 1	Sigma 2	Delta	Fold Change	Log (Fold Change)
P63313	TYB10_HUMAN	0	Chaerkady 2009	Thymosin beta-10 OS=Homo sapiens GN=TMSB10 PE=1 SV=2	-11.8595	2.3451e-06	1391.21	91106.2	1377.04	81600.4	565.725	16906.1	-89715	0.0152702	-1.81615
P52926	HMGA2_HUMAN	0	Chaerkady 2011	High mobility group protein HMGI-C OS=Homo sapiens GN=HMGA2 PE=1 SV=1	-5.6661	0.00047	1699.23	14922.7	602.323	17024.1	2464.15	4600.09	-13223.5	0.113868	-0.943596
P09455	RET1_HUMAN	0	Chaerkady 2009	Retinol-binding protein 1 OS=Homo sapiens GN=RBP1 PE=1 SV=2	-8.74653	2.2851e-05	89155.8	588468	85485.2	589082	16441.8	126587	-499312	0.151505	-0.819573
Q9H1E3	NUCKS_HUMAN	0	Chaerkady 2009	Nuclear ubiquitous casein and cyclin-dependent kinase substrate 1 OS=Homo sapiens GN=NUCKS1 PE=1 SV=1	-8.68412	2.4079e-05	26419	146500	33206.6	149243	14530.6	27292.6	-120081	0.180334	-0.743923
P45973	CBX5_HUMAN	0	Fathi	Chromobox protein homolog 5 OS=Homo sapiens GN=CBX5 PE=1 SV=1	-3.77462	0.00543	13346.8	72083.3	14637.8	74474.1	8406.38	33764.5	-58736.5	0.185158	-0.732457
P05787	K2C8_HUMAN	0	Chaerkady 2009	Keratin, type II cytoskeletal 8 OS=Homo sapiens GN=KRT8 PE=1 SV=7	-17.5648	1.1273e-07	3.15442e+06	1.29338e+07	3.06647e+06	1.30665e+07	338958	1.19791e+06	-9.77935e+06	0.24389	-0.612806
P31939	PUR9_HUMAN	0	Fathi	Bifunctional purine biosynthesis protein PURH OS=Homo sapiens GN=ATIC PE=1 SV=3	-3.78129	0.00538	15186.9	55900.8	11593.4	55812.1	9546.71	22102.6	-40713.9	0.271676	-0.565948
P05783	K1C18_HUMAN	0	Chaerkady 2009	Keratin, type I cytoskeletal 18 OS=Homo sapiens GN=KRT18 PE=1 SV=2	-10.5351	5.7441e-06	1.14194e+06	4.10771e+06	1.18141e+06	4.03972e+06	213754	592079	-2.96577e+06	0.277999	-0.555956
Q15293	RCN1_HUMAN	0	Chaerkady 2009	Reticulocalbin-1 OS=Homo sapiens GN=RCN1 PE=1 SV=1	-3.09208	0.01484	22111.8	78619.2	20045.9	87643.7	9516.96	39740.2	-56507.4	0.281252	-0.550905
Q02952	AKA12_HUMAN	0	Chaerkady 2009	A-kinase anchor protein 12 OS=Homo sapiens GN=AKAP12 PE=1 SV=4	-8.17746	3.7276e-05	70253.3	244884	67898.7	248512	7040.61	47229.6	-174631	0.286884	-0.542294
P08727	K1C19_HUMAN	0	Fathi	Keratin, type I cytoskeletal 19 OS=Homo sapiens GN=KRT19 PE=1 SV=4	-7.57541	6.4521e-05	1.85643e+06	6.12867e+06	1.81017e+06	6.1215e+06	327515	1.21779e+06	-4.27224e+06	0.302908	-0.518689
P23528	COF1_HUMAN	0	Chaerkady 2009	Cofilin-1 OS=Homo sapiens GN=CFL1 PE=1 SV=3	-5.33596	0.0007	179872	556067	184345	597100	47877.9	150201	-376195	0.323471	-0.490164
P27348	1433T_HUMAN	0	Chaerkady 2009	14-3-3 protein theta OS=Homo sapiens GN=YWHAQ PE=1 SV=1	-9.00981	1.8383e-05	372909	902861	373964	933581	30539.5	127929	-529952	0.413031	-0.384018
P29373	RABP2_HUMAN	0	Chaerkady 2009	Cellular retinoic acid-binding protein 2 OS=Homo sapiens GN=CRABP2 PE=1 SV=2	-12.4107	1.6582e-06	322354	751107	343598	730851	66029	40095.4	-428753	0.429172	-0.367368
P07910	HNRPC_HUMAN	Fathi	0	Heterogeneous nuclear ribonucleoproteins C1/C2 OS=Homo sapiens GN=HNRNPC PE=1 SV=4	8.26657	3.4464e-05	5.77951e+06	3.59349e+06	5.78846e+06	3.54026e+06	508426	301907	2.18602e+06	1.60833	0.206374
P17096	HMGA1_HUMAN	Chaerkady 2010	0	High mobility group protein HMG-I/HMG-Y OS=Homo sapiens GN=HMGA1 PE=1 SV=3	2.39395	0.04359	733338	433943	653010	444093	270431	71213.5	299395	1.68994	0.227872
P24534	EF1B_HUMAN	Fathi	0	Elongation factor 1-beta OS=Homo sapiens GN=EEF1B2 PE=1 SV=3	3.28396	0.01112	187862	109362	155879	109210	53358.3	3155.68	78500.7	1.71781	0.234975
Q07157	ZO1_HUMAN	Chaerkady 2010	0	Tight junction protein ZO-1 OS=Homo sapiens GN=TJP1 PE=1 SV=3	3.34777	0.01011	41029.8	21751.5	38022.1	19579.7	12036.2	4575.71	19278.4	1.8863	0.275612
Q01085	TIAR_HUMAN	Chaerkady 2011	0	Nucleolysin TIAR OS=Homo sapiens GN=TIAL1 PE=1 SV=1	2.75545	0.02485	40121.2	21128.2	44824.5	22910.4	10684.6	11108.4	18992.9	1.89894	0.278511
Q99439	CNN2_HUMAN	Fathi	0	Calponin-2 OS=Homo sapiens GN=CNN2 PE=1 SV=4	6.86038	0.00013	127790	59503.4	129468	60221.4	21934.2	3779.28	68286.8	2.14761	0.331956
Q92499	DDX1_HUMAN	Chaerkady 2010	0	ATP-dependent RNA helicase DDX1 OS=Homo sapiens GN=DDX1 PE=1 SV=2	7.88961	4.8255e-05	273836	103502	260736	101910	42834.7	22265.8	170334	2.64571	0.422542
Q05682	CALD1_HUMAN	Chaerkady 2010	0	Caldesmon OS=Homo sapiens GN=CALD1 PE=1 SV=3	4.59727	0.00176	85675.9	31706.3	75393.8	29994.2	25273.1	7095.64	53969.6	2.70217	0.431713
Q01995	TAGL_HUMAN	Chaerkady 2010	0	Transgelin OS=Homo sapiens GN=TAGLN PE=1 SV=4	3.32341	0.01049	46924.5	16417.6	52534.2	17723.8	20149.1	3914.09	30506.9	2.85819	0.45609
O75475	PSIP1_HUMAN	Chaerkady 2010	0	PC4 and SFRS1-interacting protein OS=Homo sapiens GN=PSIP1 PE=1 SV=1	12.8987	1.2342e-06	452206	149562	455236	145486	45274.9	26510	302643	3.02353	0.480514
P50453	SPB9_HUMAN	Fathi	0	Serpin B9 OS=Homo sapiens GN=SERPINB9 PE=1 SV=1	2.64208	0.02962	253145	82649.8	188129	89191.5	143349	16492.2	170495	3.06286	0.486128
P18206	VINC_HUMAN	Fathi	0	Vinculin OS=Homo sapiens GN=VCL PE=1 SV=4	12.6656	1.4194e-06	1.18856e+06	382927	1.22857e+06	384318	133280	49662	805634	3.10389	0.491906
Q13263	TIF1B_HUMAN	Chaerkady 2010	0	Transcription intermediary factor 1-beta OS=Homo sapiens GN=TRIM28 PE=1 SV=5	10.8463	4.6137e-06	230527	71699.7	219807	67998.3	30380.1	12215	158827	3.21518	0.507205
O75369	FLNB_HUMAN	Chaerkady 2010	0	Filamin-B OS=Homo sapiens GN=FLNB PE=1 SV=2	10.6847	5.1661e-06	1.16649e+06	290135	1.24872e+06	278952	176431	50082.6	876357	4.02051	0.604281
P35908	K22E_HUMAN	Chaerkady 2011	0	Keratin, type II cytoskeletal 2 epidermal OS=Homo sapiens GN=KRT2 PE=1 SV=2	2.66812	0.02844	427580	91122.9	338078	63878.7	276007	57699.4	336457	4.69234	0.67139
Q16851	UGPA_HUMAN	Chaerkady 2010	0	UTP--glucose-1-phosphate uridylyltransferase OS=Homo sapiens GN=UGP2 PE=1 SV=5	16.3411	1.9806e-07	903947	191917	861161	193329	94086.3	25312.3	712030	4.71008	0.673029
P37802	TAGL2_HUMAN	Chaerkady 2011	0	Transgelin-2 OS=Homo sapiens GN=TAGLN2 PE=1 SV=3	4.53503	0.00191	31148.9	6375.86	27376.9	5573.74	11408	4365.44	24773	4.88544	0.688904
P52292	IMA1_HUMAN	Chaerkady 2010	0	Importin subunit alpha-1 OS=Homo sapiens GN=KPNA2 PE=1 SV=1	10.52	5.8064e-06	199664	31114.6	190144	38666.7	31279.4	17466.9	168550	6.41705	0.807336
O00592	PODXL_HUMAN	Chaerkady 2011	0	Podocalyxin OS=Homo sapiens GN=PODXL PE=1 SV=2	5.70434	0.00045	141798	18662.2	160254	22600.8	47502.2	8565.82	123135	7.59812	0.880706
Q5T7N2	LITD1_HUMAN	Chaerkady 2010	0	LINE-1 type transposase domain-containing protein 1 OS=Homo sapiens GN=L1TD1 PE=1 SV=1	5.69422	0.00046	87606.8	8195.81	74655.2	9153.59	30950.2	3810.83	79411	10.6892	1.02895

## Sheet: Suppl Table 8
Supplementary Table 8. Proteins significantly different (p-value < 0.05) and with 1.5 fold change increase or decrease detected using Lib_Gel.
Accession	Identifier	Pluripotent	Differentiation	Protein name	t-value	p-value	Mean 1	Mean 2	Median 1	Median 2	Sigma 1	Sigma 2	Delta	Fold Change	Log (Fold Change)
P10412	H14_HUMAN	0	Chaerkady 2009	Histone H1.4 OS=Homo sapiens GN=HIST1H1E PE=1 SV=2	-2.92137	0.01925	11724.7	129326	11628.4	113491	5511.6	89845.5	-117602	0.09066	-1.04258
P09455	RET1_HUMAN	0	Chaerkady 2009	Retinol-binding protein 1 OS=Homo sapiens GN=RBP1 PE=1 SV=2	-12.4601	1.6086e-06	96486.2	700973	82840.5	644526	37822	101673	-604487	0.137646	-0.861236
P05783	K1C18_HUMAN	0	Chaerkady 2009	Keratin, type I cytoskeletal 18 OS=Homo sapiens GN=KRT18 PE=1 SV=2	-10.7785	4.8372e-06	454415	2.60886e+06	636870	2.64005e+06	359415	265689	-2.15445e+06	0.174181	-0.758999
P61160	ARP2_HUMAN	0	Chaerkady 2011	Actin-related protein 2 OS=Homo sapiens GN=ACTR2 PE=1 SV=1	-3.17204	0.01315	9807.15	55560.6	12790.7	62056.8	6442.87	31603	-45753.5	0.176513	-0.753224
P05787	K2C8_HUMAN	0	Chaerkady 2009	Keratin, type II cytoskeletal 8 OS=Homo sapiens GN=KRT8 PE=1 SV=7	-6.76246	0.00014	1.27484e+06	5.46592e+06	1.54679e+06	5.8394e+06	767354	1.15397e+06	-4.19108e+06	0.233234	-0.632208
P08727	K1C19_HUMAN	0	Fathi	Keratin, type I cytoskeletal 19 OS=Homo sapiens GN=KRT19 PE=1 SV=4	-8.15343	3.8077e-05	787174	3.15404e+06	820970	3.47834e+06	217035	611752	-2.36687e+06	0.249576	-0.602797
P23528	COF1_HUMAN	0	Chaerkady 2009	Cofilin-1 OS=Homo sapiens GN=CFL1 PE=1 SV=3	-5.34782	0.00069	143644	540911	207688	550855	105665	128167	-397267	0.26556	-0.575838
P04632	CPNS1_HUMAN	0	Fathi	Calpain small subunit 1 OS=Homo sapiens GN=CAPNS1 PE=1 SV=1	-6.81392	0.00014	54678.4	154740	56843	144299	24184.1	22211.8	-100062	0.353355	-0.451788
P31939	PUR9_HUMAN	0	Fathi	Bifunctional purine biosynthesis protein PURH OS=Homo sapiens GN=ATIC PE=1 SV=3	-4.12456	0.00332	86358.8	243300	70283.9	265801	44276.3	72655.3	-156941	0.354947	-0.449836
P62937	PPIA_HUMAN	0	Fathi	Peptidyl-prolyl cis-trans isomerase A OS=Homo sapiens GN=PPIA PE=1 SV=2	-2.58236	0.0325	145888	398892	63503.4	437451	180744	123799	-253004	0.365733	-0.436836
P10253	LYAG_HUMAN	0	Chaerkady 2009	Lysosomal alpha-glucosidase OS=Homo sapiens GN=GAA PE=1 SV=4	-4.95433	0.00111	21576.9	57113	20495.1	57107.1	7972.79	13916.7	-35536.1	0.377793	-0.422746
P27348	1433T_HUMAN	0	Chaerkady 2009	14-3-3 protein theta OS=Homo sapiens GN=YWHAQ PE=1 SV=1	-6.29975	0.00023	301494	673634	287438	641058	114202	66373.5	-372140	0.447564	-0.349145
P29373	RABP2_HUMAN	0	Chaerkady 2009	Cellular retinoic acid-binding protein 2 OS=Homo sapiens GN=CRABP2 PE=1 SV=2	-4.7225	0.0015	380891	771887	457849	777801	184197	18598.8	-390996	0.493454	-0.306753
P45973	CBX5_HUMAN	0	Fathi	Chromobox protein homolog 5 OS=Homo sapiens GN=CBX5 PE=1 SV=1	-2.8767	0.02062	41011.7	75610.5	42755.8	79825.4	8577.66	25489.1	-34598.8	0.542408	-0.265674
P62258	1433E_HUMAN	0	Fathi	14-3-3 protein epsilon OS=Homo sapiens GN=YWHAE PE=1 SV=1	-2.73948	0.02547	809218	1.44037e+06	745271	1.33559e+06	421611	296048	-631150	0.561813	-0.250408
Q92945	FUBP2_HUMAN	0	Fathi	Far upstream element-binding protein 2 OS=Homo sapiens GN=KHSRP PE=1 SV=4	-2.8144	0.02269	157787	267576	181292	267135	60014.3	63301.2	-109789	0.589691	-0.229376
P23526	SAHH_HUMAN	Fathi	0	Adenosylhomocysteinase OS=Homo sapiens GN=AHCY PE=1 SV=4	3.20582	0.0125	513182	337244	523129	332408	95998.1	76444.7	175937	1.52169	0.182326
P14866	HNRPL_HUMAN	Fathi	0	Heterogeneous nuclear ribonucleoprotein L OS=Homo sapiens GN=HNRNPL PE=1 SV=2	3.67529	0.00626	547274	323834	481548	308492	132394	30852.8	223439	1.68998	0.227881
P08865	RSSA_HUMAN	Chaerkady 2009	0	40S ribosomal protein SA OS=Homo sapiens GN=RPSA PE=1 SV=4	6.33023	0.00023	664247	384914	660542	394655	78939.8	59197.7	279333	1.7257	0.236966
P42574	CASP3_HUMAN	Chaerkady 2010	0	Caspase-3 OS=Homo sapiens GN=CASP3 PE=1 SV=2	3.82601	0.00505	57217.1	27621.2	57212.2	27765.6	16976.4	3314.92	29595.9	2.07149	0.316284
Q01995	TAGL_HUMAN	Chaerkady 2010	0	Transgelin OS=Homo sapiens GN=TAGLN PE=1 SV=4	5.02866	0.00102	133808	63548.7	138767	66340	27113.5	15521	70259.1	2.10559	0.323375
Q92499	DDX1_HUMAN	Chaerkady 2010	0	ATP-dependent RNA helicase DDX1 OS=Homo sapiens GN=DDX1 PE=1 SV=2	4.59154	0.00177	257169	114752	246288	102665	64933.6	24371.6	142417	2.24109	0.350459
P08195	4F2_HUMAN	Chaerkady 2009	0	4F2 cell-surface antigen heavy chain OS=Homo sapiens GN=SLC3A2 PE=1 SV=3	3.50596	0.00801	162493	71407.5	144331	66009.8	51240.2	27373.6	91085.9	2.27558	0.357092
Q99439	CNN2_HUMAN	Fathi	0	Calponin-2 OS=Homo sapiens GN=CNN2 PE=1 SV=4	5.83077	0.00039	125647	49706.9	131787	50114.3	28347.2	6675.86	75940.4	2.52776	0.402736
Q16851	UGPA_HUMAN	Chaerkady 2010	0	UTP--glucose-1-phosphate uridylyltransferase OS=Homo sapiens GN=UGP2 PE=1 SV=5	4.48232	0.00205	258540	101952	252665	97731.7	76018.1	17982.4	156588	2.53589	0.404131
P18206	VINC_HUMAN	Fathi	0	Vinculin OS=Homo sapiens GN=VCL PE=1 SV=4	4.28375	0.00267	753177	279173	674766	267173	244479	38065.5	474004	2.69789	0.431024
Q9H9Z2	LN28A_HUMAN	Chaerkady 2009	0	Protein lin-28 homolog A OS=Homo sapiens GN=LIN28A PE=1 SV=1	2.50821	0.03647	113019	35894.5	83132	28689.7	67159.2	14736.6	77124.9	3.14865	0.498125
O75369	FLNB_HUMAN	Chaerkady 2010	0	Filamin-B OS=Homo sapiens GN=FLNB PE=1 SV=2	4.05799	0.00364	312094	97669.3	266645	87518.8	113962	31192.7	214424	3.19541	0.504527
P42212	GFP_AEQVI	0	0	Green fluorescent protein OS=Aequorea victoria GN=GFP PE=1 SV=1	3.23798	0.01191	34294.9	10169	37444.1	8352	14308.4	8535.24	24125.9	3.37249	0.527951
P52292	IMA1_HUMAN	Chaerkady 2010	0	Importin subunit alpha-1 OS=Homo sapiens GN=KPNA2 PE=1 SV=1	10.4959	5.9075e-06	232268	29896.6	224160	35249.4	40633.9	14410.8	202371	7.76903	0.890367
O00592	PODXL_HUMAN	Chaerkady 2011	0	Podocalyxin OS=Homo sapiens GN=PODXL PE=1 SV=2	2.76649	0.02443	101425	8648.52	113485	9755.28	74814.7	5105.55	92776.9	11.7275	1.0692
Q9UBC3	DNM3B_HUMAN	Chaerkady 2009	0	DNA (cytosine-5)-methyltransferase 3B OS=Homo sapiens GN=DNMT3B PE=1 SV=1	2.76495	0.02449	147008	7620.02	174801	6215.92	112527	6679.29	139388	19.2923	1.28538
